# Supplementary material for: Crystal structure of bis­(2-methyl-1H-imidazol-3-ium) tetra­chlorido­cobaltate(II)
Source: Acta Crystallogr E Crystallogr Commun. 2015 Aug 22;71(Pt 9):1064–6. doi: 10.1107/S2056989015014127 (PMC4555386; doi:10.1107/S2056989015014127)
Supplement: Supplementary file 1 [file e-71-01064-sup1.cif]

##############################################################################
#                                                                            #
# This CIF contains the data in a paper accepted for publication in          #
# Acta Crystallographica Section E. It conforms to the requirements of       #
# Notes for Authors for Acta Crystallographica Section E, and has been       #
# peer reviewed under the auspices of the IUCr Commission on Journals.       #
#                                                                            #
# Full details of the Crystallographic Information File format               #
# are given in the paper "The Crystallographic Information File (CIF):       #
# a New Standard Archive File for Crystallography" by S. R. Hall, F. H.      #
# Allen and I. D. Brown [Acta Cryst. (1991), A47, 655-685].                  #
#                                                                            #
# The current version of the core CIF dictionary is obtainable from          #
# ftp://ftp.iucr.org/pub/cif_core.dic.                                       #
#                                                                            #
# Software is freely available for graphical display of the structure(s)     #
# in this CIF. For information consult the CIF software page                 #
# http://www.iucr.org/resources/cif/software.                                #
#                                                                            #
# This file may be used for bona fide research purposes within the           #
# scientific community so long as proper attribution is given to the journal # 
# article from which it was obtained.                                        #
#                                                                            #
##############################################################################
data_global
_audit_creation_method
;
Olex2 1.2
(compiled 2015.01.26 svn.r3150 for OlexSys, GUI svn.r4998)
;
_journal_date_recd_electronic     2015-07-17
_journal_date_accepted     2015-07-27
_journal_name_full     'Acta Crystallographica, Section E'
_journal_year     2015
_journal_volume     71
_journal_issue      9
_journal_page_first     1064
_journal_page_last     1066
_journal_paper_category     GM
_journal_paper_doi     10.1107/S2056989015014127
_journal_coeditor_code     WM5189
_publ_contact_author_name     'Mouhamadou Birame Diop'
_publ_contact_author_address
;
Laboratoire de Chimie Min\'erale et Analytique
D\'epartement de Chimie, Facult\'e des Sciences et Techniques,
Universit\'e Cheikh Anta Diop,
Dakar, Senegal
;
_publ_contact_author_email     mouhamadoubdiop@gmail.com
_publ_contact_author_fax     '2213338246318'
_publ_contact_author_phone     '221338250202'
_publ_section_title
;
Crystal structure of bis(2-methyl-1<i>H</i>-imidazol-3-ium)
tetrachloridocobaltate(II)
;
loop_
    _publ_author_name
    _publ_author_footnote
    _publ_author_address
    'Diop, Mouhamadou Birame' .
;
Laboratoire de Chimie Min\'erale et Analytique
D\'epartement de Chimie, Facult\'e des Sciences et Techniques,
Universit\'e Cheikh Anta Diop,
Dakar, Senegal
;
    'Diop, Libasse' .
;
Laboratoire de Chimie Min\'erale et Analytique
D\'epartement de Chimie, Facult\'e des Sciences et Techniques,
Universit\'e Cheikh Anta Diop,
Dakar, Senegal
;
    'Maris, Thierry' .
;
D\'epartement de Chimie
Universit\'e de Montr\'eal
2900 Boulevard \'Edouard-Montpetit
Montr\'eal, Qu\'ebec
Canada H3C 3J7
;
_publ_section_synopsis
;
The tetrahedral tetrachloridocobaltate(II) anion is linked to
bis(2-methyl-1<i>H</i>-imidazol-3-ium) cations through N---H...Cl hydrogen
bonds, resulting in a layered arrangement parallel to (100).
;
data_I
_database_code_depnum_ccdc_archive     'CCDC 1415257'
_chemical_name_systematic
;
Bis(2-methyl-1<i>H</i>-imidazol-3-ium)
tetrachloridocobaltate(II)
;
_chemical_name_common     ?
_chemical_formula_moiety     '2(C4 H7 N2 +), Cl4 Co 2-'
_chemical_formula_sum     'C8 H14 Cl4 Co N4'
_chemical_formula_iupac     '(C4 H7 N2)2 [Co Cl4]'
_chemical_formula_weight     366.96
_chemical_melting_point     ?
_shelx_space_group_comment
;
The symmetry employed for this shelxl refinement is uniquely defined
by the following loop, which should always be used as a source of
symmetry information in preference to the above space-group names.
They are only intended as comments.
;
_space_group_crystal_system     monoclinic
_space_group_name_H-M_alt     'C 2/c'
_space_group_name_Hall     '-C 2yc'
loop_
    _space_group_symop_operation_xyz
    'x, y, z'
    '-x, y, -z+1/2'
    'x+1/2, y+1/2, z'
    '-x+1/2, y+1/2, -z+1/2'
    '-x, -y, -z'
    'x, -y, z-1/2'
    '-x+1/2, -y+1/2, -z'
    'x+1/2, -y+1/2, z-1/2'
_cell_length_a     26.847(3)
_cell_length_b     7.9029(8)
_cell_length_c     15.0938(14)
_cell_angle_alpha     90
_cell_angle_beta     111.184(6)
_cell_angle_gamma     90
_cell_volume     2986.0(5)
_cell_formula_units_Z     8
_cell_measurement_reflns_used     9758
_cell_measurement_theta_min     5.107
_cell_measurement_theta_max     60.959
_cell_measurement_temperature     100
_exptl_crystal_description     Block
_exptl_crystal_colour     'clear light blue'
_exptl_crystal_size_max     0.23
_exptl_crystal_size_mid     0.12
_exptl_crystal_size_min     0.06
_exptl_crystal_density_diffrn     1.633
_exptl_crystal_density_meas     ?
_exptl_crystal_density_method     ?
_exptl_crystal_F_000     1480
_exptl_absorpt_coefficient_mu     10.448
_exptl_absorpt_correction_type     multi-scan
_exptl_absorpt_process_details
;
(SADABS; Krause <i>et al.</i>, 2015)
;
_shelx_estimated_absorpt_T_min     0.197
_shelx_estimated_absorpt_T_max     0.573
_exptl_absorpt_correction_T_min     0.3924
_exptl_absorpt_correction_T_max     0.7519
_exptl_special_details
;
X-ray crystallographic data for I were collected from a single-crystal sample,
which was mounted on a loop fiber. Data were collected using a Bruker Venture
diffractometer equipped with a Photon 100 CMOS Detector, a Helios MX optics
and a Kappa goniometer. The crystal-to-detector distance was 4.0 cm, and the
data collection was carried out in 1024 <i>x</i> 1024 pixel mode.
;
_diffrn_ambient_temperature     100
_diffrn_radiation_type     GaK\a
_diffrn_radiation_wavelength     1.34139
_diffrn_radiation_monochromator     'Helios MX Mirror Optics'
_diffrn_measurement_device_type     'Bruker Venture Metaljet'
_diffrn_measurement_device     'k-geometry diffractometer'
_diffrn_measurement_method     '\w and \f scans'
_diffrn_detector_area_resol_mean     10.24
_diffrn_reflns_number     27212
_diffrn_reflns_av_R_equivalents     0.0627
_diffrn_reflns_theta_min     3.072
_diffrn_reflns_theta_max     60.928
_diffrn_reflns_theta_full     53.594
_diffrn_measured_fraction_theta_max     0.992
_diffrn_measured_fraction_theta_full     0.998
_diffrn_reflns_limit_h_min     -34
_diffrn_reflns_limit_h_max     34
_diffrn_reflns_limit_k_min     -9
_diffrn_reflns_limit_k_max     10
_diffrn_reflns_limit_l_min     -19
_diffrn_reflns_limit_l_max     19
loop_
    _refln_index_h
    _refln_index_k
    _refln_index_l
    _refln_F_squared_meas
    2 0 0 -0.8
    -2 0 0 -0.3
    -4 0 0 1248.08
    6 0 0 30.6
    -6 0 0 31
    8 0 0 9999
    -10 0 0 1.4
    -10 0 0 0.2
    10 0 0 2.3
    -10 0 0 -2.5
    10 0 0 0.9
    10 0 0 0.3
    -12 0 0 13.7
    -12 0 0 12.4
    -12 0 0 15.6
    12 0 0 14
    12 0 0 18
    14 0 0 6.9
    14 0 0 2
    -14 0 0 6
    -14 0 0 5.7
    -14 0 0 5.8
    -14 0 0 6
    -16 0 0 4306.27
    16 0 0 4540.05
    16 0 0 4250.57
    16 0 0 4671.93
    16 0 0 4424.66
    -16 0 0 4255.37
    -16 0 0 4515.65
    -18 0 0 105.49
    -18 0 0 91.59
    18 0 0 91.99
    18 0 0 105.59
    18 0 0 99.39
    -18 0 0 92.89
    -18 0 0 97.09
    20 0 0 586.74
    20 0 0 587.24
    -20 0 0 623.34
    -20 0 0 586.54
    -22 0 0 250.97
    22 0 0 235.18
    -24 0 0 88.69
    -24 0 0 98.89
    24 0 0 92.69
    -26 0 0 5.4
    26 0 0 6.6
    -26 0 0 6.9
    28 0 0 8.4
    28 0 0 4.5
    -28 0 0 2.6
    28 0 0 3.7
    -28 0 0 1.9
    30 0 0 41.3
    -30 0 0 45.4
    30 0 0 49.3
    -32 0 0 82.49
    32 0 0 92.09
    32 0 0 109.19
    -1 -1 0 336.77
    -1 1 0 351.26
    1 1 0 347.37
    -3 -1 0 789.62
    3 -1 0 789.42
    3 1 0 815.22
    5 -1 0 411.66
    -5 -1 0 425.86
    5 1 0 443.36
    7 -1 0 805.12
    7 -1 0 929.51
    -7 -1 0 1008
    7 1 0 880.61
    7 1 0 1077.39
    -7 1 0 944.01
    9 -1 0 43
    -9 -1 0 44.4
    9 -1 0 41.9
    9 1 0 46
    -9 1 0 42.8
    -9 1 0 43.4
    9 1 0 43
    -11 -1 0 17.7
    11 -1 0 16.8
    -11 -1 0 21.4
    11 -1 0 24.6
    11 -1 0 19.3
    11 1 0 19.5
    -11 1 0 20.9
    -11 1 0 19.2
    11 1 0 21.4
    -13 -1 0 10.8
    13 -1 0 9
    -13 1 0 7.9
    13 1 0 6.4
    -13 1 0 7.7
    13 1 0 7.3
    13 1 0 9.5
    -13 1 0 11.2
    -15 -1 0 16.5
    15 -1 0 13
    15 -1 0 24.4
    -15 -1 0 17.2
    -15 1 0 17.2
    15 1 0 14.9
    15 1 0 19.5
    -15 1 0 17.3
    -15 1 0 17.8
    -15 1 0 20.7
    17 -1 0 222.88
    -17 -1 0 207.58
    -17 -1 0 206.58
    -17 1 0 220.08
    17 1 0 217.58
    -17 1 0 209.08
    -17 1 0 198.28
    -17 1 0 214.38
    17 1 0 191.88
    17 1 0 210.38
    -19 -1 0 480.05
    19 -1 0 499.25
    -19 -1 0 480.15
    -19 1 0 505.95
    19 1 0 496.05
    19 1 0 515.85
    -19 1 0 482.45
    -19 1 0 466.85
    -19 1 0 508.85
    19 1 0 499.55
    21 -1 0 131.59
    -21 -1 0 131.49
    -21 -1 0 126.39
    -21 1 0 138.19
    21 1 0 124.89
    -21 1 0 127.79
    -21 1 0 117.59
    21 1 0 134.89
    -21 1 0 125.29
    -23 -1 0 373.56
    -23 -1 0 373.16
    23 -1 0 371.16
    23 1 0 379.56
    -23 1 0 353.66
    -23 1 0 369.36
    23 1 0 381.46
    -23 1 0 391.96
    -23 1 0 385.16
    -25 -1 0 19.5
    -25 -1 0 27.9
    25 -1 0 32.5
    -25 1 0 27
    25 1 0 30.3
    25 1 0 37.4
    -25 1 0 29.3
    27 -1 0 9
    -27 -1 0 9
    -27 1 0 8.2
    27 1 0 9.3
    27 1 0 8.6
    -27 1 0 7.2
    29 -1 0 46.5
    29 -1 0 29.6
    -29 -1 0 37.3
    29 1 0 47.8
    -29 1 0 39.4
    29 1 0 42.5
    31 -1 0 6
    31 -1 0 5.9
    31 -1 0 4.3
    -31 -1 0 6.6
    31 1 0 9.1
    -31 1 0 5.9
    31 1 0 9.5
    -31 1 0 4.6
    0 -2 0 1459.55
    0 2 0 1508.25
    -2 -2 0 2024.8
    2 -2 0 2068.39
    2 2 0 2021.3
    -4 -2 0 372.56
    4 2 0 378.76
    6 -2 0 2866.91
    -6 -2 0 3069.59
    6 2 0 2673.23
    -6 2 0 2851.61
    -6 2 0 2865.61
    6 2 0 3130.59
    6 2 0 2631.94
    -8 -2 0 184.18
    8 -2 0 172.18
    -8 2 0 186.38
    -8 2 0 182.38
    8 2 0 173.68
    8 2 0 198.18
    8 2 0 171.98
    10 -2 0 49.8
    10 -2 0 56.69
    -10 2 0 64.39
    -10 2 0 65.99
    10 2 0 54.39
    10 2 0 68.29
    10 2 0 51.49
    10 2 0 50.59
    -10 2 0 61.79
    10 2 0 57.69
    12 -2 0 666.63
    -12 2 0 706.73
    12 2 0 716.73
    -12 2 0 672.03
    12 2 0 682.33
    12 2 0 758.72
    -12 2 0 718.53
    12 2 0 606.74
    -12 2 0 781.92
    -14 -2 0 771.22
    -14 -2 0 829.42
    14 -2 0 775.12
    -14 2 0 881.51
    14 2 0 810.42
    -14 2 0 866.31
    -14 2 0 788.92
    14 2 0 745.13
    -14 2 0 754.42
    14 2 0 855.91
    14 2 0 809.22
    -14 2 0 871.21
    -16 -2 0 543.85
    16 -2 0 538.85
    -16 -2 0 475.75
    16 2 0 447.66
    -16 2 0 542.95
    16 2 0 516.45
    16 2 0 529.15
    -16 2 0 549.74
    -16 2 0 506.65
    -16 2 0 534.35
    -16 2 0 560.84
    -18 -2 0 4.7
    18 -2 0 5.2
    -18 -2 0 1.3
    -18 2 0 5.3
    -18 2 0 6
    18 2 0 3.7
    18 2 0 8
    -18 2 0 2.8
    -18 2 0 4.5
    18 2 0 4.1
    18 2 0 2.8
    -18 2 0 4
    -18 2 0 6.9
    -20 -2 0 40.6
    20 -2 0 42.4
    -20 2 0 31.1
    -20 2 0 39.3
    -20 2 0 42.6
    20 2 0 39.3
    20 2 0 48.2
    -20 2 0 40.9
    20 2 0 38.9
    -20 2 0 36.1
    -22 -2 0 497.95
    22 -2 0 501.75
    22 2 0 511.25
    -22 2 0 504.85
    -22 2 0 514.45
    -22 2 0 457.85
    -22 2 0 481.35
    22 2 0 513.75
    22 2 0 525.25
    24 -2 0 6
    -24 -2 0 5.4
    -24 2 0 4
    -24 2 0 5.7
    -24 2 0 3.1
    -24 2 0 1.2
    24 2 0 4.6
    24 2 0 3.6
    24 2 0 11.3
    26 -2 0 108.19
    -26 -2 0 122.89
    26 2 0 119.19
    -26 2 0 103.79
    26 2 0 114.09
    26 2 0 134.19
    -26 2 0 110.09
    -26 2 0 119.29
    28 -2 0 41.1
    28 -2 0 55.29
    -28 -2 0 38.6
    28 2 0 47.1
    -28 2 0 38
    -28 2 0 35.3
    28 2 0 53.89
    -30 -2 0 13.4
    30 -2 0 13.7
    30 2 0 11.1
    -30 2 0 11.4
    -32 -2 0 85.69
    -1 -3 0 289.87
    1 -3 0 312.57
    -1 3 0 290.07
    1 3 0 291.37
    -3 -3 0 1039.2
    3 -3 0 1124.29
    3 -3 0 940.01
    3 3 0 910.41
    -3 3 0 911.41
    -3 3 0 1010.9
    3 3 0 1090.19
    -5 -3 0 16.4
    5 -3 0 15.1
    -5 3 0 11.9
    5 3 0 13.5
    5 3 0 13.4
    -5 3 0 16.8
    7 -3 0 417.56
    -7 -3 0 462.75
    7 3 0 505.15
    -7 3 0 489.55
    -7 3 0 487.55
    7 3 0 446.46
    7 3 0 460.75
    -7 3 0 434.06
    7 3 0 417.26
    -7 3 0 445.56
    7 3 0 485.35
    -7 3 0 429.36
    -9 -3 0 22.1
    9 3 0 20.5
    9 3 0 20
    -9 3 0 22.1
    9 3 0 25.5
    9 3 0 21.5
    -9 3 0 26.1
    9 3 0 17.5
    -9 3 0 25.3
    -9 3 0 23.1
    9 3 0 27.2
    11 -3 0 49.2
    -11 -3 0 36.7
    11 3 0 42.9
    -11 3 0 43.1
    11 3 0 39.6
    11 3 0 49.5
    -11 3 0 44
    -11 3 0 36.7
    -11 3 0 41.3
    -11 3 0 42.2
    11 3 0 46
    11 3 0 40.9
    11 3 0 40.2
    11 3 0 39.1
    -11 3 0 47.6
    -13 -3 0 438.26
    13 -3 0 420.06
    13 3 0 412.76
    -13 3 0 424.96
    -13 3 0 412.76
    13 3 0 412.26
    13 3 0 413.96
    -13 3 0 430.86
    13 3 0 411.66
    -13 3 0 400.46
    -13 3 0 430.26
    -13 3 0 471.45
    13 3 0 397.86
    13 3 0 401.26
    -15 -3 0 39.9
    -15 3 0 37.2
    -15 3 0 38.7
    15 3 0 36.5
    -15 3 0 34.9
    -15 3 0 35.3
    -15 3 0 36.1
    -15 3 0 40.4
    15 3 0 39.7
    15 3 0 39.3
    -17 -3 0 179.18
    17 -3 0 158.68
    17 3 0 145.09
    -17 3 0 156.28
    17 3 0 166.08
    -17 3 0 172.48
    -17 3 0 163.38
    -17 3 0 171.38
    -17 3 0 172.38
    -17 3 0 165.78
    17 3 0 161.48
    -19 -3 0 219.98
    19 -3 0 206.18
    -19 3 0 200.18
    -19 3 0 195.18
    -19 3 0 197.08
    19 3 0 200.48
    -19 3 0 193.88
    -19 3 0 197.68
    19 3 0 184.18
    -19 3 0 215.58
    19 3 0 207.38
    19 3 0 199.88
    -21 -3 0 11.4
    21 -3 0 7.7
    21 3 0 10.4
    -21 3 0 8.4
    -21 3 0 12.8
    -21 3 0 7.8
    -21 3 0 9.1
    -21 3 0 6.1
    21 3 0 5.6
    21 3 0 11.3
    23 -3 0 205.58
    -23 -3 0 226.98
    23 3 0 219.78
    23 3 0 212.08
    23 3 0 236.88
    -23 3 0 203.78
    -23 3 0 204.88
    -23 3 0 204.98
    -23 3 0 209.58
    25 -3 0 27.3
    25 -3 0 32.8
    -25 -3 0 30.8
    -25 3 0 22.6
    -25 3 0 19.3
    25 3 0 25.6
    -25 3 0 21.9
    25 3 0 32.1
    -25 3 0 25.5
    -27 -3 0 46.2
    27 -3 0 39.9
    27 -3 0 57.69
    27 3 0 52.19
    -27 3 0 38.2
    -27 3 0 41.4
    27 3 0 52.79
    27 3 0 58.19
    29 -3 0 16.8
    29 -3 0 9.3
    -29 -3 0 15.6
    29 3 0 13.1
    29 3 0 10.9
    -29 3 0 12.3
    29 3 0 15
    31 -3 0 5.3
    -31 -3 0 4.5
    31 3 0 5.7
    31 3 0 3.2
    31 3 0 7
    0 4 0 3211.08
    0 4 0 2732.83
    0 4 0 2719.13
    0 4 0 3062.99
    0 4 0 3033.8
    0 4 0 2785.62
    0 4 0 3109.39
    2 4 0 167.98
    2 4 0 183.38
    -2 4 0 187.28
    -2 4 0 177.78
    2 4 0 164.28
    -2 4 0 182.48
    -2 4 0 183.88
    2 4 0 174.28
    -2 4 0 177.08
    2 4 0 163.28
    -2 4 0 170.18
    -2 4 0 174.48
    -2 4 0 183.78
    2 4 0 168.08
    4 4 0 538.15
    4 4 0 483.55
    4 4 0 515.05
    -4 4 0 584.44
    -4 4 0 582.74
    4 4 0 497.45
    -4 4 0 523.15
    -4 4 0 504.05
    4 4 0 511.35
    4 4 0 504.45
    -4 4 0 484.55
    -4 4 0 539.55
    -4 4 0 510.75
    -4 4 0 486.15
    4 4 0 518.35
    -4 4 0 488.35
    6 4 0 169.38
    -6 4 0 173.78
    6 4 0 172.98
    -6 4 0 171.18
    6 4 0 163.08
    6 4 0 163.78
    -6 4 0 179.08
    6 4 0 165.48
    -6 4 0 172.38
    -6 4 0 176.48
    6 4 0 155.18
    6 4 0 159.08
    -6 4 0 150.78
    -6 4 0 163.78
    -6 4 0 187.08
    -8 4 0 65.99
    8 4 0 55.39
    8 4 0 52.39
    -8 4 0 56.69
    8 4 0 56.39
    8 4 0 56.39
    -8 4 0 56.19
    -8 4 0 57.29
    -8 4 0 61.39
    8 4 0 55.29
    8 4 0 57.89
    8 4 0 64.89
    -8 4 0 66.49
    -10 -4 0 52.29
    10 4 0 57.39
    -10 4 0 55.19
    -10 4 0 64.29
    10 4 0 54.99
    10 4 0 49.1
    -10 4 0 57.99
    10 4 0 54.59
    10 4 0 59.29
    -10 4 0 54.99
    -10 4 0 59.09
    10 4 0 53.69
    -10 4 0 66.49
    -12 -4 0 28.1
    12 -4 0 35.2
    -12 4 0 26.6
    -12 4 0 25.1
    12 4 0 27.7
    -12 4 0 31.9
    -12 4 0 19.8
    -12 4 0 28.9
    12 4 0 27.7
    -12 4 0 25
    12 4 0 20.5
    14 -4 0 159.58
    -14 -4 0 169.58
    -14 4 0 159.58
    14 4 0 153.98
    14 4 0 147.19
    -14 4 0 160.48
    -14 4 0 150.58
    -14 4 0 156.38
    14 4 0 174.78
    14 4 0 153.38
    -14 4 0 158.28
    14 4 0 165.18
    14 4 0 137.69
    16 -4 0 503.45
    -16 -4 0 533.55
    16 4 0 453.95
    -16 4 0 504.55
    16 4 0 453.95
    16 4 0 459.85
    -16 4 0 492.65
    -16 4 0 474.55
    16 4 0 485.05
    16 4 0 515.05
    -16 4 0 562.74
    -16 4 0 509.45
    -18 -4 0 40.5
    18 4 0 28
    18 4 0 36.3
    -18 4 0 39.1
    -18 4 0 31.8
    18 4 0 41.6
    -18 4 0 38.6
    -18 4 0 42
    -18 4 0 29.6
    20 -4 0 283.27
    -20 -4 0 310.77
    -20 4 0 284.97
    -20 4 0 281.87
    -20 4 0 257.57
    -20 4 0 304.27
    20 4 0 297.87
    -20 4 0 276.27
    20 4 0 276.97
    22 -4 0 5.5
    -22 -4 0 14.3
    22 -4 0 15
    22 4 0 12.6
    -22 4 0 12.5
    -22 4 0 6.4
    -22 4 0 9.7
    -24 -4 0 34.5
    24 -4 0 50.59
    24 -4 0 25
    24 4 0 40.6
    -24 4 0 30.8
    -24 4 0 35.3
    -24 4 0 26.6
    24 4 0 30.3
    26 -4 0 0.9
    -26 -4 0 5.3
    26 -4 0 7.3
    -26 4 0 1.2
    26 4 0 7.8
    26 4 0 5.9
    -26 4 0 3.7
    26 4 0 1.4
    -26 4 0 3.9
    -28 -4 0 9.3
    28 -4 0 1.5
    28 -4 0 11.6
    -28 4 0 3.3
    28 4 0 5
    28 4 0 10.4
    28 4 0 10.9
    -28 4 0 4.6
    30 4 0 3.3
    30 4 0 2
    -1 5 0 259.67
    -1 5 0 248.98
    1 5 0 242.38
    1 5 0 240.28
    -1 5 0 242.18
    1 5 0 257.67
    1 5 0 257.67
    -1 5 0 250.17
    -1 5 0 220.58
    1 5 0 221.58
    -1 5 0 245.48
    1 5 0 251.67
    -1 5 0 238.28
    -1 5 0 252.47
    1 5 0 268.77
    3 5 0 83.49
    3 5 0 77.49
    3 5 0 79.19
    -3 5 0 73.09
    -3 5 0 83.39
    3 5 0 74.89
    -3 5 0 73.49
    3 5 0 64.59
    3 5 0 83.39
    3 5 0 82.69
    -3 5 0 81.39
    -3 5 0 79.49
    -3 5 0 79.29
    -3 5 0 81.19
    5 5 0 310.17
    -5 5 0 354.16
    5 5 0 340.57
    -5 5 0 332.67
    -5 5 0 332.17
    -5 5 0 355.46
    5 5 0 295.27
    -5 5 0 322.37
    -5 5 0 349.77
    -5 5 0 290.37
    5 5 0 329.87
    5 5 0 337.47
    5 5 0 337.77
    7 5 0 26.4
    7 5 0 29
    -7 5 0 35.6
    -7 5 0 34.9
    7 5 0 26.1
    7 5 0 28.6
    -7 5 0 30.6
    7 5 0 34.1
    7 5 0 34.7
    7 5 0 31
    -7 5 0 33.4
    -7 5 0 33.6
    9 5 0 59.49
    -9 5 0 69.29
    9 5 0 64.69
    9 5 0 58.99
    9 5 0 55.09
    -9 5 0 63.69
    9 5 0 53.89
    -9 5 0 64.19
    -9 5 0 62.89
    -9 5 0 54.29
    9 5 0 54.49
    9 5 0 62.49
    -9 5 0 70.39
    -9 5 0 64.89
    11 5 0 78.09
    -11 5 0 67.99
    11 5 0 59.79
    -11 5 0 64.49
    -11 5 0 76.19
    -11 5 0 75.89
    11 5 0 76.89
    11 5 0 78.89
    -11 5 0 84.09
    11 5 0 73.29
    -11 5 0 72.29
    -11 5 0 85.99
    -13 -5 0 17
    13 -5 0 14.5
    13 5 0 19.8
    -13 5 0 23.7
    13 5 0 17.6
    -13 5 0 11.5
    -13 5 0 14.9
    13 5 0 15.5
    -13 5 0 8.1
    -13 5 0 13.6
    -13 5 0 19.8
    13 5 0 16.8
    -13 5 0 13
    -15 -5 0 250.47
    -15 5 0 229.18
    -15 5 0 243.78
    -15 5 0 262.17
    15 5 0 247.68
    -15 5 0 259.87
    -15 5 0 232.58
    -15 5 0 243.58
    15 5 0 264.97
    15 5 0 229.98
    -17 -5 0 6.2
    -17 5 0 5.5
    17 5 0 5.2
    17 5 0 -1.7
    -17 5 0 2.4
    -17 5 0 6.8
    -17 5 0 1.6
    -17 5 0 -4.1
    -19 -5 0 204.28
    19 -5 0 157.48
    -19 5 0 201.78
    -19 5 0 179.88
    -19 5 0 216.18
    19 5 0 173.58
    19 5 0 211.38
    -19 5 0 181.78
    -19 5 0 202.38
    21 -5 0 94.29
    -21 -5 0 114.79
    -21 5 0 112.59
    21 5 0 104.49
    -21 5 0 104.39
    -21 5 0 135.79
    -21 5 0 117.89
    -21 5 0 109.39
    23 -5 0 11.3
    -23 -5 0 24.5
    -23 5 0 18.6
    -23 5 0 21.3
    -23 5 0 16.5
    -23 5 0 13.5
    -23 5 0 14
    25 -5 0 22.2
    -25 -5 0 29.8
    -25 5 0 21.8
    -25 5 0 26.4
    -25 5 0 18.6
    25 5 0 35.5
    27 -5 0 2.1
    -27 5 0 3.8
    27 5 0 4.7
    27 5 0 10.5
    -27 5 0 2.3
    -27 5 0 5.1
    0 6 0 76.99
    0 6 0 74.59
    0 6 0 61.99
    0 6 0 70.39
    0 6 0 65.09
    0 6 0 71.89
    0 6 0 83.09
    2 6 0 7
    -2 6 0 4
    2 6 0 0.9
    -2 6 0 0.7
    2 6 0 1
    2 6 0 -2.3
    -2 6 0 0.6
    -2 6 0 0.3
    2 6 0 1.5
    -2 6 0 -0.8
    2 6 0 2.1
    4 6 0 70.19
    -4 6 0 72.99
    4 6 0 62.59
    4 6 0 56.69
    -4 6 0 64.49
    4 6 0 67.59
    -4 6 0 70.19
    -4 6 0 77.99
    4 6 0 67.89
    -4 6 0 71.19
    -4 6 0 73.99
    -4 6 0 73.79
    -6 6 0 15.3
    6 6 0 17.1
    6 6 0 15.5
    6 6 0 17.7
    6 6 0 18.4
    -6 6 0 19.3
    6 6 0 8.4
    -6 6 0 14.6
    -8 6 0 258.47
    8 6 0 206.08
    -8 6 0 230.18
    -8 6 0 241.08
    -8 6 0 237.58
    8 6 0 227.58
    -8 6 0 241.48
    8 6 0 241.38
    8 6 0 216.98
    -8 6 0 245.88
    8 6 0 231.88
    10 6 0 52.59
    -10 6 0 60.29
    10 6 0 56.69
    10 6 0 61.89
    -10 6 0 61.99
    -10 6 0 62.99
    -10 6 0 66.49
    -10 6 0 69.19
    10 6 0 67.69
    -12 6 0 468.75
    -12 6 0 491.75
    -12 6 0 453.95
    12 6 0 473.75
    12 6 0 498.65
    -12 6 0 481.65
    -12 6 0 441.46
    12 6 0 491.95
    14 -6 0 0.2
    -14 6 0 -1
    14 6 0 -2.4
    -14 6 0 1.2
    -14 6 0 -1.9
    -14 6 0 -2.7
    -14 6 0 -2.2
    14 6 0 2.2
    14 6 0 1
    -14 6 0 3.6
    16 -6 0 90.69
    16 6 0 98.89
    -16 6 0 109.99
    -16 6 0 112.69
    16 6 0 129.69
    -16 6 0 119.29
    -16 6 0 110.09
    16 6 0 111.29
    -16 6 0 130.99
    -18 6 0 13.3
    18 6 0 5
    -18 6 0 7.8
    -18 6 0 13.4
    -18 6 0 3.9
    18 6 0 17.1
    18 6 0 3.3
    -18 6 0 9.3
    20 -6 0 6.3
    20 6 0 16
    -20 6 0 13.4
    -20 6 0 9.5
    -20 6 0 12.9
    -20 6 0 12.6
    -20 6 0 5.8
    20 6 0 5.6
    -22 6 0 9.7
    22 6 0 6.9
    -22 6 0 5.1
    22 6 0 11.6
    -22 6 0 5.6
    -22 6 0 11.8
    24 -6 0 -0.2
    -24 6 0 0.9
    -24 6 0 2.3
    24 6 0 7.4
    -24 6 0 4.1
    24 6 0 7.6
    26 -6 0 27.4
    -26 6 0 42.7
    -26 6 0 32.5
    -26 6 0 41
    -1 7 0 46
    1 7 0 48.5
    -1 7 0 41.5
    1 7 0 45.2
    -1 7 0 52.89
    1 7 0 54.19
    -3 7 0 21.1
    5 7 0 56.69
    -5 7 0 58.49
    5 7 0 49.99
    5 7 0 55.19
    -5 7 0 62.99
    -5 7 0 61.39
    -7 7 0 408.56
    -7 7 0 460.05
    7 7 0 408.46
    -7 7 0 430.06
    -7 7 0 398.36
    7 7 0 343.97
    7 7 0 465.15
    7 7 0 358.36
    -9 7 0 334.27
    -9 7 0 318.17
    -9 7 0 342.37
    9 7 0 380.06
    9 7 0 334.57
    9 7 0 322.57
    -9 7 0 368.86
    -9 7 0 383.26
    9 7 0 318.77
    -11 7 0 286.87
    11 7 0 294.37
    -11 7 0 301.87
    -11 7 0 286.47
    -11 7 0 287.97
    11 7 0 320.47
    -11 7 0 314.77
    11 7 0 293.57
    13 -7 0 53.99
    -13 7 0 57.19
    -13 7 0 45.9
    -13 7 0 51.69
    -13 7 0 38.2
    13 7 0 56.29
    13 7 0 52.39
    15 -7 0 -3.3
    -15 7 0 -3.8
    15 7 0 1.7
    -15 7 0 6.2
    15 7 0 3.4
    -15 7 0 7.9
    15 7 0 6
    -15 7 0 3.3
    17 -7 0 14.4
    -17 7 0 21.9
    -17 7 0 10.9
    -17 7 0 22.9
    -17 7 0 19.7
    17 7 0 15.9
    -17 7 0 26.6
    19 7 0 0.7
    -19 7 0 8.1
    -19 7 0 2.3
    19 7 0 10.7
    -19 7 0 3.5
    -19 7 0 4.7
    -19 7 0 -2.1
    21 -7 0 -3.6
    -21 7 0 -1.6
    21 7 0 4.5
    -21 7 0 2.6
    -21 7 0 0.8
    23 -7 0 25.6
    -23 7 0 41.4
    -23 7 0 27.2
    -23 7 0 31.1
    0 8 0 92.69
    2 8 0 128.49
    -2 8 0 134.79
    4 8 0 85.69
    -4 8 0 89.39
    -4 8 0 75.89
    -6 8 0 92.19
    -6 8 0 78.19
    6 8 0 93.59
    -6 8 0 98.09
    -8 8 0 221.88
    8 8 0 271.47
    -8 8 0 238.08
    -8 8 0 283.37
    8 8 0 210.48
    -8 8 0 207.08
    -8 8 0 259.77
    10 -8 0 7.3
    -10 8 0 4.9
    -10 8 0 7.4
    10 8 0 -1.4
    -10 8 0 10.4
    -10 8 0 5.4
    12 -8 0 58.39
    -12 8 0 53.79
    12 8 0 59.69
    -12 8 0 44.2
    12 8 0 66.59
    -12 8 0 57.29
    -12 8 0 48.5
    14 -8 0 110.99
    -14 8 0 117.19
    -14 8 0 100.29
    14 8 0 99.49
    -14 8 0 114.29
    14 8 0 130.69
    -14 8 0 91.59
    16 -8 0 4.4
    16 8 0 6.5
    -16 8 0 2.2
    16 8 0 2.7
    -16 8 0 0.3
    -16 8 0 -2.9
    18 -8 0 23.4
    -18 8 0 33.4
    -18 8 0 28.6
    -18 8 0 30.9
    -18 8 0 25.6
    20 -8 0 2.6
    -20 8 0 11.2
    20 8 0 15
    -20 8 0 9.2
    -20 8 0 8.5
    -20 8 0 3.3
    -1 9 0 97.79
    1 9 0 90.79
    -1 9 0 66.49
    1 9 0 76.89
    -3 9 0 35.3
    5 9 0 210.58
    -5 9 0 251.57
    -5 9 0 217.98
    7 -9 0 3.3
    -7 9 0 12.5
    9 -9 0 16
    -9 9 0 14.9
    -9 9 0 9.6
    11 -9 0 88.39
    -11 9 0 100.99
    11 9 0 105.69
    -11 9 0 91.69
    13 -9 0 35.5
    -13 9 0 32.3
    -13 9 0 36.2
    13 9 0 43.5
    15 -9 0 147.09
    15 9 0 120.99
    -15 9 0 126.59
    -15 9 0 130.59
    -15 9 0 122.09
    2 10 0 25.4
    -2 10 0 33.8
    -2 10 0 25.4
    -4 10 0 30.9
    -4 10 0 23.2
    -6 10 0 23.9
    -6 10 0 21.6
    -32 0 1 -2.1
    32 0 -1 2.4
    32 0 -1 -3.2
    -32 0 1 2.9
    30 0 -1 -0.1
    30 0 -1 0.4
    30 0 -1 6.3
    28 0 -1 1.4
    28 0 -1 5.2
    -28 0 1 2.8
    -28 0 1 0.8
    26 0 -1 6.1
    -26 0 1 1.1
    -26 0 1 0.3
    -24 0 1 0.6
    24 0 -1 1.7
    -24 0 1 0
    -22 0 1 3
    -22 0 1 2.1
    22 0 -1 -0.8
    -20 0 1 2.2
    -20 0 1 3.1
    20 0 -1 -0.3
    -18 0 1 1.1
    18 0 -1 -1
    -18 0 1 2.7
    -18 0 1 0.9
    -16 0 1 -0.4
    -16 0 1 0.2
    -16 0 1 1
    16 0 -1 -3.8
    16 0 -1 -1.1
    -16 0 1 -1.1
    -16 0 1 1.3
    14 0 -1 -0.8
    -14 0 1 0.8
    -14 0 1 -0.6
    -14 0 1 1.4
    -14 0 1 -2.3
    -14 0 1 0.1
    12 0 -1 1.2
    12 0 -1 -1.6
    -12 0 1 -1.7
    -12 0 1 -1.4
    -12 0 1 -0.4
    -12 0 1 -1.8
    12 0 -1 -1.7
    -12 0 1 -0.4
    -10 0 1 -0.9
    -10 0 1 -0.1
    -10 0 1 -0.1
    10 0 -1 -0.5
    10 0 -1 -0.3
    -10 0 1 -1.2
    10 0 -1 0.4
    8 0 -1 0.3
    -8 0 1 -1.4
    -8 0 1 -0.9
    6 0 -1 -0.3
    -6 0 1 0.1
    -4 0 1 -4.1
    4 0 -1 -4.7
    4 0 -1 -4.6
    -4 0 1 -4.9
    -2 0 1 -0.9
    2 0 -1 -0.8
    0 0 -1 0
    0 0 1 -0.1
    2 0 1 -0.1
    -2 0 -1 0.5
    -4 0 -1 0.5
    -6 0 -1 0.4
    8 0 1 -0.4
    -8 0 -1 -0.6
    -8 0 -1 -0.1
    8 0 1 1.9
    8 0 1 0.3
    10 0 1 -1.2
    -10 0 -1 -1.1
    10 0 1 1.3
    10 0 1 0.3
    -10 0 -1 -1.3
    -10 0 -1 -0.5
    -12 0 -1 -0.9
    -12 0 -1 0.8
    12 0 1 -0.4
    12 0 1 3.5
    -12 0 -1 0.3
    14 0 1 -0.9
    14 0 1 -0.2
    -14 0 -1 1
    14 0 1 2.4
    14 0 1 0.2
    16 0 1 -2.4
    -16 0 -1 -0.3
    16 0 1 -1
    -16 0 -1 -0.4
    16 0 1 1.6
    -18 0 -1 1.2
    18 0 1 4.9
    18 0 1 1.6
    -18 0 -1 1.4
    18 0 1 0.6
    -18 0 -1 0
    20 0 1 -0.1
    -20 0 -1 1.2
    -20 0 -1 1.3
    20 0 1 0.3
    20 0 1 5.8
    -22 0 -1 0.8
    22 0 1 4.4
    22 0 1 0
    -22 0 -1 1.7
    24 0 1 2.3
    -24 0 -1 3.7
    -24 0 -1 1.5
    24 0 1 -1.4
    -26 0 -1 0.3
    26 0 1 3.4
    -26 0 -1 0.7
    26 0 1 2.1
    28 0 1 7
    -28 0 -1 -0.5
    28 0 1 3.8
    -28 0 -1 2
    30 0 1 -4.2
    30 0 1 3.8
    -30 0 -1 -1
    33 -1 -1 -1.9
    -33 -1 1 0.5
    33 -1 -1 0.1
    33 1 -1 0.3
    33 1 -1 -1.9
    -33 1 1 2.8
    -31 -1 1 5.9
    31 -1 -1 3.9
    31 -1 -1 9.4
    31 -1 -1 6.2
    31 1 -1 5.5
    -31 1 1 11.9
    31 1 -1 4.7
    31 1 -1 11
    -31 1 1 7
    29 -1 -1 3.9
    -29 -1 1 0.8
    29 1 -1 4.6
    -29 1 1 3
    29 1 -1 6.2
    -29 1 1 1.9
    -27 -1 1 6.1
    27 -1 -1 11.5
    -27 1 1 1.6
    27 1 -1 9.5
    27 1 -1 7.3
    -27 1 1 11.2
    25 -1 -1 9.9
    -25 -1 1 8.4
    -25 -1 1 1.6
    25 1 -1 11.3
    -25 1 1 7.4
    -25 1 1 6.4
    25 1 -1 2.7
    -25 1 1 3.4
    23 -1 -1 7.3
    -23 -1 1 4.3
    -23 -1 1 5.2
    23 1 -1 3.8
    -23 1 1 5.1
    -23 1 1 5
    -23 1 1 7.1
    -23 1 1 5.3
    -21 -1 1 27
    -21 -1 1 29.3
    -21 1 1 30.4
    21 1 -1 23.2
    -21 1 1 24
    -21 1 1 25.8
    -21 1 1 23.9
    -19 -1 1 9.1
    -19 -1 1 14.1
    19 1 -1 8.2
    -19 1 1 8.4
    -19 1 1 10.1
    -19 1 1 8.3
    -19 1 1 11.7
    17 -1 -1 51.59
    -17 -1 1 44.8
    -17 -1 1 41.3
    -17 1 1 44.9
    -17 1 1 46.7
    -17 1 1 39.2
    17 1 -1 39.6
    -17 1 1 48.3
    17 1 -1 43.2
    15 -1 -1 102.19
    -15 -1 1 91.99
    -15 -1 1 92.39
    15 1 -1 92.39
    -15 1 1 102.89
    -15 1 1 91.49
    -15 1 1 96.29
    15 1 -1 80.69
    -15 1 1 95.79
    15 1 -1 97.29
    15 1 -1 94.79
    13 -1 -1 55.79
    -13 -1 1 65.09
    -13 -1 1 57.49
    -13 -1 1 64.49
    13 -1 -1 68.19
    -13 1 1 66.49
    -13 1 1 70.29
    -13 1 1 68.89
    13 1 -1 61.69
    13 1 -1 69.19
    11 -1 -1 1.9
    11 -1 -1 2.2
    -11 -1 1 0.7
    -11 -1 1 1.7
    -11 -1 1 1.2
    -11 1 1 0.6
    -11 1 1 0.7
    -11 1 1 1.5
    11 1 -1 2
    11 1 -1 0.4
    -11 1 1 0.6
    -9 -1 1 136.99
    9 -1 -1 138.09
    9 -1 -1 131.09
    -9 -1 1 127.99
    9 1 -1 131.39
    -9 1 1 130.89
    -9 1 1 134.79
    -9 1 1 134.59
    -9 1 1 134.79
    9 1 -1 139.59
    9 1 -1 114.39
    7 -1 -1 272.27
    -7 -1 1 347.67
    7 -1 -1 337.37
    7 1 -1 294.67
    7 1 -1 339.77
    -7 1 1 311.07
    7 1 -1 288.87
    -5 -1 1 125.99
    5 -1 -1 136.09
    -5 1 1 127.79
    -5 1 1 131.29
    5 1 -1 129.09
    3 -1 -1 -1.8
    -3 -1 1 -1.7
    3 1 -1 -1.9
    -3 1 1 -1.1
    1 -1 -1 55.89
    1 -1 -1 57.19
    -1 1 1 52.89
    -1 1 1 49.9
    -1 -1 -1 307.27
    1 1 1 298.47
    -3 -1 -1 125.29
    3 -1 1 112.59
    3 1 1 98.59
    -3 1 -1 108.39
    -5 -1 -1 40.1
    5 1 1 36.7
    -7 -1 -1 48.7
    7 1 1 40.9
    -7 1 -1 45.4
    7 1 1 50.09
    -7 1 -1 46.9
    -9 -1 -1 36.3
    -9 -1 -1 42.4
    9 -1 1 33.9
    9 -1 1 37.7
    9 -1 1 34.9
    -9 1 -1 36.7
    9 1 1 40.3
    9 1 1 35.1
    -9 1 -1 38.9
    9 1 1 34.2
    -11 -1 -1 83.39
    11 -1 1 88.59
    11 -1 1 79.19
    -11 -1 -1 84.99
    11 -1 1 85.49
    11 1 1 84.19
    -11 1 -1 92.99
    11 1 1 75.49
    -11 1 -1 95.19
    11 1 1 91.29
    13 -1 1 89.89
    -13 -1 -1 101.09
    13 -1 1 109.79
    13 1 1 98.19
    -13 1 -1 109.29
    -13 1 -1 106.29
    13 1 1 94.19
    13 1 1 104.29
    15 -1 1 120.59
    15 -1 1 118.29
    -15 -1 -1 128.39
    15 -1 1 111.89
    -15 1 -1 130.59
    -15 1 -1 127.19
    15 1 1 122.39
    15 1 1 131.99
    15 1 1 126.59
    17 -1 1 6.4
    17 -1 1 6.3
    17 -1 1 8.1
    -17 -1 -1 6.6
    -17 -1 -1 8.1
    17 1 1 8.4
    -17 1 -1 9.4
    -17 1 -1 7.6
    -17 1 -1 9.4
    17 1 1 6
    -17 1 -1 8.6
    19 -1 1 83.79
    -19 -1 -1 95.69
    19 -1 1 91.09
    -19 -1 -1 89.39
    19 1 1 94.89
    -19 1 -1 84.99
    19 1 1 87.39
    -19 1 -1 93.89
    -19 1 -1 85.59
    -19 1 -1 98.69
    -19 1 -1 86.19
    19 1 1 96.69
    21 -1 1 94.09
    -21 -1 -1 95.39
    21 1 1 94.99
    21 1 1 107.89
    -21 1 -1 96.19
    -21 1 -1 92.69
    21 1 1 107.29
    -21 1 -1 83.79
    23 -1 1 75.69
    -23 -1 -1 79.39
    -23 -1 -1 78.29
    -23 1 -1 80.89
    23 1 1 77.49
    23 1 1 81.89
    -23 1 -1 77.19
    25 -1 1 13.4
    -25 -1 -1 15.9
    -25 -1 -1 10.7
    -25 1 -1 12.4
    25 1 1 10
    -25 1 -1 16.6
    -27 -1 -1 90.99
    27 -1 1 75.49
    27 -1 1 106.69
    -27 1 -1 78.99
    27 1 1 95.29
    27 1 1 103.89
    -27 1 -1 85.59
    27 1 1 89.79
    -29 -1 -1 41.3
    29 -1 1 47.9
    29 -1 1 40.7
    -29 1 -1 40.4
    29 1 1 55.09
    29 1 1 54.99
    -29 1 -1 41.2
    -31 -1 -1 21.7
    -31 1 -1 24.7
    32 -2 -1 4.7
    32 -2 -1 1.7
    -32 -2 1 3.1
    32 -2 -1 -3.7
    32 2 -1 5.5
    32 2 -1 0
    30 -2 -1 45.4
    30 -2 -1 31.8
    -30 -2 1 37.3
    30 2 -1 37.6
    -30 2 1 30.3
    30 2 -1 37.8
    30 2 -1 43.9
    -30 2 1 38.2
    -28 -2 1 27.1
    28 -2 -1 26.5
    28 2 -1 31.6
    -28 2 1 25.2
    -28 2 1 23.5
    -28 2 1 17.7
    28 2 -1 25.3
    -26 -2 1 7
    26 -2 -1 7.7
    26 2 -1 5.2
    -26 2 1 2
    26 2 -1 6.4
    26 2 -1 11.7
    -26 2 1 4.5
    -26 2 1 1.9
    -26 2 1 6.9
    -24 -2 1 7.6
    24 -2 -1 10.9
    24 2 -1 7.4
    -24 2 1 5.1
    -24 2 1 2.8
    -24 2 1 6.3
    -24 2 1 6
    24 2 -1 9.7
    24 2 -1 11.4
    -24 2 1 7.6
    22 -2 -1 99.39
    -22 -2 1 98.79
    22 2 -1 91.49
    -22 2 1 93.49
    22 2 -1 106.79
    22 2 -1 109.19
    -22 2 1 89.69
    -22 2 1 98.99
    -22 2 1 101.79
    -22 2 1 94.69
    -20 -2 1 39.9
    20 -2 -1 43
    -20 2 1 53.69
    -20 2 1 39
    20 2 -1 34.7
    20 2 -1 45.4
    -20 2 1 41.3
    -20 2 1 37.3
    -20 2 1 33.9
    -18 -2 1 37.9
    18 -2 -1 35.9
    18 2 -1 32.9
    18 2 -1 32.9
    18 2 -1 31.8
    -18 2 1 33.1
    -18 2 1 29.5
    18 2 -1 39.2
    -18 2 1 39
    -18 2 1 31.1
    -18 2 1 32.1
    16 -2 -1 25.5
    -16 -2 1 26.3
    16 2 -1 21.8
    -16 2 1 28.1
    -16 2 1 23.6
    -16 2 1 26.2
    16 2 -1 16.2
    16 2 -1 22.6
    -16 2 1 21.4
    16 2 -1 20
    -16 2 1 23.6
    14 -2 -1 170.38
    -14 -2 1 198.38
    -14 2 1 206.58
    -14 2 1 202.98
    14 2 -1 183.68
    14 2 -1 167.98
    14 2 -1 192.48
    -14 2 1 204.68
    -14 2 1 167.38
    14 2 -1 193.88
    -12 -2 1 18.7
    12 -2 -1 18.7
    -12 2 1 24.4
    12 2 -1 19.8
    12 2 -1 21.7
    -12 2 1 23
    12 2 -1 16.7
    -12 2 1 22.7
    -12 2 1 19.4
    -12 2 1 19.8
    -10 -2 1 126.49
    10 -2 -1 125.99
    10 -2 -1 119.69
    10 2 -1 133.69
    -10 2 1 137.59
    -10 2 1 135.09
    10 2 -1 132.89
    10 2 -1 128.79
    -10 2 1 142.59
    -10 2 1 119.59
    10 2 -1 133.79
    -8 -2 1 55.39
    8 -2 -1 56.29
    -8 -2 1 48.7
    8 2 -1 51.59
    -8 2 1 58.29
    8 2 -1 51.19
    -8 2 1 55.89
    -8 2 1 55.19
    8 2 -1 58.09
    6 -2 -1 380.16
    -6 -2 1 352.76
    6 -2 -1 367.06
    6 2 -1 319.77
    -6 2 1 335.27
    -6 2 1 334.97
    -6 2 1 368.46
    6 2 -1 361.76
    -6 2 1 347.27
    6 2 -1 320.77
    -4 -2 1 -0.7
    4 -2 -1 0.3
    4 -2 -1 0
    -4 2 1 1.7
    4 2 -1 0.5
    4 2 -1 0.2
    2 -2 -1 384.56
    2 -2 -1 364.86
    2 2 -1 361.16
    0 -2 -1 79.29
    0 2 -1 74.19
    -2 -2 -1 276.37
    2 2 1 255.47
    -4 -2 -1 25.7
    4 2 1 24.3
    -4 2 -1 23.7
    4 2 1 20.6
    -4 2 -1 28.8
    -6 -2 -1 252.17
    6 2 1 214.58
    6 2 1 263.37
    -6 2 -1 257.17
    -6 2 -1 242.58
    -8 -2 -1 24.5
    8 -2 1 21.6
    -8 2 -1 24.4
    -8 2 -1 24.1
    8 2 1 23.5
    8 2 1 24.2
    10 -2 1 33.3
    10 -2 1 24.7
    10 2 1 30.7
    10 2 1 26.3
    10 2 1 33.9
    10 2 1 30.1
    -10 2 -1 34.2
    -10 2 -1 27
    -10 2 -1 30.2
    10 2 1 25.8
    -12 -2 -1 25.2
    12 -2 1 23.8
    -12 2 -1 23.9
    12 2 1 25.7
    12 2 1 25.2
    -12 2 -1 28.9
    -12 2 -1 19.9
    -12 2 -1 28.3
    12 2 1 21.6
    12 2 1 28.1
    14 -2 1 73.09
    -14 2 -1 83.09
    -14 2 -1 81.49
    14 2 1 87.69
    14 2 1 61.39
    14 2 1 86.19
    -14 2 -1 89.09
    -14 2 -1 87.49
    -14 2 -1 92.29
    -16 -2 -1 5.6
    16 -2 1 2.2
    -16 -2 -1 5.7
    -16 2 -1 6.5
    -16 2 -1 5
    16 2 1 3.7
    -16 2 -1 4.7
    16 2 1 5.1
    -16 2 -1 8
    -16 2 -1 5
    -16 2 -1 3.2
    16 2 1 4.2
    -18 -2 -1 -2.1
    18 -2 1 0.7
    -18 -2 -1 1.3
    18 2 1 -0.5
    -18 2 -1 1.1
    -18 2 -1 -1.9
    18 2 1 5.5
    -18 2 -1 1.9
    -18 2 -1 -3.3
    -18 2 -1 1.6
    18 2 1 0.5
    18 2 1 2.6
    20 -2 1 22
    -20 -2 -1 13.6
    -20 2 -1 12.7
    -20 2 -1 11.2
    20 2 1 11.4
    -20 2 -1 12.6
    20 2 1 12.3
    22 -2 1 36.1
    -22 -2 -1 33.1
    22 2 1 35
    -22 2 -1 25.5
    -22 2 -1 29.2
    -22 2 -1 23.8
    -22 2 -1 25.5
    22 2 1 29.1
    22 2 1 31
    24 -2 1 5.1
    -24 -2 -1 2.1
    -24 2 -1 3
    -24 2 -1 4
    -24 2 -1 2.8
    -26 -2 -1 7.5
    26 -2 1 4.2
    26 -2 1 5.7
    26 2 1 5.8
    -26 2 -1 5.7
    -26 2 -1 1.4
    26 2 1 10
    26 2 1 5.8
    28 -2 1 1.8
    28 -2 1 1.4
    28 2 1 7.8
    -28 2 -1 4.3
    28 2 1 4
    -28 2 -1 4.6
    30 -2 1 6.2
    -30 -2 -1 4.4
    30 2 1 8.2
    -30 2 -1 6.7
    -30 2 -1 7.6
    30 2 1 9.2
    30 2 1 4.9
    -31 -3 1 3.3
    31 -3 -1 0.3
    31 -3 -1 -0.5
    -31 3 1 3.1
    31 3 -1 -1.2
    31 3 -1 0.7
    -29 -3 1 10.4
    29 -3 -1 9.7
    29 -3 -1 6.1
    -29 3 1 5.1
    29 3 -1 10.6
    29 3 -1 12
    -29 3 1 4.3
    29 3 -1 5.4
    27 -3 -1 4.9
    -27 -3 1 6.5
    27 -3 -1 3.8
    27 3 -1 7.6
    27 3 -1 2.9
    -27 3 1 2.3
    27 3 -1 6.9
    -27 3 1 -0.4
    -27 3 1 4.9
    -27 3 1 2.1
    27 3 -1 6.7
    25 -3 -1 66.59
    -25 -3 1 76.29
    25 3 -1 71.49
    -25 3 1 63.69
    -25 3 1 57.19
    25 3 -1 65.79
    -25 3 1 69.09
    25 3 -1 84.09
    -25 3 1 63.39
    -23 -3 1 8.7
    23 -3 -1 8.4
    -23 3 1 6.5
    -23 3 1 6.7
    -23 3 1 2.4
    -23 3 1 8
    23 3 -1 10.4
    23 3 -1 7.1
    23 3 -1 9.9
    -23 3 1 6.1
    -21 -3 1 81.79
    21 -3 -1 82.19
    -21 3 1 78.39
    21 3 -1 81.39
    -21 3 1 73.89
    -21 3 1 76.69
    21 3 -1 77.29
    -21 3 1 72.49
    -21 3 1 77.99
    21 3 -1 81.49
    -21 3 1 67.09
    19 -3 -1 34.5
    -19 -3 1 41.6
    19 3 -1 39.6
    19 3 -1 29.2
    -19 3 1 35
    -19 3 1 37.7
    -19 3 1 35.4
    -19 3 1 39.7
    -19 3 1 34.4
    19 3 -1 27.6
    -19 3 1 42.5
    -17 -3 1 46.2
    17 3 -1 34.7
    -17 3 1 48.8
    17 3 -1 41.3
    17 3 -1 41
    -17 3 1 44.2
    -17 3 1 43.9
    17 3 -1 30.9
    -17 3 1 52.09
    -17 3 1 43.7
    -17 3 1 45.4
    -15 -3 1 3.3
    15 -3 -1 -2.5
    -15 3 1 3.2
    -15 3 1 5.9
    15 3 -1 3.4
    15 3 -1 2.4
    15 3 -1 -0.2
    -15 3 1 2.2
    15 3 -1 1.9
    15 3 -1 0.6
    15 3 -1 1.6
    -15 3 1 6.1
    -15 3 1 4.8
    -13 -3 1 227.58
    13 -3 -1 208.08
    -13 3 1 241.28
    13 3 -1 224.58
    -13 3 1 209.48
    -13 3 1 222.58
    13 3 -1 214.58
    13 3 -1 214.68
    -13 3 1 214.88
    13 3 -1 221.98
    -13 3 1 216.88
    -13 3 1 224.38
    13 3 -1 187.58
    13 3 -1 226.28
    -11 -3 1 169.98
    11 -3 -1 182.98
    -11 3 1 182.68
    -11 3 1 171.38
    -11 3 1 169.18
    11 3 -1 174.38
    -11 3 1 155.58
    11 3 -1 181.78
    -11 3 1 191.98
    11 3 -1 152.78
    11 3 -1 169.18
    11 3 -1 173.58
    11 3 -1 172.48
    -11 3 1 189.48
    -9 -3 1 3.1
    9 3 -1 3.5
    9 3 -1 4.9
    9 3 -1 3.3
    -9 3 1 6.2
    -9 3 1 3.6
    9 3 -1 3.8
    -9 3 1 5.5
    9 3 -1 1.3
    -9 3 1 4.7
    9 3 -1 4.4
    -9 3 1 4
    -9 3 1 4.2
    -7 -3 1 8.5
    7 -3 -1 10.3
    -7 3 1 9.1
    7 3 -1 9.7
    -7 3 1 9.1
    7 3 -1 9.7
    -7 3 1 12.3
    -7 3 1 9.7
    -7 3 1 12.5
    -7 3 1 9.3
    5 -3 -1 388.36
    5 -3 -1 347.37
    -5 -3 1 378.96
    5 3 -1 376.86
    -5 3 1 338.27
    5 3 -1 338.67
    -5 3 1 363.66
    -5 3 1 378.76
    3 -3 -1 343.77
    3 -3 -1 397.16
    -3 3 1 374.46
    3 3 -1 378.86
    -3 3 1 370.96
    1 -3 -1 0
    -1 -3 1 -0.3
    1 -3 -1 0
    -1 3 1 -0.1
    1 3 -1 -0.1
    -1 -3 -1 202.58
    -1 -3 -1 181.98
    1 -3 1 201.98
    1 3 1 176.48
    -1 3 -1 193.48
    -3 -3 -1 313.67
    3 -3 1 312.67
    -3 3 -1 261.07
    -3 3 -1 299.17
    -3 3 -1 273.87
    -3 3 -1 311.97
    3 3 1 297.47
    5 -3 1 128.39
    -5 -3 -1 136.09
    5 3 1 125.99
    -5 3 -1 128.59
    -5 3 -1 140.79
    5 3 1 131.69
    -5 3 -1 124.19
    5 3 1 116.69
    7 3 1 4.9
    7 3 1 3
    7 3 1 2.4
    7 3 1 3
    -7 3 -1 3.9
    -7 3 -1 6.8
    -7 3 -1 5.4
    -7 3 -1 4.3
    -7 3 -1 5.3
    -9 3 -1 247.58
    -9 3 -1 243.28
    9 3 1 265.07
    -9 3 -1 264.77
    -9 3 -1 213.28
    9 3 1 231.08
    9 3 1 232.68
    9 3 1 236.78
    9 3 1 235.48
    11 -3 1 137.69
    11 3 1 118.09
    11 3 1 128.89
    -11 3 -1 117.49
    -11 3 -1 131.89
    -11 3 -1 125.59
    -11 3 -1 127.69
    11 3 1 119.59
    11 3 1 120.89
    -11 3 -1 136.29
    13 -3 1 0.8
    -13 -3 -1 1.6
    -13 3 -1 -2.2
    13 3 1 0.2
    13 3 1 -0.4
    13 3 1 -2.9
    13 3 1 0.1
    -13 3 -1 -2.4
    -13 3 -1 1
    -13 3 -1 -1.8
    -15 -3 -1 9.5
    15 -3 1 4.3
    -15 3 -1 7.9
    -15 3 -1 9.8
    15 3 1 4.1
    15 3 1 7.9
    -15 3 -1 8.5
    -15 3 -1 13.3
    15 3 1 9.5
    -15 3 -1 8.5
    -15 3 -1 6.7
    17 -3 1 107.29
    -17 -3 -1 121.29
    -17 3 -1 109.59
    17 3 1 98.39
    17 3 1 107.49
    -17 3 -1 112.39
    -17 3 -1 122.59
    17 3 1 118.29
    -17 3 -1 112.49
    -17 3 -1 112.29
    -17 3 -1 112.49
    -19 -3 -1 88.19
    19 3 1 79.49
    -19 3 -1 72.09
    -19 3 -1 77.79
    -19 3 -1 81.09
    -19 3 -1 84.29
    19 3 1 73.29
    -19 3 -1 79.79
    19 3 1 81.39
    19 3 1 75.29
    21 -3 1 33.3
    -21 -3 -1 37.8
    -21 3 -1 24.4
    -21 3 -1 35.7
    21 3 1 36
    21 3 1 41.6
    -21 3 -1 35.2
    -21 3 -1 30.8
    21 3 1 33.9
    23 -3 1 5.5
    -23 -3 -1 4.6
    23 3 1 7.6
    -23 3 -1 0
    -23 3 -1 1
    -23 3 -1 3.9
    -25 -3 -1 19.1
    25 -3 1 14.1
    25 -3 1 19.4
    -25 3 -1 12.7
    -25 3 -1 10
    25 3 1 17.2
    -25 3 -1 13.9
    25 3 1 17.6
    -25 3 -1 14.6
    27 -3 1 37.7
    -27 3 -1 46.7
    27 3 1 59.69
    27 3 1 56.49
    -27 3 -1 35.4
    27 3 1 47.7
    -29 -3 -1 35.3
    29 -3 1 24
    -29 3 -1 32
    -30 -4 1 7.7
    30 -4 -1 8.5
    30 4 -1 14.8
    -30 4 1 5.5
    -28 -4 1 32.7
    28 -4 -1 23.7
    28 4 -1 36.9
    -28 4 1 26.7
    -28 4 1 30.9
    28 4 -1 29.1
    -28 4 1 28.8
    26 -4 -1 31.7
    26 -4 -1 44.1
    -26 -4 1 40
    26 4 -1 37.3
    -26 4 1 31.5
    26 4 -1 41.1
    26 4 -1 48.1
    -26 4 1 30.5
    -26 4 1 29.7
    24 -4 -1 47.5
    -24 -4 1 60.49
    24 4 -1 57.09
    24 4 -1 67.29
    -24 4 1 47.9
    -24 4 1 45.3
    24 4 -1 66.09
    -24 4 1 51.39
    -24 4 1 43.1
    22 -4 -1 27.1
    -22 -4 1 40.7
    -22 4 1 35.4
    -22 4 1 35.1
    22 4 -1 40
    -22 4 1 39.7
    -22 4 1 39.2
    -22 4 1 32.8
    22 4 -1 38.3
    20 -4 -1 38
    -20 -4 1 50.69
    20 4 -1 52.99
    -20 4 1 49.99
    -20 4 1 51.49
    -20 4 1 42.7
    20 4 -1 33.3
    -20 4 1 44.8
    -20 4 1 39.3
    -18 -4 1 29.7
    -18 4 1 35.7
    -18 4 1 37.7
    -18 4 1 24.7
    18 4 -1 37.4
    -18 4 1 32.3
    -18 4 1 35.2
    16 -4 -1 128.79
    -16 -4 1 141.19
    -16 4 1 141.49
    16 4 -1 125.89
    -16 4 1 137.49
    -16 4 1 142.59
    16 4 -1 142.79
    16 4 -1 121.49
    -16 4 1 132.49
    16 4 -1 111.89
    16 4 -1 127.69
    -16 4 1 134.19
    -14 -4 1 36.6
    14 -4 -1 38.2
    14 4 -1 34.2
    -14 4 1 31
    14 4 -1 33.8
    -14 4 1 34.9
    -14 4 1 36.9
    14 4 -1 40.2
    -14 4 1 45.9
    14 4 -1 33.4
    -14 4 1 34.2
    14 4 -1 33.1
    -14 4 1 43.3
    12 -4 -1 36.1
    -12 -4 1 29.4
    12 4 -1 34.6
    -12 4 1 33.6
    -12 4 1 30.9
    -12 4 1 36.8
    12 4 -1 30.3
    -12 4 1 36.4
    12 4 -1 31.6
    -12 4 1 30.1
    12 4 -1 30
    -10 -4 1 15.4
    10 4 -1 18.4
    10 4 -1 14.3
    10 4 -1 15.8
    -10 4 1 17.3
    -10 4 1 21.5
    -10 4 1 17.2
    10 4 -1 16.4
    10 4 -1 17.5
    -10 4 1 23.2
    -10 4 1 24.9
    -10 4 1 15.9
    -10 4 1 21
    10 4 -1 16.3
    -10 4 1 18.9
    8 4 -1 222.88
    8 4 -1 210.98
    8 4 -1 220.68
    8 4 -1 228.68
    -8 4 1 222.08
    8 4 -1 228.28
    -8 4 1 226.68
    -8 4 1 220.78
    -8 4 1 218.48
    8 4 -1 223.88
    -8 4 1 235.38
    -8 4 1 231.98
    -8 4 1 235.68
    -8 4 1 240.88
    -6 4 1 12.3
    6 4 -1 10.7
    -6 4 1 12.7
    6 4 -1 9.1
    -6 4 1 9.5
    -6 4 1 9.5
    6 4 -1 10.4
    -6 4 1 8.2
    6 4 -1 7
    -6 4 1 10.8
    -6 4 1 11.6
    6 4 -1 9.6
    6 4 -1 10.1
    4 4 -1 8.8
    -4 4 1 7.6
    4 4 -1 11.5
    -4 4 1 9
    4 4 -1 7.9
    4 4 -1 9.3
    -4 4 1 8.3
    4 4 -1 7.2
    -4 4 1 11.1
    -4 4 1 10.5
    4 4 -1 8.1
    -4 4 1 10.6
    -4 4 1 6.5
    -4 4 1 9.2
    2 4 -1 1.8
    2 4 -1 3
    2 4 -1 3.3
    2 4 -1 3.2
    -2 4 1 1.7
    2 4 -1 2.4
    -2 4 1 3.8
    -2 4 1 3.4
    -2 4 1 3.7
    2 4 -1 1.2
    -2 4 1 3.6
    -2 4 1 4.1
    -2 4 1 4.9
    2 4 -1 4.8
    0 -4 -1 208.58
    0 4 1 212.78
    0 4 -1 223.48
    0 4 1 209.78
    0 4 -1 216.58
    0 4 -1 224.98
    0 4 1 226.88
    0 4 -1 208.48
    0 4 1 207.08
    0 4 -1 238.58
    0 4 1 218.48
    0 4 -1 202.78
    0 4 -1 237.68
    -2 -4 -1 0.9
    -2 4 -1 2.4
    -2 4 -1 3.9
    -2 4 -1 0.1
    2 4 1 0.9
    2 4 1 1.1
    2 4 1 0
    -2 4 -1 1.5
    -2 4 -1 3.2
    -2 4 -1 3.2
    -2 4 -1 1.9
    -2 4 -1 1.8
    2 4 1 1.5
    2 4 1 0.5
    4 4 1 1.9
    -4 4 -1 4.2
    -4 4 -1 1.7
    -4 4 -1 2
    4 4 1 1.2
    -4 4 -1 5.1
    4 4 1 2.3
    4 4 1 3.5
    -4 4 -1 3.9
    4 4 1 3.7
    -4 4 -1 4.9
    -4 4 -1 2.6
    -4 4 -1 4.6
    4 4 1 2.6
    4 4 1 2.9
    6 4 1 -2.2
    -6 4 -1 1.1
    -6 4 -1 -0.8
    6 4 1 -0.2
    6 4 1 0.3
    -6 4 -1 0
    6 4 1 -1
    -6 4 -1 -0.4
    6 4 1 0.1
    6 4 1 -0.9
    -6 4 -1 2.1
    -6 4 -1 2.2
    -8 -4 -1 95.79
    -8 4 -1 103.29
    8 4 1 94.89
    8 4 1 93.29
    8 4 1 95.19
    8 4 1 82.79
    -8 4 -1 104.09
    8 4 1 93.69
    -8 4 -1 103.59
    8 4 1 92.19
    -8 4 -1 98.99
    -8 4 -1 98.09
    -10 -4 -1 15.1
    -10 4 -1 20.2
    -10 4 -1 15.5
    -10 4 -1 12.8
    10 4 1 12.5
    -10 4 -1 13.1
    10 4 1 12.6
    -10 4 -1 15.1
    10 4 1 11
    10 4 1 11.7
    10 4 1 14.1
    12 -4 1 39.7
    -12 -4 -1 30.9
    12 4 1 26.9
    -12 4 -1 34.7
    -12 4 -1 35.1
    -12 4 -1 26.3
    12 4 1 32.7
    12 4 1 33.4
    12 4 1 32.6
    -12 4 -1 35.4
    -12 4 -1 31.8
    12 4 1 31.1
    -14 -4 -1 1.4
    14 -4 1 -3
    14 4 1 -2.3
    14 4 1 1.1
    -14 4 -1 -1.4
    -14 4 -1 2
    -14 4 -1 -2
    -14 4 -1 1.4
    -14 4 -1 2.5
    14 4 1 0.7
    14 4 1 -0.4
    14 4 1 0.3
    16 -4 1 20.7
    -16 -4 -1 19.3
    16 4 1 20
    16 4 1 10.3
    16 4 1 14.2
    -16 4 -1 15.4
    -16 4 -1 9.5
    -16 4 -1 18.2
    -16 4 -1 15.6
    18 -4 1 17.9
    18 -4 1 1.4
    -18 4 -1 9.2
    18 4 1 5.4
    18 4 1 11.8
    -18 4 -1 10.4
    18 4 1 8.4
    -18 4 -1 11.8
    18 4 1 8.1
    -18 4 -1 6.8
    -20 -4 -1 48.6
    20 -4 1 33.7
    20 -4 1 55.29
    -20 4 -1 41.1
    20 4 1 51.69
    20 4 1 42.3
    20 4 1 47.6
    20 4 1 40.4
    -20 4 -1 32.7
    -20 4 -1 40.7
    -20 4 -1 41.6
    22 -4 1 -2.3
    22 -4 1 -0.5
    -22 -4 -1 3.9
    22 4 1 -3
    22 4 1 1.6
    -22 4 -1 -2.1
    -22 4 -1 2
    22 4 1 2.7
    -22 4 -1 1.6
    24 -4 1 1.7
    -24 -4 -1 0.4
    24 -4 1 6.4
    -24 4 -1 -0.1
    -24 4 -1 1.2
    24 4 1 8.4
    24 4 1 2.3
    -24 4 -1 0.4
    24 4 1 7
    -26 -4 -1 7.9
    26 -4 1 7.1
    26 -4 1 4.9
    -26 4 -1 0.2
    26 4 1 9.4
    26 4 1 1.7
    26 4 1 7.5
    -26 4 -1 3.4
    28 -4 1 13.9
    -28 -4 -1 19.1
    28 4 1 14.5
    -28 4 -1 23.6
    -28 4 -1 26.1
    29 5 -1 6.3
    29 5 -1 2.9
    27 -5 -1 32.7
    -27 5 1 32.7
    -27 5 1 42.3
    -27 5 1 37.4
    -25 -5 1 29.9
    -25 5 1 19.3
    -25 5 1 21.2
    -25 5 1 21.5
    25 5 -1 32.3
    -23 -5 1 -1.6
    23 -5 -1 -1.2
    -23 5 1 1.3
    -23 5 1 -2
    23 5 -1 0.1
    -23 5 1 -0.3
    -23 5 1 0.6
    23 5 -1 6.6
    21 -5 -1 -0.2
    -21 -5 1 6.7
    -21 5 1 2
    21 5 -1 5.9
    -21 5 1 7.3
    -21 5 1 2.8
    -21 5 1 8.4
    21 5 -1 0.3
    -21 5 1 -0.9
    -19 -5 1 95.39
    -19 5 1 98.59
    -19 5 1 109.69
    -19 5 1 101.69
    -19 5 1 103.49
    19 5 -1 75.99
    19 5 -1 115.59
    -19 5 1 91.59
    -19 5 1 94.79
    -17 -5 1 82.69
    -17 5 1 88.59
    17 5 -1 72.39
    -17 5 1 75.89
    -17 5 1 92.09
    -17 5 1 92.29
    -17 5 1 72.79
    17 5 -1 90.59
    17 5 -1 68.99
    -17 5 1 84.39
    15 -5 -1 29.2
    -15 -5 1 36.2
    -15 5 1 36.2
    -15 5 1 44.8
    -15 5 1 42.5
    15 5 -1 42.4
    15 5 -1 33.9
    -15 5 1 31.3
    -15 5 1 28.5
    15 5 -1 33.9
    -15 5 1 40.8
    -15 5 1 31.4
    13 -5 -1 48.4
    -13 5 1 49.8
    -13 5 1 44.8
    -13 5 1 46.4
    13 5 -1 44.7
    -13 5 1 52.09
    -13 5 1 35.9
    -13 5 1 43.8
    13 5 -1 48.9
    -13 5 1 44.9
    13 5 -1 40.8
    11 5 -1 101.09
    -11 5 1 114.29
    -11 5 1 109.89
    11 5 -1 106.69
    -11 5 1 117.09
    -11 5 1 107.99
    11 5 -1 105.89
    11 5 -1 109.39
    -11 5 1 120.39
    -11 5 1 95.49
    -11 5 1 113.49
    -9 5 1 127.19
    9 5 -1 114.19
    -9 5 1 117.09
    -9 5 1 132.39
    9 5 -1 121.39
    -9 5 1 132.39
    9 5 -1 115.19
    -9 5 1 133.19
    -9 5 1 127.49
    9 5 -1 107.19
    -9 5 1 135.79
    9 5 -1 119.29
    9 5 -1 117.39
    7 5 -1 88.09
    -7 5 1 103.89
    7 5 -1 107.59
    -7 5 1 102.79
    7 5 -1 93.69
    -7 5 1 107.79
    -7 5 1 103.79
    7 5 -1 102.29
    -7 5 1 87.09
    -7 5 1 99.89
    -7 5 1 99.69
    7 5 -1 104.89
    7 5 -1 95.09
    7 5 -1 96.29
    -5 5 1 209.98
    5 5 -1 229.18
    5 5 -1 229.78
    -5 5 1 246.98
    5 5 -1 237.58
    5 5 -1 225.08
    -5 5 1 222.68
    5 5 -1 230.28
    -5 5 1 217.58
    -5 5 1 228.38
    5 5 -1 209.38
    -5 5 1 233.18
    -5 5 1 216.38
    5 5 -1 226.88
    3 5 -1 90.39
    3 5 -1 84.19
    -3 5 1 84.29
    -3 5 1 89.29
    3 5 -1 91.59
    3 5 -1 93.39
    3 5 -1 91.29
    3 5 -1 92.79
    -3 5 1 92.79
    3 5 -1 87.29
    -3 5 1 92.69
    -3 5 1 92.09
    -3 5 1 90.09
    -1 5 1 51.59
    1 5 -1 49.8
    -1 5 1 46.9
    1 5 -1 40.3
    1 5 -1 51.39
    -1 5 1 50.69
    -1 5 1 39
    1 5 -1 50.49
    -1 5 1 49.6
    1 5 -1 49.6
    -1 5 1 45.9
    -1 5 1 47.2
    1 5 -1 48
    1 5 -1 44.7
    1 5 -1 46.4
    -1 5 -1 99.79
    1 5 1 92.29
    -1 5 -1 93.59
    -1 5 -1 82.49
    -1 5 -1 94.79
    1 5 1 80.69
    -1 5 -1 98.09
    -1 5 -1 93.39
    -1 5 -1 100.59
    1 5 1 91.59
    1 5 1 77.69
    1 5 1 89.89
    -1 5 -1 90.69
    -1 5 -1 91.39
    1 5 1 93.39
    1 5 1 92.09
    -3 5 -1 353.26
    3 5 1 318.67
    -3 5 -1 339.97
    -3 5 -1 327.37
    -3 5 -1 344.17
    3 5 1 322.37
    3 5 1 293.57
    3 5 1 341.57
    -3 5 -1 357.96
    3 5 1 348.77
    -3 5 -1 317.97
    -3 5 -1 371.36
    -3 5 -1 334.37
    3 5 1 289.37
    5 5 1 72.19
    -5 5 -1 78.59
    5 5 1 76.69
    -5 5 -1 77.39
    -5 5 -1 64.39
    5 5 1 65.59
    -5 5 -1 78.69
    -5 5 -1 68.49
    5 5 1 70.19
    5 5 1 68.79
    5 5 1 60.69
    7 5 1 2.1
    7 5 1 3
    -7 5 -1 0.5
    7 5 1 1.1
    -7 5 -1 3.5
    -7 5 -1 1.6
    7 5 1 4.2
    7 5 1 2.8
    7 5 1 1.4
    -7 5 -1 4.1
    7 5 1 2.9
    9 5 1 43.9
    -9 5 -1 48.3
    -9 5 -1 58.09
    -9 5 -1 36.4
    9 5 1 46.9
    9 5 1 42.7
    9 5 1 48.3
    9 5 1 56.59
    9 5 1 48.3
    -9 5 -1 53.59
    -9 5 -1 53.99
    -9 5 -1 62.79
    -11 5 -1 185.18
    11 5 1 154.98
    -11 5 -1 208.58
    -11 5 -1 183.68
    -11 5 -1 184.68
    -11 5 -1 193.28
    11 5 1 192.08
    11 5 1 183.88
    -11 5 -1 185.78
    11 5 1 189.58
    11 5 1 174.48
    13 -5 1 67.69
    -13 -5 -1 64.59
    -13 5 -1 68.19
    13 5 1 63.39
    -13 5 -1 68.19
    13 5 1 65.99
    13 5 1 71.19
    13 5 1 63.39
    -13 5 -1 52.59
    -13 5 -1 70.59
    -15 -5 -1 58.99
    15 -5 1 48.8
    15 5 1 69.19
    -15 5 -1 45.8
    -15 5 -1 61.79
    15 5 1 48.5
    -15 5 -1 64.89
    15 5 1 44.3
    15 5 1 55.29
    -17 -5 -1 33.6
    17 5 1 29.4
    17 5 1 19.1
    -17 5 -1 20.5
    17 5 1 39.6
    -17 5 -1 31.4
    -17 5 -1 28.8
    -17 5 -1 34.8
    -19 -5 -1 39
    19 -5 1 20.8
    -19 5 -1 31
    -19 5 -1 31.4
    21 -5 1 33.6
    -21 -5 -1 56.29
    -21 5 -1 40.1
    -21 5 -1 65.09
    -21 5 -1 48.6
    -21 5 -1 48.1
    21 5 1 50.69
    -21 5 -1 47.3
    21 5 1 57.49
    -23 -5 -1 44.4
    23 -5 1 37.3
    -23 5 -1 55.99
    23 5 1 63.99
    23 5 1 61.89
    -23 5 -1 46.8
    -23 5 -1 50.69
    -23 5 -1 43.9
    -25 -5 -1 29.6
    25 -5 1 16.4
    -25 5 -1 22.9
    -25 5 -1 24.3
    -25 5 -1 21.9
    27 -5 1 -1.3
    -27 5 -1 1.1
    27 5 1 3.6
    27 5 1 -0.1
    -27 5 -1 0.4
    26 -6 -1 -1.4
    -26 6 1 -0.4
    -26 6 1 -1.1
    24 -6 -1 2.4
    -24 6 1 2.7
    24 6 -1 6.5
    24 6 -1 5.3
    -24 6 1 1.6
    -24 6 1 2.8
    -24 6 1 -1.7
    22 -6 -1 67.59
    -22 6 1 69.49
    22 6 -1 88.59
    -22 6 1 89.79
    -22 6 1 79.19
    -22 6 1 87.39
    -22 6 1 85.99
    22 6 -1 100.89
    20 -6 -1 44.1
    -20 6 1 69.29
    -20 6 1 74.69
    -20 6 1 60.69
    -20 6 1 62.99
    20 6 -1 52.09
    -20 6 1 58.69
    18 -6 -1 -5.7
    -18 6 1 5.1
    -18 6 1 3
    -18 6 1 4.1
    -18 6 1 -5.5
    18 6 -1 -2.7
    18 6 -1 5.4
    18 6 -1 1.3
    16 -6 -1 6.4
    16 6 -1 9.7
    -16 6 1 16.1
    16 6 -1 20.3
    -16 6 1 13
    16 6 -1 10.4
    -16 6 1 11.5
    -16 6 1 5.6
    -16 6 1 16.7
    -16 6 1 3.8
    14 -6 -1 147.59
    -14 6 1 127.29
    14 6 -1 140.89
    -14 6 1 119.29
    -14 6 1 113.09
    -14 6 1 142.19
    14 6 -1 137.89
    -14 6 1 142.69
    -14 6 1 146.89
    14 6 -1 130.99
    -12 6 1 72.49
    12 6 -1 69.89
    -12 6 1 63.49
    12 6 -1 70.89
    -12 6 1 74.49
    12 6 -1 77.79
    -12 6 1 72.89
    -12 6 1 63.29
    -12 6 1 83.39
    -10 6 1 27.4
    10 6 -1 29.6
    10 6 -1 30.8
    10 6 -1 37.6
    -10 6 1 34.9
    10 6 -1 27.8
    10 6 -1 30.7
    -10 6 1 27.5
    -10 6 1 37.9
    -10 6 1 28.1
    -8 6 1 40.3
    8 6 -1 31.5
    -8 6 1 29.7
    8 6 -1 29.6
    8 6 -1 39.3
    -8 6 1 23.8
    8 6 -1 21.8
    -8 6 1 32.5
    8 6 -1 30.3
    8 6 -1 26.1
    -6 6 1 179.98
    6 6 -1 184.58
    -6 6 1 175.88
    -6 6 1 170.88
    6 6 -1 162.98
    6 6 -1 149.79
    6 6 -1 158.68
    -6 6 1 169.68
    -6 6 1 170.38
    6 6 -1 161.78
    -6 6 1 159.18
    6 6 -1 167.28
    -4 6 1 51.39
    4 6 -1 40.4
    -4 6 1 41.9
    4 6 -1 37.2
    -4 6 1 43.9
    4 6 -1 31.8
    -4 6 1 45.8
    4 6 -1 36.6
    -4 6 1 46.4
    4 6 -1 43.1
    4 6 -1 40
    -4 6 1 36.9
    -2 6 1 71.19
    -2 6 1 73.59
    2 6 -1 78.09
    2 6 -1 76.89
    2 6 -1 55.09
    2 6 -1 76.09
    2 6 -1 68.09
    -2 6 1 65.39
    2 6 -1 83.59
    -2 6 1 72.69
    -2 6 1 86.89
    -2 6 1 71.49
    2 6 -1 73.59
    0 6 -1 32.9
    0 6 1 30.6
    0 6 -1 39.1
    0 6 -1 29.8
    0 6 -1 35.5
    0 6 -1 31.4
    0 6 1 33.9
    0 6 1 34.3
    0 6 -1 35.6
    0 6 1 35.4
    -2 6 -1 123.69
    2 6 1 104.99
    2 6 1 118.09
    -2 6 -1 122.59
    -2 6 -1 112.99
    2 6 1 97.69
    2 6 1 94.99
    -2 6 -1 117.19
    -2 6 -1 118.29
    2 6 1 115.89
    -2 6 -1 118.59
    2 6 1 131.59
    -4 6 -1 14.6
    4 6 1 7.7
    4 6 1 13.1
    4 6 1 15
    4 6 1 10.6
    -4 6 -1 15.7
    -4 6 -1 13.2
    -4 6 -1 11.2
    -6 6 -1 115.29
    6 6 1 110.89
    -6 6 -1 101.09
    -6 6 -1 101.69
    6 6 1 87.19
    -6 6 -1 96.39
    -6 6 -1 114.99
    6 6 1 92.39
    -8 6 -1 15.2
    -8 6 -1 20.4
    8 6 1 12.6
    8 6 1 12.8
    8 6 1 11.4
    -8 6 -1 14.5
    8 6 1 17.6
    -8 6 -1 14.6
    8 6 1 22.3
    -10 6 -1 31.1
    -10 6 -1 27.3
    10 6 1 30.7
    -10 6 -1 26
    -10 6 -1 35.5
    10 6 1 26.1
    10 6 1 29.9
    12 6 1 1
    -12 6 -1 4.8
    -12 6 -1 1.4
    12 6 1 6.6
    -12 6 -1 2.1
    12 6 1 1.8
    -12 6 -1 4.1
    -12 6 -1 2.7
    -12 6 -1 0
    14 -6 1 75.09
    14 6 1 89.39
    -14 6 -1 68.99
    -14 6 -1 78.39
    -14 6 -1 86.49
    -14 6 -1 83.39
    14 6 1 72.39
    14 6 1 72.79
    -14 6 -1 69.99
    16 -6 1 -1.1
    -16 6 -1 6.4
    -16 6 -1 0.2
    18 6 1 4
    -18 6 -1 -0.1
    -18 6 -1 0.6
    18 6 1 -1.6
    -18 6 -1 1.9
    -18 6 -1 -4.1
    -18 6 -1 3.1
    20 -6 1 -3.6
    -20 6 -1 5.9
    -20 6 -1 5.7
    -20 6 -1 1.6
    -20 6 -1 2.9
    20 6 1 6.5
    20 6 1 0.2
    -20 6 -1 -1.6
    -22 6 -1 40.1
    -22 6 -1 36.6
    22 6 1 48.2
    -22 6 -1 39.1
    22 6 1 46
    -22 6 -1 36.4
    24 -6 1 -1.6
    -24 6 -1 4
    -24 6 -1 -0.1
    24 6 1 4.2
    23 -7 -1 0.7
    23 7 -1 9.8
    -23 7 1 4.7
    -23 7 1 1.3
    21 -7 -1 -4.3
    21 7 -1 5.5
    -21 7 1 -3.7
    -21 7 1 -0.4
    21 7 -1 -0.4
    -21 7 1 0.5
    19 -7 -1 -2.6
    -19 7 1 4.1
    -19 7 1 -0.7
    19 7 -1 4.8
    -19 7 1 1.1
    17 -7 -1 9.9
    17 7 -1 11.4
    -17 7 1 7.4
    -17 7 1 2
    -17 7 1 18.1
    17 7 -1 18.2
    17 7 -1 6.7
    -17 7 1 13.5
    15 -7 -1 -5.2
    -15 7 1 -4.5
    15 7 -1 4.8
    -15 7 1 -0.1
    15 7 -1 0.5
    15 7 -1 3.6
    -15 7 1 5.3
    -15 7 1 3.6
    -15 7 1 -3.1
    13 -7 -1 -0.6
    -13 7 1 -5.3
    13 7 -1 1.8
    -13 7 1 2.7
    -13 7 1 -2
    11 -7 -1 12.8
    -11 7 1 9.1
    -11 7 1 11.8
    -11 7 1 12.4
    11 7 -1 12.3
    -11 7 1 13.8
    11 7 -1 13.3
    11 7 -1 12.6
    9 7 -1 0.2
    -9 7 1 0.2
    9 7 -1 3.2
    -9 7 1 0.1
    -9 7 1 1.2
    9 7 -1 5.8
    -7 7 1 21.5
    7 7 -1 4.9
    -5 7 1 9.4
    5 7 -1 9.6
    5 7 -1 9.6
    5 7 -1 8.3
    5 7 -1 6.2
    -5 7 1 9.2
    -5 7 1 9.9
    5 7 -1 11
    -3 7 1 67.29
    3 7 -1 65.39
    -3 7 1 64.49
    3 7 -1 71.79
    3 7 -1 57.79
    -3 7 1 60.09
    -3 7 1 71.79
    3 7 -1 59.99
    -3 7 1 66.49
    -1 7 1 1.4
    -1 7 1 2.8
    -1 7 1 1.4
    1 7 -1 4.5
    1 7 -1 -0.9
    1 7 -1 4.6
    -1 7 1 1.9
    1 7 -1 0.3
    1 7 1 52.69
    1 7 1 60.89
    -1 7 -1 65.69
    1 7 1 55.89
    -1 7 -1 58.19
    -1 7 -1 66.19
    1 7 1 61.29
    -1 7 -1 56.09
    3 7 1 30.9
    -3 7 -1 24.8
    -3 7 -1 29.1
    -3 7 -1 36.1
    -3 7 -1 28.5
    3 7 1 31.5
    3 7 1 31.1
    5 7 1 63.69
    -5 7 -1 59.39
    5 7 1 63.89
    -5 7 -1 68.89
    -5 7 -1 60.39
    -7 7 -1 -2.7
    7 7 1 -1.1
    7 7 1 -2.3
    -7 7 -1 -2.4
    -7 7 -1 7.2
    -9 7 -1 144.99
    -9 7 -1 107.69
    -9 7 -1 119.79
    9 7 1 148.59
    -9 7 -1 142.59
    9 7 1 106.29
    -9 7 -1 116.99
    11 7 1 25.2
    -11 7 -1 17.9
    -11 7 -1 23.2
    13 -7 1 20.6
    -13 7 -1 14.7
    -13 7 -1 20.1
    13 7 1 20.5
    -13 7 -1 8.3
    -13 7 -1 20.9
    13 7 1 28.7
    -13 7 -1 10.7
    15 -7 1 -6.3
    15 7 1 -0.5
    -15 7 -1 2
    -15 7 -1 1.6
    -15 7 -1 -0.8
    15 7 1 1.7
    17 -7 1 55.69
    -17 7 -1 60.79
    -17 7 -1 86.59
    -17 7 -1 69.89
    -17 7 -1 75.99
    -17 7 -1 80.59
    19 -7 1 -2.3
    -19 7 -1 -2.7
    -19 7 -1 2.3
    -19 7 -1 2.2
    -19 7 -1 6.6
    21 -7 1 -1.9
    -21 7 -1 -1.6
    -21 7 -1 -2.7
    -21 7 -1 1.6
    21 7 1 3.8
    -21 7 -1 4
    23 7 1 1.7
    -23 7 -1 1
    -23 7 -1 -0.1
    -23 7 -1 -3.7
    20 -8 -1 1.2
    -20 8 1 4.7
    20 8 -1 12.1
    -20 8 1 7.2
    -20 8 1 10.2
    18 -8 -1 -0.7
    -18 8 1 1.2
    -18 8 1 -4.9
    18 8 -1 0.6
    -18 8 1 -0.1
    16 -8 -1 10.6
    16 8 -1 14
    -16 8 1 18.9
    -16 8 1 7.7
    -16 8 1 9.8
    16 8 -1 13.5
    -16 8 1 18.2
    14 -8 -1 50.59
    -14 8 1 39.1
    -14 8 1 57.39
    14 8 -1 48.4
    -14 8 1 35
    14 8 -1 53.39
    -14 8 1 53.69
    14 8 -1 63.69
    12 -8 -1 8.1
    12 8 -1 19.7
    -12 8 1 12.1
    -12 8 1 8.4
    12 8 -1 9
    -12 8 1 4.5
    -12 8 1 13.7
    12 8 -1 15.3
    -12 8 1 12.9
    10 -8 -1 -0.1
    -10 8 1 -2.1
    -10 8 1 1.1
    -10 8 1 3.8
    -10 8 1 5.3
    -10 8 1 3
    10 8 -1 1
    -8 8 1 38.7
    8 8 -1 36.8
    -8 8 1 31.3
    -8 8 1 44.7
    -6 8 1 80.39
    6 8 -1 74.49
    -6 8 1 73.99
    6 8 -1 81.79
    -6 8 1 88.19
    -4 8 1 27.9
    2 8 -1 76.79
    0 8 -1 149.39
    0 8 1 158.58
    -2 8 -1 76.19
    2 8 1 79.19
    8 8 1 119.69
    -8 8 -1 121.39
    -8 8 -1 99.39
    -10 8 -1 50.69
    10 8 1 41
    -10 8 -1 64.09
    -10 8 -1 50.09
    -10 8 -1 45.9
    12 -8 1 -1.1
    -12 8 -1 -5.9
    -12 8 -1 -1.3
    12 8 1 8.4
    -12 8 -1 6
    12 8 1 4.6
    14 -8 1 -8.1
    -14 8 -1 0
    14 8 1 1.4
    -14 8 -1 -5.6
    14 8 1 1.9
    16 -8 1 38.3
    16 8 1 32.9
    -16 8 -1 38.1
    -16 8 -1 30.9
    -16 8 -1 38
    16 8 1 49.9
    18 -8 1 30.4
    -18 8 -1 26.9
    -18 8 -1 31.7
    -18 8 -1 29.9
    15 -9 -1 6.6
    -15 9 1 1.2
    15 9 -1 5.8
    13 -9 -1 13.4
    -13 9 1 9.4
    -13 9 1 11.6
    11 -9 -1 4
    -11 9 1 3.5
    -11 9 1 5.2
    9 -9 -1 33.3
    -9 9 1 39
    -9 9 1 34.3
    -7 9 1 5.9
    -7 9 1 25.5
    3 9 -1 21
    -3 9 1 22.6
    -1 9 1 44.9
    1 9 -1 45.3
    -1 9 -1 22.9
    -3 9 -1 29.5
    -5 9 -1 31.5
    -7 9 -1 28.5
    9 -9 1 7.2
    -9 9 -1 4
    -9 9 -1 6.4
    11 -9 1 13.5
    -11 9 -1 11.3
    -11 9 -1 8.1
    13 -9 1 -0.7
    -13 9 -1 0.2
    -13 9 -1 0.5
    13 9 1 2
    -6 10 1 1.2
    6 10 -1 7.7
    -6 10 1 -1.9
    -6 10 1 2.8
    -4 10 1 12.8
    4 10 -1 9
    -4 10 1 18.2
    -4 10 1 10.3
    -2 10 1 42.5
    -2 10 -1 33.1
    -4 10 -1 24.4
    -4 10 -1 31.7
    32 0 -2 168.98
    32 0 -2 137.49
    -32 0 2 148.69
    32 0 -2 177.48
    -32 0 2 134.49
    30 0 -2 3.5
    -30 0 2 5.3
    30 0 -2 3.4
    28 0 -2 28.7
    -28 0 2 14.4
    -28 0 2 21.6
    -28 0 2 29.4
    -26 0 2 3.8
    -26 0 2 5.4
    -24 0 2 778.92
    -24 0 2 846.72
    24 0 -2 821.72
    22 0 -2 271.77
    -22 0 2 267.87
    -22 0 2 276.57
    20 0 -2 121.19
    -20 0 2 107.09
    -20 0 2 102.79
    -20 0 2 102.39
    18 0 -2 594.74
    -18 0 2 689.63
    -18 0 2 678.03
    -18 0 2 604.74
    -18 0 2 638.54
    18 0 -2 678.73
    -16 0 2 588.34
    16 0 -2 485.95
    16 0 -2 597.14
    -16 0 2 554.34
    -16 0 2 557.14
    -16 0 2 561.54
    -14 0 2 204.28
    14 0 -2 243.98
    -14 0 2 205.68
    14 0 -2 217.48
    -14 0 2 215.28
    -12 0 2 27.1
    12 0 -2 28.1
    -12 0 2 27.7
    -12 0 2 25.2
    -12 0 2 26.4
    -10 0 2 25
    -10 0 2 27.4
    10 0 -2 27.7
    -10 0 2 23.6
    -10 0 2 27
    10 0 -2 29.4
    -8 0 2 3212.68
    -8 0 2 2899.11
    8 0 -2 3349.26
    8 0 -2 3013.7
    6 0 -2 41.3
    6 0 -2 39
    -6 0 2 40.9
    4 0 -2 566.44
    -4 0 2 534.15
    -2 0 2 117.69
    2 0 -2 119.69
    0 0 -2 80.79
    0 0 2 83.09
    2 0 2 1359.16
    -2 0 -2 1541.75
    -4 0 -2 1538.35
    4 0 2 1330.97
    6 0 2 1213.28
    -6 0 -2 1283.07
    -6 0 -2 1376.06
    -8 0 -2 173.38
    -8 0 -2 173.48
    8 0 2 167.88
    8 0 2 194.18
    -10 0 -2 64.79
    -10 0 -2 63.59
    10 0 2 75.69
    10 0 2 64.79
    12 0 2 8.4
    12 0 2 7.5
    12 0 2 12.8
    -12 0 -2 6.7
    14 0 2 268.87
    14 0 2 281.37
    14 0 2 257.77
    14 0 2 250.77
    -14 0 -2 276.17
    16 0 2 499.95
    16 0 2 520.75
    16 0 2 541.75
    16 0 2 556.64
    -16 0 -2 543.95
    -18 0 -2 111.29
    -18 0 -2 101.59
    -18 0 -2 105.99
    18 0 2 112.39
    18 0 2 102.89
    18 0 2 105.99
    18 0 2 112.39
    20 0 2 758.52
    -20 0 -2 790.22
    20 0 2 636.54
    -20 0 -2 709.03
    20 0 2 786.22
    -22 0 -2 211.68
    22 0 2 214.38
    22 0 2 179.08
    22 0 2 213.98
    -22 0 -2 199.08
    24 0 2 10.9
    -24 0 -2 13.3
    24 0 2 22
    -24 0 -2 13.5
    -26 0 -2 7.4
    26 0 2 10.1
    -26 0 -2 7
    26 0 2 9.7
    28 0 2 24.7
    -28 0 -2 17.9
    -30 0 -2 36.3
    30 0 2 48.4
    30 0 2 39.4
    33 -1 -2 16.2
    33 -1 -2 14.4
    -33 -1 2 10.4
    33 -1 -2 8
    -33 1 2 17.4
    33 1 -2 13.7
    33 1 -2 10.4
    -33 1 2 11.6
    31 -1 -2 44.5
    -31 -1 2 56.69
    31 -1 -2 58.29
    -31 1 2 48.9
    31 1 -2 45.9
    31 1 -2 61.89
    -29 -1 2 5.9
    29 -1 -2 6.8
    29 -1 -2 6.1
    29 1 -2 3.9
    -29 1 2 2.4
    -29 1 2 5.9
    29 1 -2 8.2
    -27 -1 2 37.3
    27 -1 -2 43.6
    -27 1 2 32.7
    -27 1 2 37.4
    -27 1 2 40.2
    27 1 -2 44.1
    27 1 -2 36.3
    -25 -1 2 11.5
    -25 -1 2 10.9
    -25 1 2 12.3
    -25 1 2 8.8
    -25 1 2 10.9
    25 1 -2 8.8
    -23 -1 2 69.29
    23 -1 -2 85.19
    23 1 -2 83.89
    -23 1 2 78.69
    23 1 -2 73.69
    -23 1 2 68.89
    -23 1 2 74.89
    -21 -1 2 28.4
    -21 -1 2 22.1
    -21 1 2 28.1
    -21 1 2 31.3
    -21 1 2 22.1
    -21 1 2 26.1
    21 1 -2 21.8
    -19 -1 2 380.76
    19 -1 -2 419.36
    -19 -1 2 395.66
    -19 1 2 395.96
    -19 1 2 407.36
    -19 1 2 385.46
    -19 1 2 410.06
    19 1 -2 417.46
    -17 -1 2 2.8
    -17 -1 2 0.2
    17 1 -2 0.1
    -17 1 2 1.6
    17 1 -2 6.5
    -17 1 2 1.2
    -17 1 2 2.8
    -17 1 2 4.3
    17 1 -2 0.1
    -17 1 2 2.4
    -15 -1 2 536.25
    15 -1 -2 563.04
    -15 -1 2 527.95
    -15 1 2 538.65
    15 1 -2 517.15
    -15 1 2 524.55
    15 1 -2 520.75
    -15 1 2 454.95
    15 1 -2 513.25
    -15 1 2 538.15
    -15 1 2 549.05
    -13 -1 2 -0.4
    -13 -1 2 -1.9
    -13 -1 2 -2.1
    13 -1 -2 2.2
    13 1 -2 -1
    13 1 -2 -1.1
    -13 1 2 0.6
    -13 1 2 -0.9
    -13 1 2 -0.3
    13 1 -2 -1.1
    -13 1 2 -0.2
    11 -1 -2 55.09
    11 -1 -2 58.59
    -11 -1 2 44.8
    -11 -1 2 48.6
    -11 -1 2 48.2
    -11 1 2 53.19
    -11 1 2 50.49
    -11 1 2 44.1
    11 1 -2 50.19
    11 1 -2 51.29
    -11 1 2 50.69
    -9 -1 2 36
    9 -1 -2 40
    9 -1 -2 40.2
    -9 -1 2 33
    -9 1 2 37.6
    -9 1 2 33.5
    -9 1 2 34.4
    9 1 -2 29.9
    -9 1 2 34.9
    9 1 -2 36.5
    9 1 -2 33.6
    -9 1 2 34.5
    7 -1 -2 255.57
    7 -1 -2 285.37
    7 -1 -2 304.17
    -7 1 2 294.27
    -7 1 2 264.67
    7 1 -2 272.77
    5 -1 -2 -3
    -5 -1 2 -2.8
    5 1 -2 -2.3
    -5 1 2 -3.2
    -5 1 2 -2.7
    3 -1 -2 3565.14
    -3 1 2 3007.8
    3 1 -2 3022.4
    1 -1 -2 243.08
    1 -1 -2 242.18
    -1 1 2 226.78
    -1 -1 -2 1648.34
    -3 -1 -2 92.99
    -5 -1 -2 11.6
    5 -1 2 6.3
    5 1 2 9.4
    -5 1 -2 8.5
    -7 -1 -2 1.8
    7 -1 2 0.8
    -7 -1 -2 1.1
    7 -1 2 0.8
    7 1 2 0.8
    -7 1 -2 2.2
    -7 1 -2 1.1
    7 1 2 0.7
    9 -1 2 99.99
    -9 -1 -2 118.09
    -9 -1 -2 112.59
    9 -1 2 120.39
    9 -1 2 110.59
    9 -1 2 111.69
    9 1 2 114.49
    9 1 2 134.19
    -9 1 -2 105.69
    -9 1 -2 122.69
    -9 1 -2 124.79
    11 -1 2 11.4
    -11 -1 -2 12.7
    11 -1 2 14.4
    11 -1 2 15.6
    11 1 2 15.7
    -11 1 -2 13
    11 1 2 9.8
    11 1 2 12.4
    -11 1 -2 13.3
    -11 1 -2 13.9
    13 -1 2 751.02
    -13 -1 -2 783.22
    13 -1 2 851.51
    13 -1 2 826.92
    -13 1 -2 755.82
    13 1 2 873.51
    13 1 2 825.22
    13 1 2 775.42
    13 1 2 812.32
    -13 1 -2 832.12
    15 -1 2 94.09
    15 -1 2 97.69
    15 -1 2 109.49
    15 -1 2 107.79
    -15 -1 -2 104.29
    15 1 2 99.39
    -15 1 -2 96.29
    15 1 2 108.99
    15 1 2 101.39
    -15 1 -2 105.99
    17 -1 2 290.07
    17 -1 2 270.77
    17 -1 2 284.67
    -17 -1 -2 271.57
    17 -1 2 260.07
    17 1 2 269.07
    -17 1 -2 251.67
    -17 1 -2 273.67
    -17 1 -2 251.17
    17 1 2 280.27
    -19 -1 -2 98.49
    -19 -1 -2 99.99
    19 -1 2 95.59
    19 -1 2 97.69
    19 -1 2 94.29
    -19 1 -2 99.09
    -19 1 -2 95.89
    -19 1 -2 98.79
    19 1 2 101.49
    19 1 2 96.79
    19 1 2 102.19
    -21 -1 -2 12.4
    21 -1 2 9.7
    -21 -1 -2 7
    21 -1 2 10.4
    -21 1 -2 9.9
    21 1 2 8.9
    21 1 2 9.1
    -21 1 -2 7.8
    -21 1 -2 9
    -23 -1 -2 22.7
    -23 -1 -2 17.2
    23 -1 2 23.2
    -23 1 -2 24.3
    23 1 2 32.4
    23 1 2 35.6
    -23 1 -2 21.2
    23 1 2 20.7
    23 1 2 23.7
    25 -1 2 11.2
    -25 -1 -2 16.5
    25 -1 2 20
    -25 1 -2 20
    -25 1 -2 12.5
    25 1 2 15.2
    25 1 2 16
    27 -1 2 6.3
    -27 -1 -2 6.5
    27 1 2 9.9
    27 1 2 7.9
    -27 1 -2 1.6
    -27 1 -2 6.2
    27 1 2 8.3
    -29 -1 -2 54.79
    29 -1 2 64.39
    -29 1 -2 56.69
    29 1 2 59.99
    -29 1 -2 45.5
    29 1 2 50.19
    31 -1 2 18.6
    -31 -1 -2 12.4
    31 1 2 14.8
    -32 -2 2 44.5
    32 -2 -2 42.6
    32 -2 -2 35.4
    -32 2 2 38.3
    32 2 -2 36.2
    32 2 -2 49.7
    -30 -2 2 176.78
    30 -2 -2 168.28
    -30 2 2 151.98
    -30 2 2 172.18
    30 2 -2 162.08
    30 2 -2 176.88
    -30 2 2 174.08
    30 2 -2 187.88
    28 -2 -2 23.1
    -28 -2 2 26.4
    28 2 -2 18.9
    -28 2 2 15.9
    28 2 -2 19
    -28 2 2 15.3
    -28 2 2 22.4
    -26 -2 2 207.98
    26 -2 -2 195.38
    -26 2 2 184.48
    26 2 -2 206.08
    26 2 -2 211.38
    -26 2 2 195.08
    -26 2 2 195.18
    -26 2 2 182.28
    26 2 -2 225.28
    -26 2 2 192.78
    24 -2 -2 27.7
    -24 -2 2 25.1
    -24 2 2 21.1
    -24 2 2 16.5
    -24 2 2 18.6
    24 2 -2 19.7
    -24 2 2 21.5
    -24 2 2 18
    -22 -2 2 28
    22 2 -2 36.7
    -22 2 2 25.6
    -22 2 2 23.3
    22 2 -2 26.8
    -22 2 2 27
    -22 2 2 28.3
    -20 -2 2 12.9
    -20 2 2 12.2
    -20 2 2 15.6
    20 2 -2 12.6
    -20 2 2 9.9
    -20 2 2 8.9
    20 2 -2 4.8
    -20 2 2 12.1
    20 2 -2 20.9
    -18 -2 2 5.3
    18 -2 -2 7.2
    -18 2 2 5.4
    18 2 -2 3.6
    -18 2 2 4.3
    18 2 -2 0.7
    -18 2 2 6.5
    18 2 -2 5.4
    -18 2 2 5.8
    -18 2 2 3.6
    18 2 -2 2.9
    -16 -2 2 303.27
    -16 -2 2 333.07
    16 -2 -2 329.57
    16 2 -2 269.87
    -16 2 2 286.97
    16 2 -2 294.37
    -16 2 2 326.67
    16 2 -2 316.37
    -16 2 2 324.37
    -16 2 2 337.17
    16 2 -2 309.27
    -16 2 2 327.47
    -14 -2 2 102.59
    14 -2 -2 97.39
    -14 2 2 104.79
    14 2 -2 96.39
    -14 2 2 106.19
    -14 2 2 95.79
    -14 2 2 108.99
    14 2 -2 102.49
    14 2 -2 91.99
    14 2 -2 109.89
    -14 2 2 108.89
    -12 -2 2 1291.27
    12 -2 -2 1110.39
    12 2 -2 1264.27
    -12 2 2 1161.48
    -12 2 2 1382.06
    12 2 -2 1328.97
    -12 2 2 1339.97
    12 2 -2 1397.76
    12 2 -2 1278.87
    -12 2 2 1213.68
    -12 2 2 1385.66
    -12 2 2 1308.97
    -10 -2 2 1035.1
    10 -2 -2 926.81
    -10 -2 2 1050.49
    10 -2 -2 953.7
    -10 2 2 997.1
    -10 2 2 1038.4
    -10 2 2 1059.39
    10 2 -2 1021.2
    10 2 -2 1060.69
    -10 2 2 1078.29
    10 2 -2 1040.2
    8 -2 -2 246.88
    -8 -2 2 235.58
    8 -2 -2 216.78
    8 -2 -2 251.47
    -8 2 2 252.47
    8 2 -2 225.58
    -8 2 2 258.27
    -8 2 2 234.08
    8 2 -2 240.68
    -8 2 2 240.28
    8 2 -2 236.98
    6 -2 -2 1525.65
    6 -2 -2 1530.75
    6 2 -2 1473.85
    6 2 -2 1382.46
    -6 2 2 1603.84
    -6 2 2 1578.64
    -6 2 2 1394.56
    -6 2 2 1455.65
    4 -2 -2 454.15
    4 2 -2 415.56
    4 2 -2 394.36
    2 -2 -2 61.59
    2 -2 -2 71.89
    2 2 -2 61.49
    0 -2 -2 68.89
    0 -2 -2 70.49
    0 2 2 64.69
    -2 -2 -2 252.67
    2 2 2 221.98
    4 -2 2 2233.08
    -4 -2 -2 2632.84
    -4 2 -2 2798.32
    4 2 2 2116.89
    -4 2 -2 2274.87
    4 2 2 2531.65
    -6 -2 -2 14.6
    -6 2 -2 16.7
    -6 2 -2 13.5
    -6 2 -2 15
    6 2 2 13.1
    6 2 2 11.1
    -8 -2 -2 954
    8 -2 2 1056.69
    8 2 2 1247.78
    -8 2 -2 1135.59
    8 2 2 1003.6
    -8 2 -2 1105.99
    8 2 2 1022
    -8 2 -2 1255.77
    8 2 2 1029.9
    -10 -2 -2 357.46
    -10 2 -2 422.76
    10 2 2 368.36
    10 2 2 386.56
    -10 2 -2 361.76
    10 2 2 379.16
    -10 2 -2 397.16
    -12 -2 -2 52.19
    12 -2 2 64.19
    12 -2 2 53.49
    12 2 2 57.59
    12 2 2 57.49
    -12 2 -2 50.59
    -12 2 -2 59.79
    12 2 2 43.4
    -12 2 -2 57.09
    12 2 2 54.29
    -12 2 -2 58.19
    14 -2 2 237.68
    -14 -2 -2 250.97
    14 -2 2 272.07
    14 2 2 241.18
    -14 2 -2 244.58
    -14 2 -2 260.67
    14 2 2 210.18
    -14 2 -2 259.67
    -14 2 -2 257.57
    16 -2 2 16.5
    -16 -2 -2 18.1
    -16 2 -2 18
    -16 2 -2 16.6
    16 2 2 19
    -16 2 -2 22.7
    16 2 2 25.8
    16 2 2 16.5
    18 -2 2 1.4
    -18 -2 -2 2.5
    -18 -2 -2 -2.1
    -18 2 -2 1.1
    -18 2 -2 1.4
    18 2 2 0.6
    -18 2 -2 1.9
    -18 2 -2 2.1
    18 2 2 -1.4
    18 2 2 2.4
    20 -2 2 133.69
    -20 -2 -2 135.89
    20 2 2 144.59
    -20 2 -2 119.49
    -20 2 -2 137.29
    20 2 2 135.99
    -20 2 -2 131.69
    -20 2 -2 136.49
    20 2 2 142.19
    22 -2 2 51.49
    -22 -2 -2 62.59
    22 2 2 49.8
    22 2 2 67.49
    -22 2 -2 56.29
    -22 2 -2 47.5
    -22 2 -2 53.89
    22 2 2 59.99
    -24 -2 -2 135.39
    24 -2 2 111.69
    24 2 2 133.39
    24 2 2 135.39
    -24 2 -2 108.39
    -24 2 -2 117.99
    24 2 2 139.99
    -24 2 -2 121.49
    26 -2 2 2.9
    -26 -2 -2 8.5
    26 -2 2 2.6
    -26 2 -2 2.1
    -26 2 -2 4.4
    26 2 2 6.2
    26 2 2 7.8
    -28 -2 -2 52.79
    28 -2 2 60.29
    28 2 2 61.59
    28 2 2 55.59
    28 2 2 45.5
    -28 2 -2 50.09
    -28 2 -2 38.7
    -30 -2 -2 26.2
    30 -2 2 30.7
    30 -2 2 19.4
    30 2 2 31.3
    30 2 2 20.2
    30 2 2 26.2
    -31 -3 2 55.29
    31 -3 -2 61.19
    -31 3 2 60.19
    31 3 -2 55.09
    31 3 -2 73.49
    31 3 -2 71.29
    29 -3 -2 9.7
    29 -3 -2 16.2
    -29 3 2 8.4
    29 3 -2 15
    29 3 -2 9.3
    29 3 -2 7.2
    -29 3 2 7.5
    27 -3 -2 109.59
    -27 -3 2 129.69
    -27 3 2 119.29
    -27 3 2 101.49
    27 3 -2 135.09
    27 3 -2 122.29
    27 3 -2 109.79
    -27 3 2 113.09
    -27 3 2 111.69
    25 -3 -2 53.29
    -25 -3 2 59.09
    -25 3 2 46.2
    -25 3 2 53.09
    -25 3 2 50.79
    25 3 -2 55.09
    -25 3 2 48.7
    25 3 -2 56.89
    25 3 -2 68.39
    -25 3 2 55.19
    -23 -3 2 60.59
    23 -3 -2 57.69
    -23 3 2 48.4
    -23 3 2 51.99
    23 3 -2 67.09
    -23 3 2 52.99
    23 3 -2 56.49
    -23 3 2 49.8
    -23 3 2 48.2
    23 3 -2 56.89
    -23 3 2 49.4
    21 -3 -2 16.2
    -21 -3 2 16.6
    21 3 -2 14.6
    -21 3 2 19.8
    21 3 -2 16
    -21 3 2 19.1
    -21 3 2 18.9
    -21 3 2 20.7
    -21 3 2 15.3
    -21 3 2 13
    19 -3 -2 29.2
    -19 -3 2 30.8
    -19 3 2 30.4
    19 3 -2 19.8
    -19 3 2 22.9
    -19 3 2 31.8
    19 3 -2 21
    -19 3 2 26.7
    -19 3 2 30.1
    -19 3 2 32.2
    17 -3 -2 0.7
    -17 -3 2 5.4
    -17 3 2 4.4
    17 3 -2 7.1
    -17 3 2 8.6
    17 3 -2 4.8
    17 3 -2 3
    -17 3 2 6.4
    -17 3 2 6.8
    -17 3 2 5
    -17 3 2 7.4
    17 3 -2 0.4
    -15 -3 2 259.27
    15 -3 -2 238.08
    -15 3 2 227.08
    -15 3 2 257.27
    15 3 -2 240.68
    15 3 -2 240.78
    -15 3 2 259.67
    15 3 -2 215.98
    -15 3 2 262.77
    -15 3 2 235.88
    13 -3 -2 2.9
    -13 -3 2 1.6
    13 3 -2 1.3
    13 3 -2 1.2
    -13 3 2 5.7
    -13 3 2 2.4
    -13 3 2 4.4
    -13 3 2 -1.7
    13 3 -2 0.8
    -13 3 2 3.8
    13 3 -2 2.9
    -13 3 2 2.4
    13 3 -2 3
    -13 3 2 2.3
    11 -3 -2 940.11
    -11 -3 2 970.1
    -11 3 2 893.31
    11 3 -2 933.91
    11 3 -2 885.11
    11 3 -2 1049.59
    -11 3 2 876.61
    -11 3 2 940.81
    11 3 -2 890.21
    -11 3 2 970.6
    11 3 -2 968.1
    -11 3 2 991.8
    -11 3 2 845.32
    -11 3 2 931.21
    11 3 -2 923.61
    -11 3 2 808.82
    -11 3 2 922.81
    -9 -3 2 13.2
    9 -3 -2 15.3
    9 3 -2 21.9
    -9 3 2 15.2
    9 3 -2 11.8
    -9 3 2 14.1
    9 3 -2 16.2
    -9 3 2 11.9
    -9 3 2 14.5
    9 3 -2 16.8
    -9 3 2 17.2
    9 3 -2 14.3
    -9 3 2 19.1
    7 -3 -2 693.73
    7 -3 -2 696.83
    -7 -3 2 666.63
    7 3 -2 721.03
    -7 3 2 672.23
    7 3 -2 681.03
    7 3 -2 705.73
    -7 3 2 755.92
    -7 3 2 629.14
    -7 3 2 691.53
    -7 3 2 757.82
    -7 3 2 662.03
    -7 3 2 714.33
    5 -3 -2 29.6
    5 -3 -2 31.2
    5 3 -2 26.1
    -5 3 2 26.8
    -5 3 2 26.4
    -5 3 2 32.5
    3 -3 -2 42.4
    -3 3 2 43.8
    3 3 -2 41
    -3 3 2 40.2
    1 -3 -2 10.7
    1 -3 -2 9.4
    -1 3 2 12.7
    1 3 -2 10.2
    -1 -3 -2 136.09
    1 -3 2 133.99
    -1 3 -2 120.99
    1 3 2 122.09
    -3 -3 -2 131.79
    -3 3 -2 105.59
    -3 3 -2 119.89
    -3 3 -2 126.99
    3 3 2 103.99
    3 3 2 116.19
    5 3 2 925.21
    -5 3 -2 803.02
    5 3 2 807.42
    -5 3 -2 893.01
    5 3 2 807.02
    -5 3 -2 842.12
    -5 3 -2 814.22
    -7 3 -2 105.49
    -7 3 -2 95.29
    -7 3 -2 100.99
    -7 3 -2 104.89
    7 3 2 90.39
    7 3 2 98.59
    -7 3 -2 112.99
    7 3 2 93.29
    7 3 2 108.59
    9 3 2 561.04
    -9 3 -2 585.84
    -9 3 -2 619.44
    9 3 2 585.04
    -9 3 -2 565.74
    -9 3 -2 615.84
    9 3 2 590.64
    9 3 2 653.93
    9 3 2 566.24
    11 -3 2 18.2
    -11 3 -2 7.4
    11 3 2 11.6
    11 3 2 12.2
    -11 3 -2 12.2
    -11 3 -2 13
    11 3 2 11.2
    11 3 2 10.3
    11 3 2 8.7
    -11 3 -2 10.7
    13 -3 2 90.69
    13 3 2 88.29
    -13 3 -2 87.19
    -13 3 -2 88.69
    -13 3 -2 93.79
    13 3 2 85.19
    -13 3 -2 92.79
    13 3 2 81.99
    -13 3 -2 90.79
    -15 3 -2 4.9
    15 3 2 2.7
    -15 3 -2 -2.5
    -15 3 -2 2.3
    -15 3 -2 2.5
    15 3 2 1.7
    -17 -3 -2 31.8
    17 -3 2 23.1
    17 -3 2 43.4
    -17 3 -2 29.7
    -17 3 -2 33.8
    17 3 2 28.4
    17 3 2 25.7
    -17 3 -2 32.4
    17 3 2 23.1
    -17 3 -2 24.3
    -17 3 -2 27.7
    17 3 2 26.6
    -19 -3 -2 44
    19 -3 2 29.4
    -19 3 -2 35.5
    19 3 2 39.5
    -19 3 -2 43.7
    19 3 2 43
    19 3 2 39.2
    -19 3 -2 32.3
    19 3 2 48.4
    -21 -3 -2 86.99
    21 -3 2 75.29
    21 3 2 84.09
    -21 3 -2 77.79
    21 3 2 93.29
    -21 3 -2 81.39
    21 3 2 86.59
    21 3 2 82.49
    -21 3 -2 78.79
    -21 3 -2 72.39
    23 -3 2 71.59
    -23 -3 -2 91.49
    -23 3 -2 73.99
    23 3 2 90.19
    23 3 2 97.99
    -23 3 -2 73.89
    -23 3 -2 83.49
    23 3 2 91.39
    25 -3 2 63.19
    -25 -3 -2 76.89
    25 -3 2 92.49
    25 3 2 81.99
    25 3 2 86.09
    -25 3 -2 71.59
    -25 3 -2 63.79
    -25 3 -2 57.39
    25 3 2 73.29
    27 -3 2 29.7
    -27 -3 -2 30.2
    27 3 2 33.9
    -27 3 -2 27.3
    27 3 2 38.4
    27 3 2 30.7
    29 -3 2 17
    -29 -3 -2 14
    29 3 2 13.5
    29 3 2 19.1
    -29 3 -2 11.8
    29 3 2 23.5
    30 -4 -2 0.3
    -30 -4 2 -0.8
    30 4 -2 8
    -30 4 2 1.8
    -30 4 2 5.6
    30 4 -2 2.7
    28 -4 -2 30.6
    -28 -4 2 37.2
    28 -4 -2 49.7
    28 4 -2 40.4
    -28 4 2 28.4
    -28 4 2 26.7
    -28 4 2 31.8
    28 4 -2 28.2
    26 -4 -2 24.9
    -26 -4 2 20.3
    26 -4 -2 10.6
    -26 4 2 14
    26 4 -2 20.2
    -26 4 2 8
    -26 4 2 13.3
    24 -4 -2 131.29
    -24 -4 2 149.59
    -24 4 2 140.69
    24 4 -2 151.58
    -24 4 2 145.29
    -24 4 2 129.79
    24 4 -2 158.58
    -24 4 2 146.29
    -24 4 2 133.29
    -22 -4 2 232.68
    22 -4 -2 200.18
    -22 4 2 215.38
    -22 4 2 212.98
    -22 4 2 230.18
    22 4 -2 209.28
    -22 4 2 198.18
    22 4 -2 211.28
    -22 4 2 194.48
    20 -4 -2 25.6
    -20 4 2 38.5
    -20 4 2 25.2
    -20 4 2 22.4
    -20 4 2 26.3
    20 4 -2 20.2
    -20 4 2 25.3
    -20 4 2 29.1
    20 4 -2 29.2
    18 -4 -2 804.92
    -18 -4 2 773.72
    -18 4 2 794.42
    -18 4 2 774.72
    18 4 -2 778.72
    -18 4 2 768.02
    -18 4 2 758.42
    -18 4 2 842.52
    -18 4 2 753.52
    18 4 -2 732.83
    -16 -4 2 -0.4
    16 -4 -2 -1.4
    -16 4 2 -3.4
    16 4 -2 -1.5
    -16 4 2 1.4
    16 4 -2 0.1
    -16 4 2 4.4
    16 4 -2 2.6
    -16 4 2 0.3
    -16 4 2 4.9
    16 4 -2 0.3
    -16 4 2 -1.1
    -16 4 2 2.2
    -14 -4 2 108.39
    14 -4 -2 121.09
    -14 4 2 95.29
    14 4 -2 117.59
    -14 4 2 119.59
    -14 4 2 119.99
    14 4 -2 127.19
    -14 4 2 106.29
    14 4 -2 118.29
    -14 4 2 121.49
    14 4 -2 106.99
    -14 4 2 104.79
    -14 4 2 117.19
    -12 -4 2 45.8
    12 -4 -2 56.69
    12 4 -2 45.1
    -12 4 2 48.2
    -12 4 2 51.99
    12 4 -2 37.9
    -12 4 2 45.5
    -12 4 2 36.6
    12 4 -2 46.7
    -12 4 2 44.3
    -12 4 2 45.7
    -10 -4 2 48.4
    10 4 -2 52.09
    10 4 -2 46.7
    -10 4 2 62.79
    -10 4 2 57.59
    10 4 -2 56.79
    -10 4 2 50.39
    -10 4 2 57.39
    -10 4 2 57.69
    -10 4 2 57.39
    10 4 -2 56.49
    10 4 -2 54.49
    10 4 -2 60.79
    -10 4 2 56.29
    -10 4 2 55.19
    -10 4 2 52.79
    -8 4 2 233.78
    -8 4 2 229.38
    8 4 -2 218.58
    -8 4 2 201.48
    8 4 -2 213.98
    8 4 -2 215.28
    -8 4 2 224.48
    -8 4 2 208.68
    8 4 -2 201.88
    8 4 -2 189.18
    -8 4 2 212.68
    -8 4 2 218.68
    -8 4 2 212.78
    -8 4 2 217.08
    -6 4 2 30.1
    6 4 -2 30.8
    -6 4 2 32.7
    6 4 -2 28
    -6 4 2 27.6
    6 4 -2 29.3
    6 4 -2 28.3
    -6 4 2 29.7
    6 4 -2 26.1
    -6 4 2 32.3
    -6 4 2 27.1
    -6 4 2 34
    6 4 -2 28
    -6 4 2 28.8
    4 4 -2 227.48
    -4 4 2 223.08
    -4 4 2 246.08
    -4 4 2 212.18
    -4 4 2 233.08
    -4 4 2 228.48
    4 4 -2 244.08
    4 4 -2 210.48
    4 4 -2 243.78
    -4 4 2 210.88
    4 4 -2 259.87
    2 -4 -2 434.26
    2 -4 -2 575.04
    2 4 -2 518.95
    2 4 -2 494.85
    -2 4 2 467.65
    -2 4 2 480.45
    -2 4 2 531.15
    2 4 -2 493.35
    -2 4 2 506.25
    2 4 -2 479.65
    2 4 -2 553.64
    -2 4 2 467.85
    2 4 -2 548.15
    -2 4 2 476.45
    0 -4 -2 543.95
    0 4 2 595.44
    0 4 2 485.75
    0 4 -2 576.44
    0 4 -2 513.65
    0 4 2 473.95
    0 4 -2 515.45
    0 4 -2 529.55
    0 4 2 518.85
    0 4 2 529.95
    0 4 2 547.05
    0 4 -2 607.44
    0 4 2 555.94
    0 4 -2 615.64
    2 4 2 435.96
    -2 4 -2 403.86
    2 4 2 394.46
    -2 4 -2 421.96
    -2 4 -2 458.05
    -2 4 -2 426.16
    2 4 2 409.06
    -2 4 -2 475.65
    -2 4 -2 424.76
    -2 4 -2 439.06
    2 4 2 381.56
    -2 4 -2 397.06
    -4 4 -2 432.36
    -4 4 -2 402.56
    -4 4 -2 436.16
    -4 4 -2 385.76
    -4 4 -2 387.46
    -4 4 -2 397.86
    4 4 2 383.16
    4 4 2 372.46
    4 4 2 367.06
    -4 4 -2 420.16
    4 4 2 397.56
    6 4 2 84.29
    6 4 2 90.49
    -6 4 -2 96.99
    6 4 2 81.79
    -6 4 -2 92.09
    -6 4 -2 97.29
    6 4 2 97.59
    6 4 2 86.29
    -6 4 -2 105.49
    -6 4 -2 96.69
    -6 4 -2 89.49
    8 4 2 6.8
    -8 4 -2 6
    8 4 2 3.3
    8 4 2 8.2
    8 4 2 5.8
    -8 4 -2 6
    8 4 2 7.1
    -8 4 -2 7.7
    -8 4 -2 7.5
    8 4 2 9.2
    10 4 2 4.7
    10 4 2 3.9
    10 4 2 6
    10 4 2 7.3
    -10 4 -2 5.4
    -10 4 -2 3.8
    10 4 2 4.5
    12 -4 2 26.1
    -12 -4 -2 22.7
    12 4 2 23.6
    -12 4 -2 21.6
    12 4 2 18.9
    12 4 2 18.6
    12 4 2 18.7
    -12 4 -2 21.1
    -12 4 -2 21.1
    14 -4 2 17.2
    14 -4 2 8.2
    14 4 2 9
    14 4 2 6.7
    14 4 2 14.9
    14 4 2 9.1
    -14 4 -2 9.7
    -14 4 -2 15.1
    14 4 2 15.3
    -14 4 -2 8.7
    16 -4 2 419.26
    -16 -4 -2 420.96
    16 4 2 358.06
    16 4 2 421.56
    16 4 2 338.37
    -16 4 -2 376.06
    16 4 2 374.66
    16 4 2 342.27
    -16 4 -2 399.46
    -16 4 -2 424.26
    18 -4 2 26.5
    -18 -4 -2 31.3
    -18 4 -2 22.7
    -18 4 -2 24.1
    -18 4 -2 17.2
    18 4 2 18.8
    18 4 2 24
    18 4 2 24.8
    -18 4 -2 26.5
    18 4 2 19.4
    -20 -4 -2 366.76
    20 -4 2 323.57
    20 4 2 329.57
    20 4 2 345.57
    -20 4 -2 327.77
    20 4 2 338.17
    20 4 2 352.06
    -20 4 -2 306.97
    -20 4 -2 349.07
    -20 4 -2 334.97
    22 -4 2 47.7
    22 -4 2 74.09
    -22 -4 -2 70.39
    -22 4 -2 49.5
    -22 4 -2 57.99
    22 4 2 66.49
    22 4 2 77.69
    -22 4 -2 63.39
    22 4 2 60.79
    24 -4 2 10.7
    24 -4 2 17
    -24 -4 -2 18.6
    24 4 2 12.4
    -24 4 -2 11.5
    24 4 2 15.8
    -24 4 -2 12.9
    26 -4 2 3.5
    26 -4 2 1.9
    -26 -4 -2 -0.2
    26 4 2 2.4
    26 4 2 6.4
    -26 4 -2 -0.4
    26 4 2 0.1
    -26 4 -2 3.3
    -28 -4 -2 3.2
    28 4 2 5.5
    -28 4 -2 2.3
    28 4 2 3.5
    29 -5 -2 -1.2
    -29 5 2 2.4
    -29 5 2 -3.8
    29 5 -2 4.4
    29 5 -2 1.3
    27 -5 -2 1.7
    -27 5 2 1.7
    27 5 -2 7.6
    -27 5 2 4.6
    -27 5 2 2.3
    25 -5 -2 2.3
    -25 5 2 3.4
    -25 5 2 1.8
    -25 5 2 -1.1
    25 5 -2 4.4
    -25 5 2 2.5
    25 5 -2 5
    -23 -5 2 82.69
    23 -5 -2 55.89
    -23 5 2 72.49
    -23 5 2 85.09
    23 5 -2 76.69
    23 5 -2 92.79
    -23 5 2 71.09
    -23 5 2 78.69
    -21 -5 2 6
    21 -5 -2 -2.9
    -21 5 2 2.9
    -21 5 2 -1.4
    -21 5 2 -3
    21 5 -2 -3.9
    19 -5 -2 308.97
    -19 -5 2 310.47
    -19 5 2 329.37
    -19 5 2 347.17
    -19 5 2 297.87
    19 5 -2 341.77
    19 5 -2 293.87
    -19 5 2 319.97
    -19 5 2 299.47
    -19 5 2 314.17
    -17 -5 2 53.99
    17 -5 -2 48.6
    17 5 -2 59.39
    17 5 -2 72.09
    -17 5 2 64.99
    -17 5 2 52.09
    -17 5 2 70.19
    -17 5 2 65.99
    17 5 -2 55.59
    -17 5 2 48.5
    -15 -5 2 250.37
    15 -5 -2 230.68
    15 5 -2 239.68
    -15 5 2 212.28
    -15 5 2 240.68
    -15 5 2 230.98
    -15 5 2 207.88
    15 5 -2 233.78
    -15 5 2 229.48
    15 5 -2 187.28
    -15 5 2 226.38
    -15 5 2 196.08
    13 -5 -2 62.79
    -13 5 2 60.99
    -13 5 2 59.79
    13 5 -2 48
    13 5 -2 59.89
    13 5 -2 53.69
    -13 5 2 57.49
    13 5 -2 60.99
    -13 5 2 52.89
    13 5 -2 66.49
    -13 5 2 68.29
    -13 5 2 61.39
    -13 5 2 62.79
    11 5 -2 15.9
    -11 5 2 16.2
    11 5 -2 15.5
    -11 5 2 15.6
    -11 5 2 17.1
    11 5 -2 13.3
    -11 5 2 17.2
    -11 5 2 17.2
    11 5 -2 12.3
    -11 5 2 13.8
    11 5 -2 15.3
    -11 5 2 11.8
    9 5 -2 30.7
    -9 5 2 38.3
    -9 5 2 37.7
    -9 5 2 41.3
    -9 5 2 38.6
    9 5 -2 39.8
    9 5 -2 30
    -9 5 2 32.5
    -9 5 2 41
    9 5 -2 33.6
    9 5 -2 39.6
    -9 5 2 32.7
    9 5 -2 31.4
    7 5 -2 50.89
    7 5 -2 46.6
    -7 5 2 50.69
    -7 5 2 51.09
    7 5 -2 52.69
    7 5 -2 42.4
    7 5 -2 49.7
    -7 5 2 61.19
    5 5 -2 168.28
    5 5 -2 173.58
    5 5 -2 179.78
    -5 5 2 183.98
    -5 5 2 167.58
    5 5 -2 164.18
    -5 5 2 160.68
    -5 5 2 156.28
    5 5 -2 158.38
    5 5 -2 164.38
    5 5 -2 177.48
    -5 5 2 175.28
    -5 5 2 164.08
    -3 5 2 576.74
    3 5 -2 600.84
    3 5 -2 643.44
    -3 5 2 578.54
    3 5 -2 584.04
    -3 5 2 576.34
    3 5 -2 626.54
    -3 5 2 615.34
    3 5 -2 592.94
    -3 5 2 592.34
    -3 5 2 557.54
    3 5 -2 633.54
    1 5 -2 4.2
    -1 5 2 2
    -1 5 2 4.6
    1 5 -2 3
    1 5 -2 2.3
    -1 5 2 2.9
    -1 5 2 4.9
    -1 5 2 1.8
    1 5 -2 7.2
    1 5 -2 6.6
    -1 5 2 1.2
    1 5 -2 4.1
    -1 5 -2 697.23
    1 5 2 639.14
    1 5 2 732.13
    -1 5 -2 773.02
    -1 5 -2 767.82
    1 5 2 745.23
    1 5 2 698.33
    -1 5 -2 702.33
    1 5 2 712.03
    -1 5 -2 743.63
    -1 5 -2 738.53
    1 5 2 703.03
    -1 5 -2 719.03
    -3 5 -2 103.79
    -3 5 -2 93.49
    3 5 2 96.79
    -3 5 -2 105.49
    3 5 2 77.89
    3 5 2 93.89
    3 5 2 90.19
    3 5 2 92.79
    -3 5 -2 91.89
    3 5 2 81.59
    3 5 2 82.49
    -3 5 -2 96.09
    -3 5 -2 101.99
    3 5 2 86.99
    5 5 2 98.69
    -5 5 -2 118.19
    5 5 2 117.19
    -5 5 -2 98.49
    -5 5 -2 115.69
    5 5 2 104.69
    5 5 2 103.49
    5 5 2 88.49
    -5 5 -2 115.99
    -5 5 -2 102.89
    5 5 2 92.49
    5 5 2 98.59
    7 5 2 22.6
    -7 5 -2 21.3
    -7 5 -2 26
    7 5 2 28.5
    7 5 2 18.9
    -7 5 -2 20.3
    -7 5 -2 24.4
    7 5 2 25.6
    7 5 2 18.1
    9 5 2 7.6
    9 5 2 10.6
    -9 5 -2 7.7
    -9 5 -2 10.1
    -9 5 -2 7.6
    -9 5 -2 11.1
    9 5 2 8.3
    9 5 2 5.2
    -9 5 -2 9.3
    9 5 2 7.6
    -11 -5 -2 250.77
    -11 5 -2 250.47
    11 5 2 244.48
    11 5 2 243.38
    -11 5 -2 246.38
    11 5 2 235.08
    -11 5 -2 231.48
    -11 5 -2 235.08
    -13 -5 -2 97.59
    13 5 2 106.79
    -13 5 -2 101.89
    -13 5 -2 102.89
    13 5 2 97.29
    13 5 2 96.29
    -13 5 -2 102.39
    -13 5 -2 100.49
    -15 -5 -2 41
    15 5 2 29.8
    -15 5 -2 35.3
    -15 5 -2 45.3
    15 5 2 47.1
    -15 5 -2 39.4
    -15 5 -2 42.7
    15 5 2 40.9
    -17 -5 -2 212.28
    17 -5 2 158.18
    17 5 2 159.08
    -17 5 -2 182.58
    17 5 2 158.28
    -17 5 -2 175.38
    -17 5 -2 202.98
    17 5 2 192.08
    -17 5 -2 210.68
    -19 -5 -2 8.3
    19 -5 2 -2.5
    -19 5 -2 1.5
    19 5 2 3
    -19 5 -2 -4.8
    -19 5 -2 4.6
    -19 5 -2 5.9
    19 5 2 2
    21 -5 2 65.39
    -21 -5 -2 95.39
    21 5 2 98.59
    -21 5 -2 77.39
    -21 5 -2 74.99
    -21 5 -2 71.69
    21 5 2 90.99
    -21 5 -2 82.89
    -23 -5 -2 7
    -23 5 -2 5.4
    23 5 2 9.9
    -23 5 -2 0.4
    -23 5 -2 9.2
    23 5 2 10.5
    25 5 2 14.2
    -25 5 -2 10.7
    25 5 2 13
    -25 5 -2 8.9
    26 -6 -2 16.5
    -26 6 2 21.2
    -26 6 2 21.1
    -26 6 2 22.5
    24 -6 -2 -1.6
    -24 6 2 -1.8
    -24 6 2 0.2
    -24 6 2 2.4
    24 6 -2 1.8
    -24 6 2 2.1
    24 6 -2 6.9
    22 -6 -2 24
    -22 6 2 30.2
    -22 6 2 23.5
    22 6 -2 26
    -22 6 2 22.4
    -22 6 2 31.3
    22 6 -2 44.3
    20 -6 -2 -2.4
    -20 6 2 -2
    -20 6 2 0.6
    -20 6 2 5.2
    -20 6 2 5.5
    20 6 -2 -5.3
    -20 6 2 -1.1
    18 -6 -2 13.8
    -18 6 2 27.6
    18 6 -2 24.3
    -18 6 2 27.8
    18 6 -2 19.3
    -18 6 2 10.9
    -18 6 2 20.2
    16 -6 -2 74.49
    -16 6 2 77.89
    -16 6 2 97.99
    -16 6 2 92.69
    -16 6 2 75.79
    -16 6 2 93.19
    -16 6 2 76.99
    16 6 -2 69.79
    16 6 -2 82.59
    -16 6 2 66.19
    16 6 -2 90.79
    14 -6 -2 34.2
    -14 6 2 30.6
    -14 6 2 39.5
    14 6 -2 30.7
    -14 6 2 38
    14 6 -2 37.5
    14 6 -2 34.8
    -14 6 2 25.2
    -14 6 2 24.5
    -14 6 2 33.8
    -14 6 2 37.4
    12 -6 -2 481.15
    -12 6 2 459.85
    12 6 -2 490.75
    -12 6 2 452.65
    -12 6 2 464.15
    -12 6 2 473.65
    12 6 -2 462.75
    12 6 -2 432.56
    12 6 -2 425.96
    12 6 -2 479.05
    -12 6 2 442.86
    -12 6 2 507.95
    -10 6 2 173.28
    10 6 -2 168.38
    -10 6 2 173.38
    -10 6 2 160.68
    10 6 -2 162.58
    -10 6 2 172.28
    -10 6 2 177.78
    10 6 -2 164.08
    -10 6 2 188.88
    10 6 -2 167.18
    10 6 -2 181.08
    8 6 -2 115.39
    8 6 -2 108.59
    8 6 -2 127.79
    -8 6 2 124.39
    -8 6 2 118.79
    8 6 -2 121.09
    -8 6 2 119.89
    -8 6 2 137.99
    8 6 -2 93.99
    -8 6 2 135.49
    -8 6 2 126.69
    8 6 -2 117.99
    6 6 -2 258.97
    -6 6 2 249.28
    -6 6 2 279.17
    -6 6 2 255.27
    6 6 -2 250.07
    -6 6 2 260.87
    6 6 -2 262.77
    -6 6 2 267.97
    -6 6 2 256.77
    6 6 -2 267.87
    6 6 -2 250.67
    6 6 -2 250.67
    -4 6 2 66.99
    4 6 -2 58.89
    4 6 -2 50.19
    4 6 -2 58.99
    4 6 -2 44.9
    4 6 -2 54.09
    4 6 -2 52.59
    -4 6 2 54.29
    -4 6 2 52.49
    -4 6 2 51.59
    -4 6 2 58.09
    4 6 -2 65.79
    -4 6 2 53.49
    2 6 -2 39.4
    -2 6 2 42
    2 6 -2 45.8
    -2 6 2 40.2
    -2 6 2 39.6
    2 6 -2 39.9
    2 6 -2 41.4
    2 6 -2 30.1
    -2 6 2 37.6
    2 6 -2 33.7
    -2 6 2 32.9
    0 6 2 6.2
    0 6 -2 10.7
    0 6 2 8.9
    0 6 -2 7.3
    0 6 2 4
    0 6 2 6.2
    0 6 -2 6.9
    0 6 -2 6.6
    0 6 -2 7.3
    0 6 -2 6.5
    -2 6 -2 2.5
    -2 6 -2 2.3
    -2 6 -2 2.8
    2 6 2 2.7
    2 6 2 1.4
    2 6 2 0.3
    -2 6 -2 5.9
    -2 6 -2 6.2
    2 6 2 0.2
    -2 6 -2 2.6
    -4 6 -2 542.85
    -4 6 -2 594.84
    -4 6 -2 578.54
    4 6 2 519.55
    4 6 2 594.94
    4 6 2 464.45
    -4 6 -2 557.64
    -4 6 -2 552.94
    4 6 2 539.55
    -4 6 -2 569.94
    4 6 2 519.55
    6 6 2 25.2
    6 6 2 20.8
    -6 6 -2 21.5
    -6 6 -2 30.5
    6 6 2 21.7
    -6 6 -2 29.1
    6 6 2 17.3
    8 6 2 471.65
    8 6 2 393.06
    -8 6 -2 448.76
    8 6 2 437.56
    -8 6 -2 461.95
    -8 6 -2 457.85
    -8 6 -2 499.15
    -8 6 -2 446.96
    -8 6 -2 435.56
    8 6 2 422.06
    -10 6 -2 55.89
    10 6 2 42.6
    10 6 2 40.9
    -10 6 -2 61.19
    10 6 2 48.1
    -10 6 -2 37.6
    -10 6 -2 49.5
    10 6 2 57.89
    -10 6 -2 46.4
    12 -6 2 40.1
    -12 6 -2 37
    12 6 2 33.8
    12 6 2 32.5
    -12 6 -2 35.5
    12 6 2 41
    -12 6 -2 34
    -12 6 -2 30.4
    14 -6 2 15.2
    -14 6 -2 13.7
    -14 6 -2 14.9
    14 6 2 17.1
    -14 6 -2 20.8
    -14 6 -2 10.2
    14 6 2 16.4
    -14 6 -2 10.6
    16 -6 2 -2.8
    -16 6 -2 9
    -16 6 -2 3.7
    -16 6 -2 2.8
    16 6 2 -1.7
    -16 6 -2 6.6
    -16 6 -2 -4
    16 6 2 5
    18 -6 2 4.2
    -18 6 -2 20.1
    -18 6 -2 12.1
    18 6 2 16.9
    -18 6 -2 12.1
    -18 6 -2 7.8
    -18 6 -2 12.3
    -20 6 -2 33.2
    -20 6 -2 36.4
    -20 6 -2 33.8
    -20 6 -2 41.2
    -20 6 -2 34.1
    22 -6 2 -2
    -22 6 -2 5.9
    -22 6 -2 0.2
    22 6 2 8
    -22 6 -2 6
    -22 6 -2 0.5
    -24 6 -2 60.09
    -24 6 -2 48.3
    -24 6 -2 45.3
    -24 6 -2 57.99
    23 -7 -2 2.1
    -23 7 2 4.6
    23 7 -2 7.6
    23 7 -2 2.9
    -23 7 2 -0.1
    21 -7 -2 12.6
    -21 7 2 17.4
    21 7 -2 12.7
    -21 7 2 17.7
    -21 7 2 22.4
    19 -7 -2 -2.1
    -19 7 2 5.3
    -19 7 2 4.4
    19 7 -2 6.8
    19 7 -2 3.8
    -19 7 2 -3.9
    -19 7 2 -4.2
    17 -7 -2 5.8
    17 7 -2 9.2
    -17 7 2 14.3
    -17 7 2 5.2
    -17 7 2 0.9
    -17 7 2 10.9
    17 7 -2 6.1
    15 -7 -2 208.08
    -15 7 2 179.98
    15 7 -2 221.98
    -15 7 2 207.78
    -15 7 2 177.48
    -15 7 2 206.18
    15 7 -2 219.78
    15 7 -2 172.58
    -15 7 2 170.98
    13 -7 -2 21.6
    -13 7 2 29.9
    -13 7 2 27.6
    11 -7 -2 393.16
    -11 7 2 335.07
    11 7 -2 332.47
    -11 7 2 339.67
    -11 7 2 366.16
    11 7 -2 333.17
    11 7 -2 331.07
    -11 7 2 355.16
    -11 7 2 345.37
    11 7 -2 347.67
    -9 7 2 4.7
    9 7 -2 0.3
    -9 7 2 10.1
    9 7 -2 2.1
    -7 7 2 91.49
    7 7 -2 82.39
    -7 7 2 101.69
    7 7 -2 80.39
    7 7 -2 82.89
    -7 7 2 87.19
    7 7 -2 89.99
    -7 7 2 85.39
    -7 7 2 110.09
    5 7 -2 50.99
    -5 7 2 60.29
    -5 7 2 69.39
    5 7 -2 64.29
    -5 7 2 59.79
    5 7 -2 52.39
    -5 7 2 60.29
    5 7 -2 43.9
    -5 7 2 52.99
    3 7 -2 17.3
    1 7 -2 5.4
    1 7 -2 8.1
    1 7 -2 3.5
    -1 7 2 5
    -1 7 2 7
    -1 7 2 3.9
    -1 7 2 3
    1 7 2 64.69
    -1 7 -2 68.59
    1 7 2 59.99
    -1 7 -2 65.89
    1 7 2 60.99
    1 7 2 56.99
    -1 7 -2 58.69
    -3 7 -2 102.89
    3 7 2 79.99
    3 7 2 78.49
    -3 7 -2 77.79
    -3 7 -2 85.79
    -3 7 -2 87.99
    -3 7 -2 90.79
    5 7 2 298.07
    5 7 2 220.78
    -5 7 -2 258.27
    -5 7 -2 293.07
    5 7 2 239.58
    -5 7 -2 271.47
    -5 7 -2 239.18
    -7 7 -2 106.49
    7 7 2 101.99
    7 7 2 104.49
    -7 7 -2 107.09
    9 7 2 178.88
    -9 7 -2 226.38
    -9 7 -2 224.68
    -9 7 -2 196.28
    9 7 2 177.68
    -9 7 -2 187.78
    11 -7 2 3.7
    -11 7 -2 2.8
    -11 7 -2 -2.1
    -11 7 -2 -0.1
    -11 7 -2 1.8
    13 -7 2 35.1
    -13 7 -2 27.9
    -13 7 -2 25.8
    -13 7 -2 31.7
    13 7 2 39.4
    13 7 2 42.3
    -13 7 -2 37.5
    -13 7 -2 25
    15 -7 2 17.1
    -15 7 -2 13.9
    -15 7 -2 20.5
    -15 7 -2 19
    15 7 2 26.2
    -15 7 -2 23.8
    15 7 2 16.8
    -15 7 -2 13.6
    17 -7 2 -2.2
    -17 7 -2 -0.7
    -17 7 -2 -0.1
    17 7 2 3.1
    -17 7 -2 -2.7
    -17 7 -2 -3.1
    -17 7 -2 4.1
    19 -7 2 0.3
    -19 7 -2 5.7
    -19 7 -2 7.7
    -19 7 -2 2.4
    19 7 2 9.1
    -19 7 -2 8.6
    21 -7 2 5.4
    -21 7 -2 11.6
    -21 7 -2 11.4
    -21 7 -2 11
    -21 7 -2 14.4
    20 8 -2 7.9
    -20 8 2 11.4
    20 8 -2 11.4
    18 -8 -2 79.89
    -18 8 2 77.29
    -18 8 2 83.39
    -18 8 2 94.19
    18 8 -2 71.39
    16 -8 -2 5.1
    16 8 -2 6.2
    -16 8 2 1.7
    16 8 -2 18.3
    16 8 -2 8.2
    -16 8 2 9.8
    -16 8 2 2.6
    14 -8 -2 22.2
    -14 8 2 14.8
    -14 8 2 26.6
    14 8 -2 23.4
    -14 8 2 23.1
    14 8 -2 22.3
    -14 8 2 22.2
    14 8 -2 40.2
    12 -8 -2 7.4
    -12 8 2 11.4
    -12 8 2 10.4
    -12 8 2 9.7
    -12 8 2 14
    12 8 -2 14.2
    12 8 -2 14.7
    12 8 -2 9.3
    12 8 -2 14
    10 -8 -2 1.2
    10 8 -2 -1.2
    -10 8 2 5
    -10 8 2 -2.1
    -10 8 2 3
    10 8 -2 0.8
    10 8 -2 2.8
    10 8 -2 8.5
    -10 8 2 3.3
    -8 8 2 22.7
    -8 8 2 27.6
    8 8 -2 26.1
    -8 8 2 27.3
    8 8 -2 23
    -6 8 2 28.6
    -4 8 2 86.59
    -4 8 2 79.99
    -4 8 2 78.09
    4 8 -2 59.89
    4 8 -2 71.39
    4 8 -2 83.69
    -2 8 2 45.6
    2 8 -2 53.29
    0 8 -2 106.19
    0 8 -2 129.79
    0 8 -2 116.99
    0 8 2 111.49
    -2 8 -2 81.99
    2 8 2 80.39
    2 8 2 78.49
    4 8 2 46.3
    4 8 2 61.39
    -4 8 -2 48.9
    6 8 2 49.3
    -6 8 -2 39.3
    -6 8 -2 49.8
    8 8 2 55.99
    -8 8 -2 39.4
    -8 8 -2 42.1
    10 -8 2 2
    -10 8 -2 -4.3
    -10 8 -2 -6.3
    -10 8 -2 3.6
    -10 8 -2 0.7
    12 -8 2 15.9
    12 8 2 21.8
    -12 8 -2 12.5
    -12 8 -2 15.6
    -12 8 -2 17.9
    14 -8 2 4
    -14 8 -2 10.8
    14 8 2 9.2
    14 8 2 13.5
    -14 8 -2 7.6
    16 -8 2 27.9
    -16 8 -2 32.6
    -16 8 -2 37.3
    -16 8 -2 35.3
    -16 8 -2 35.5
    18 -8 2 1.8
    -18 8 -2 -0.5
    -18 8 -2 -3.5
    18 8 2 4.5
    15 -9 -2 20.6
    15 9 -2 26.5
    15 9 -2 25.6
    -13 9 2 7.7
    -13 9 2 11.1
    11 -9 -2 0.6
    -11 9 2 3.4
    -11 9 2 -6.1
    11 9 -2 6.9
    -11 9 2 4.1
    -9 9 2 16.1
    -9 9 2 17.9
    -9 9 2 17.2
    7 9 -2 25.4
    -7 9 2 18.1
    -7 9 2 23.5
    5 9 -2 52.09
    -5 9 2 69.59
    -5 9 2 52.39
    5 9 -2 67.69
    -5 9 2 62.79
    -3 9 2 119.89
    3 9 -2 127.79
    -3 9 2 109.39
    -3 9 2 120.19
    3 9 -2 95.29
    1 9 2 150.58
    -1 9 -2 166.18
    1 9 2 137.49
    -1 9 -2 118.09
    -3 9 -2 62.49
    -5 9 -2 41.9
    -5 9 -2 64.09
    7 -9 2 0.5
    -7 9 -2 4.5
    -7 9 -2 5.1
    9 -9 2 -2.3
    -9 9 -2 0.8
    -9 9 -2 0.6
    11 -9 2 49
    11 9 2 60.59
    -11 9 -2 50.99
    -11 9 -2 36.3
    -11 9 -2 38.4
    13 -9 2 6.9
    -13 9 -2 -5.1
    -13 9 -2 5.9
    13 9 2 5.4
    -13 9 -2 -1.9
    -6 10 2 30.5
    -6 10 2 32.3
    -6 10 2 38.4
    4 10 -2 11
    -4 10 2 10.7
    -4 10 2 15.9
    -4 10 2 5.3
    2 10 -2 25.4
    0 10 -2 32.7
    -2 10 -2 6.6
    -2 10 -2 10.1
    -4 10 -2 31.8
    -4 10 -2 28.1
    -34 0 3 5
    34 0 -3 0.6
    34 0 -3 -1.3
    -32 0 3 0.5
    -32 0 3 -4.1
    32 0 -3 1.9
    32 0 -3 4
    -30 0 3 -0.9
    -30 0 3 -3
    30 0 -3 2.1
    30 0 -3 1.8
    -28 0 3 -0.8
    28 0 -3 5
    28 0 -3 3.7
    -28 0 3 4.4
    -26 0 3 6.9
    26 0 -3 5
    -24 0 3 5
    -22 0 3 -0.8
    -22 0 3 2.3
    -20 0 3 2.7
    -20 0 3 -1.5
    -20 0 3 -0.5
    -20 0 3 -0.7
    -18 0 3 0.9
    -18 0 3 0.7
    -18 0 3 1.6
    -16 0 3 -0.8
    -16 0 3 -0.2
    -16 0 3 -0.7
    -16 0 3 -0.2
    14 0 -3 0
    -14 0 3 -1.9
    -14 0 3 -1.3
    14 0 -3 0.6
    14 0 -3 1.8
    -12 0 3 -1.2
    12 0 -3 -0.2
    -12 0 3 -0.3
    12 0 -3 1.2
    12 0 -3 -0.7
    -12 0 3 -0.6
    -12 0 3 -1.9
    -12 0 3 0.1
    -10 0 3 -0.3
    -10 0 3 -0.6
    -10 0 3 -0.9
    10 0 -3 -2
    -10 0 3 -1.8
    10 0 -3 -1
    10 0 -3 -0.5
    -8 0 3 -0.7
    -8 0 3 0.2
    -8 0 3 -1.3
    8 0 -3 -1.2
    -8 0 3 -0.2
    8 0 -3 -0.7
    -6 0 3 0.2
    4 0 -3 -0.4
    -4 0 3 -0.4
    2 0 -3 -0.6
    -2 0 3 -0.4
    0 0 3 -1.2
    2 0 3 0.1
    4 0 3 0.5
    4 0 3 0.6
    -4 0 -3 -0.3
    6 0 3 1.6
    -6 0 -3 0
    -6 0 -3 0.8
    6 0 3 0.1
    -8 0 -3 0.3
    8 0 3 0.9
    -8 0 -3 1.1
    8 0 3 0.8
    -10 0 -3 -0.4
    10 0 3 1.6
    10 0 3 0.2
    12 0 3 1.4
    12 0 3 0.1
    -12 0 -3 0.3
    12 0 3 -3.7
    14 0 3 -1.6
    14 0 3 1.9
    -14 0 -3 -0.5
    14 0 3 -1.9
    16 0 3 0.1
    16 0 3 -3.5
    -16 0 -3 0.2
    16 0 3 1
    18 0 3 -0.4
    18 0 3 0.4
    -18 0 -3 -3.1
    -18 0 -3 0.7
    18 0 3 1.4
    -20 0 -3 -1.4
    20 0 3 0.1
    -20 0 -3 1.2
    20 0 3 4.8
    -22 0 -3 0.9
    22 0 3 0.2
    22 0 3 -0.4
    22 0 3 0.1
    -22 0 -3 -0.9
    -24 0 -3 1.1
    -24 0 -3 -1.7
    24 0 3 7.1
    24 0 3 3
    24 0 3 -0.9
    -26 0 -3 -2.1
    26 0 3 -1
    26 0 3 1.5
    -26 0 -3 2.5
    28 0 3 3.1
    28 0 3 2.6
    -28 0 -3 0.5
    30 0 3 0.8
    -30 0 -3 -1.7
    30 0 3 1.3
    33 -1 -3 1.2
    33 -1 -3 0.2
    -33 -1 3 -0.9
    33 -1 -3 2.4
    33 1 -3 -2.2
    -33 1 3 1.5
    33 1 -3 -0.5
    -33 1 3 2.6
    -31 -1 3 22.9
    -31 -1 3 21.1
    31 -1 -3 24.4
    31 -1 -3 27.5
    31 1 -3 31.8
    31 1 -3 26.3
    -31 1 3 24.1
    -31 1 3 19.8
    -29 -1 3 14.9
    -29 -1 3 8.9
    29 -1 -3 14.6
    29 -1 -3 12.8
    29 1 -3 9.4
    -29 1 3 15.3
    -29 1 3 8.5
    -29 1 3 9.9
    -27 -1 3 7.6
    27 -1 -3 7.8
    27 1 -3 7.7
    -27 1 3 5.3
    27 1 -3 9.5
    -25 -1 3 5.3
    -25 -1 3 2.2
    -25 1 3 0.4
    25 1 -3 8.9
    -25 1 3 5.2
    25 1 -3 6.7
    25 1 -3 4
    -23 -1 3 21.9
    -23 -1 3 13.4
    -23 1 3 21.4
    23 1 -3 14.2
    -23 1 3 18.4
    -23 1 3 12.9
    -21 -1 3 24
    -21 -1 3 16.5
    -21 1 3 21.1
    -21 1 3 20.8
    21 1 -3 25
    21 1 -3 14.2
    -21 1 3 19.4
    -21 1 3 22.4
    -19 -1 3 3.1
    -19 -1 3 4.9
    -19 1 3 2.1
    -19 1 3 6.3
    19 1 -3 1.8
    -19 1 3 5.9
    -19 1 3 5.2
    -19 1 3 5.9
    -17 -1 3 25.2
    -17 -1 3 31.7
    -17 1 3 30.5
    -17 1 3 28.7
    -17 1 3 23.6
    -17 1 3 33.7
    17 1 -3 36
    17 1 -3 29.4
    17 1 -3 20
    -17 1 3 32
    -15 -1 3 -0.6
    -15 -1 3 1.6
    -15 1 3 1.3
    15 1 -3 -0.3
    -15 1 3 1.7
    -15 1 3 1.7
    15 1 -3 -1.8
    -15 1 3 1.2
    15 1 -3 2.9
    -13 -1 3 95.79
    13 -1 -3 101.29
    -13 -1 3 94.79
    13 -1 -3 115.79
    13 1 -3 93.99
    -13 1 3 99.49
    13 1 -3 102.39
    -13 1 3 97.79
    -13 1 3 101.39
    -13 1 3 97.99
    -13 1 3 96.09
    11 -1 -3 10.1
    -11 -1 3 5.9
    -11 -1 3 6.6
    11 -1 -3 7.7
    -11 -1 3 6.1
    -11 1 3 5.4
    -11 1 3 6.2
    -11 1 3 7.3
    -11 1 3 5.9
    -11 1 3 6.8
    -11 1 3 7.1
    11 1 -3 5.8
    9 -1 -3 198.28
    -9 -1 3 172.98
    9 -1 -3 193.58
    -9 -1 3 167.08
    -9 1 3 181.28
    9 1 -3 181.28
    -9 1 3 173.58
    9 1 -3 194.28
    9 1 -3 163.18
    -9 1 3 198.48
    -9 1 3 199.28
    -9 1 3 182.58
    -9 1 3 169.48
    -7 -1 3 0.6
    7 -1 -3 2.4
    -7 -1 3 0.7
    7 -1 -3 -1
    -7 1 3 0.5
    -7 1 3 1.2
    7 1 -3 1.3
    7 1 -3 0.5
    -7 1 3 -0.9
    -7 1 3 1.6
    7 1 -3 2.3
    -5 -1 3 630.94
    5 -1 -3 778.22
    -5 1 3 774.92
    3 -1 -3 208.18
    -3 1 3 218.68
    1 -1 -3 306.37
    -1 1 3 283.77
    -1 -1 -3 0.5
    3 -1 3 894.21
    -3 1 -3 953.4
    3 1 3 923.61
    5 -1 3 154.78
    5 -1 3 144.39
    -5 -1 -3 160.38
    -5 1 -3 157.78
    5 1 3 149.29
    7 -1 3 15.4
    7 -1 3 11.7
    -7 -1 -3 14.2
    -7 -1 -3 12.6
    7 1 3 10.9
    -7 1 -3 14.2
    7 1 3 17.6
    9 -1 3 30.4
    -9 -1 -3 25.2
    9 -1 3 26.3
    9 1 3 24.1
    -9 1 -3 27.2
    -9 1 -3 22.8
    9 1 3 31.1
    -9 1 -3 26.2
    11 -1 3 474.95
    -11 -1 -3 455.45
    11 -1 3 411.86
    11 -1 3 421.36
    11 -1 3 500.05
    -11 1 -3 506.45
    11 1 3 469.65
    11 1 3 469.65
    -11 1 -3 435.96
    13 -1 3 21.9
    -13 -1 -3 23
    13 -1 3 26.3
    13 -1 3 24.5
    13 1 3 20.4
    13 1 3 21.6
    -13 1 -3 25.4
    13 1 3 18.9
    15 -1 3 26.5
    -15 -1 -3 28.1
    15 -1 3 31.2
    15 -1 3 26.6
    15 -1 3 27.5
    15 1 3 29.3
    15 1 3 28.5
    15 1 3 29.2
    -15 1 -3 29.5
    -17 -1 -3 25.1
    17 -1 3 20.2
    17 -1 3 30.2
    17 -1 3 24.3
    17 -1 3 25.6
    17 1 3 26.3
    17 1 3 26.3
    -17 1 -3 27.3
    19 -1 3 122.89
    -19 -1 -3 119.69
    -19 -1 -3 128.89
    -19 1 -3 134.29
    19 1 3 127.09
    -19 1 -3 109.99
    19 1 3 139.79
    -19 1 -3 117.99
    19 1 3 124.89
    -21 -1 -3 3.7
    21 -1 3 0.5
    21 -1 3 2.8
    21 -1 3 0.6
    -21 -1 -3 3.2
    21 -1 3 0.5
    21 1 3 3.9
    21 1 3 6.1
    -21 1 -3 1.5
    21 1 3 -0.1
    -21 1 -3 2.3
    21 1 3 9.6
    -23 -1 -3 57.09
    -23 -1 -3 65.79
    23 -1 3 79.59
    23 1 3 70.99
    23 1 3 68.39
    -23 1 -3 56.59
    -23 1 -3 70.69
    -25 -1 -3 3.8
    25 -1 3 8.3
    25 1 3 9.6
    25 1 3 7.5
    -25 1 -3 6.7
    25 1 3 7.5
    -25 1 -3 5.5
    25 1 3 4.3
    27 -1 3 16.4
    27 -1 3 7.9
    27 1 3 7.1
    27 1 3 11.2
    27 1 3 6.8
    -27 1 -3 8.5
    -29 -1 -3 15.1
    29 -1 3 16
    29 -1 3 14.1
    29 -1 3 18
    29 1 3 10.4
    -29 1 -3 13.8
    29 1 3 14.9
    -29 1 -3 6.8
    32 -2 -3 -2.7
    -32 -2 3 -3
    32 -2 -3 -4.3
    32 2 -3 5.2
    -32 2 3 3.1
    32 2 -3 1.3
    30 -2 -3 14.7
    -30 -2 3 13.9
    -30 2 3 13.3
    30 2 -3 12.5
    -30 2 3 10
    -30 2 3 11.4
    28 -2 -3 5.9
    -28 -2 3 2.8
    28 2 -3 3.1
    28 2 -3 7.3
    -28 2 3 0.1
    -28 2 3 1.1
    28 2 -3 3.6
    -28 2 3 -2.5
    -28 2 3 0.5
    26 -2 -3 4.9
    -26 -2 3 7.2
    -26 -2 3 -1.3
    -26 2 3 6.7
    26 2 -3 4.8
    -26 2 3 2.9
    -26 2 3 1.7
    -26 2 3 0.1
    26 2 -3 5.3
    -24 -2 3 11.7
    -24 2 3 5.7
    -24 2 3 12.4
    -24 2 3 11.6
    -24 2 3 10.5
    24 2 -3 8.6
    -22 -2 3 51.19
    -22 2 3 41.6
    22 2 -3 39.3
    22 2 -3 53.79
    -22 2 3 52.29
    -22 2 3 47.3
    -22 2 3 49.5
    20 -2 -3 5.5
    -20 -2 3 1.9
    20 2 -3 6.1
    20 2 -3 0.3
    -20 2 3 1.1
    -20 2 3 3.8
    -20 2 3 -0.4
    20 2 -3 -0.4
    -20 2 3 1.4
    -20 2 3 0.9
    20 2 -3 4.6
    18 -2 -3 4.7
    -18 -2 3 1.4
    -18 2 3 0.1
    -18 2 3 -1.5
    -18 2 3 1.5
    18 2 -3 0.5
    -18 2 3 1
    18 2 -3 -1.3
    18 2 -3 -1.7
    18 2 -3 1.9
    -18 2 3 1.4
    -16 -2 3 46.8
    16 -2 -3 50.79
    -16 2 3 48.4
    -16 2 3 53.29
    -16 2 3 48.8
    -16 2 3 46
    16 2 -3 40.7
    16 2 -3 38.7
    -16 2 3 54.79
    14 -2 -3 118.99
    -14 -2 3 107.49
    14 2 -3 97.89
    -14 2 3 105.49
    -14 2 3 114.49
    -14 2 3 101.79
    -14 2 3 111.09
    -14 2 3 96.89
    -14 2 3 112.49
    14 2 -3 110.79
    14 2 -3 101.59
    14 2 -3 104.99
    -12 -2 3 0.2
    -12 2 3 0.3
    -12 2 3 1.1
    -12 2 3 1.6
    12 2 -3 1.8
    12 2 -3 -0.4
    12 2 -3 -0.1
    -12 2 3 1.7
    -12 2 3 1.2
    12 2 -3 0.7
    -12 2 3 0.8
    10 -2 -3 17.5
    10 -2 -3 19
    -10 -2 3 13.9
    10 -2 -3 17.5
    10 2 -3 16.7
    -10 2 3 16.5
    -10 2 3 16
    -10 2 3 17.1
    -10 2 3 16.3
    -10 2 3 18.3
    10 2 -3 15.4
    -10 2 3 14.3
    8 -2 -3 122.09
    8 -2 -3 140.09
    -8 -2 3 126.39
    -8 -2 3 140.29
    8 -2 -3 139.99
    -8 2 3 135.19
    -8 2 3 143.19
    8 2 -3 126.09
    -8 2 3 141.09
    8 2 -3 126.59
    -8 2 3 115.29
    -8 2 3 132.19
    -6 -2 3 236.08
    6 -2 -3 235.88
    6 -2 -3 238.38
    -6 2 3 246.68
    -6 2 3 237.08
    6 2 -3 223.58
    -6 2 3 219.48
    6 2 -3 205.98
    -6 2 3 247.08
    -6 2 3 236.38
    4 -2 -3 28.8
    -4 2 3 24.7
    -4 2 3 24.5
    4 2 -3 26.1
    2 -2 -3 116.69
    2 -2 -3 114.19
    -2 2 3 98.49
    0 -2 -3 168.58
    0 -2 3 130.49
    0 -2 -3 151.98
    -2 -2 -3 181.68
    2 2 3 147.19
    -2 2 -3 153.78
    -4 -2 -3 64.69
    4 -2 3 59.79
    4 -2 3 60.09
    4 2 3 53.49
    -4 2 -3 53.19
    -4 2 -3 56.49
    6 -2 3 124.09
    -6 2 -3 124.69
    -6 2 -3 114.29
    6 2 3 117.09
    6 2 3 114.29
    8 -2 3 32
    8 -2 3 41.7
    -8 -2 -3 36.3
    8 -2 3 33
    -8 2 -3 39.2
    8 2 3 33.6
    8 2 3 37.2
    8 2 3 30.7
    10 -2 3 39.5
    -10 -2 -3 37.8
    10 -2 3 36.1
    10 -2 3 40.9
    10 2 3 37.2
    -10 2 -3 41.7
    -10 2 -3 41.1
    10 2 3 34.8
    -10 2 -3 31.4
    10 2 3 35.4
    10 2 3 40
    -10 2 -3 43.1
    12 -2 3 43.5
    -12 -2 -3 46.6
    12 -2 3 43
    12 -2 3 45.7
    -12 2 -3 38
    12 2 3 46.9
    12 2 3 37.6
    -12 2 -3 51.79
    12 2 3 47
    -12 2 -3 51.99
    14 -2 3 85.69
    -14 -2 -3 81.99
    14 -2 3 76.29
    14 2 3 81.29
    -14 2 -3 77.39
    -14 2 -3 87.49
    14 2 3 87.49
    14 2 3 59.19
    16 -2 3 4.6
    16 -2 3 4.1
    16 -2 3 0.6
    -16 -2 -3 4.8
    16 2 3 3.4
    16 2 3 0.3
    16 2 3 2.4
    -16 2 -3 3.9
    16 2 3 3.1
    18 -2 3 9.4
    -18 -2 -3 1.5
    18 -2 3 4
    -18 2 -3 3.9
    18 2 3 6.3
    -18 2 -3 6.1
    18 2 3 4.4
    18 2 3 4.2
    18 2 3 4.7
    20 -2 3 33.6
    20 -2 3 22.6
    -20 -2 -3 29.6
    -20 2 -3 23.2
    20 2 3 27.4
    -20 2 -3 25
    -20 2 -3 32.1
    20 2 3 27.2
    20 2 3 29.3
    20 2 3 31.5
    22 -2 3 39.4
    22 -2 3 56.29
    22 -2 3 51.39
    -22 -2 -3 56.19
    -22 2 -3 43.7
    -22 2 -3 46.5
    -22 2 -3 53.79
    22 2 3 53.89
    24 -2 3 0.8
    -24 -2 -3 0.9
    -24 2 -3 -0.5
    -24 2 -3 0.9
    -24 2 -3 1.1
    24 2 3 1.5
    24 2 3 5.9
    24 2 3 -1.8
    -26 -2 -3 2.3
    26 -2 3 3.6
    26 2 3 7.3
    26 2 3 0
    26 2 3 1.6
    28 -2 3 9.4
    -28 -2 -3 14.1
    28 2 3 8.4
    -28 2 -3 10.2
    -28 2 -3 5.9
    31 -3 -3 2
    31 -3 -3 2.1
    -31 -3 3 4.8
    31 3 -3 -0.1
    31 3 -3 6.5
    31 3 -3 2.6
    -29 -3 3 5.6
    29 3 -3 6.6
    -29 3 3 5.1
    -29 3 3 4.4
    29 3 -3 8.2
    -29 3 3 -2.1
    27 -3 -3 9.2
    -27 -3 3 5.6
    27 3 -3 8.8
    27 3 -3 4.2
    -27 3 3 6.2
    -27 3 3 -0.5
    -27 3 3 2.7
    27 3 -3 7.2
    -27 3 3 8.2
    -27 3 3 2.8
    25 -3 -3 56.49
    -25 -3 3 67.39
    -25 3 3 54.79
    25 3 -3 55.79
    25 3 -3 59.59
    -25 3 3 52.39
    -25 3 3 51.09
    -25 3 3 58.39
    -25 3 3 47.4
    23 -3 -3 24.5
    -23 -3 3 24.8
    23 3 -3 16.7
    -23 3 3 12.6
    -23 3 3 19.3
    23 3 -3 13.7
    23 3 -3 17.6
    -23 3 3 15.5
    -23 3 3 19.5
    -23 3 3 15.7
    -21 -3 3 7.6
    21 3 -3 2.3
    21 3 -3 4.5
    -21 3 3 3.4
    -21 3 3 6.3
    -21 3 3 0.6
    -21 3 3 6.3
    -21 3 3 4.6
    -21 3 3 12.4
    19 -3 -3 32.9
    -19 -3 3 26.2
    19 3 -3 19.4
    -19 3 3 26.3
    -19 3 3 29.2
    19 3 -3 22.5
    -19 3 3 30.8
    -19 3 3 25.9
    19 3 -3 21.2
    -19 3 3 23.8
    17 -3 -3 35.6
    -17 -3 3 38.6
    17 3 -3 34.7
    -17 3 3 45.2
    -17 3 3 34.9
    -17 3 3 40.8
    17 3 -3 34.6
    -17 3 3 40.1
    -17 3 3 42.6
    -15 -3 3 27.9
    15 -3 -3 21.5
    -15 3 3 29.3
    15 3 -3 25.7
    -15 3 3 29.1
    15 3 -3 25.2
    -15 3 3 24.7
    -15 3 3 21.9
    -15 3 3 31.6
    -15 3 3 24.4
    -15 3 3 30.4
    -13 -3 3 30.4
    13 -3 -3 28.2
    13 3 -3 30.1
    13 3 -3 37.9
    13 3 -3 30.4
    -13 3 3 32.3
    -13 3 3 31.3
    -13 3 3 31.9
    -13 3 3 28.1
    13 3 -3 25.9
    -13 3 3 33.9
    -13 3 3 34.2
    -13 3 3 30.4
    -13 3 3 26
    -11 -3 3 131.99
    11 -3 -3 132.19
    11 3 -3 123.99
    -11 3 3 125.29
    -11 3 3 113.19
    -11 3 3 110.89
    -11 3 3 117.79
    -11 3 3 131.29
    11 3 -3 124.59
    11 3 -3 138.99
    11 3 -3 131.59
    -11 3 3 132.59
    -11 3 3 132.29
    -11 3 3 136.79
    -11 3 3 126.09
    11 3 -3 126.29
    -9 -3 3 -0.7
    9 -3 -3 1.7
    -9 3 3 2.8
    -9 3 3 0.9
    9 3 -3 0.6
    -9 3 3 1
    9 3 -3 -0.5
    9 3 -3 1.5
    -9 3 3 -0.4
    9 3 -3 1.7
    -9 3 3 0.3
    -9 3 3 3.4
    -9 3 3 0.3
    7 -3 -3 3.6
    -7 -3 3 3.1
    -7 -3 3 2.6
    7 -3 -3 2.3
    7 3 -3 2.4
    7 3 -3 1.4
    -7 3 3 2.3
    7 3 -3 0.9
    -7 3 3 0
    -7 3 3 1.8
    -7 3 3 2.5
    -7 3 3 1.5
    -7 3 3 3.7
    -7 3 3 3.2
    5 -3 -3 23.2
    -5 3 3 20
    -5 3 3 17.6
    5 3 -3 21
    3 -3 -3 419.66
    3 -3 -3 378.26
    3 3 -3 363.46
    -3 3 3 370.06
    1 -3 -3 17.3
    1 -3 -3 21.5
    1 3 -3 15.3
    -1 3 3 15.8
    1 3 -3 18.6
    -1 3 3 15.2
    1 -3 3 102.39
    1 3 3 90.69
    -1 3 -3 95.99
    -1 3 -3 88.59
    -3 3 -3 1.1
    3 3 3 0.3
    -3 3 -3 0.7
    3 3 3 0.4
    -3 3 -3 0.9
    -3 3 -3 -1.1
    5 -3 3 226.58
    5 3 3 180.28
    -5 3 -3 217.88
    5 3 3 210.68
    -5 3 -3 208.98
    -5 3 -3 203.68
    5 3 3 195.38
    -5 3 -3 237.78
    -5 3 -3 216.08
    7 -3 3 15
    7 3 3 9.1
    7 3 3 12.3
    -7 3 -3 12.9
    -7 3 -3 12.7
    -7 3 -3 12.4
    7 3 3 9.4
    7 3 3 9.3
    -7 3 -3 10.8
    9 -3 3 296.87
    9 -3 3 355.36
    -9 3 -3 323.97
    9 3 3 320.27
    9 3 3 301.27
    9 3 3 301.97
    9 3 3 324.47
    9 3 3 315.57
    -9 3 -3 328.27
    -9 3 -3 318.17
    9 3 3 291.57
    11 -3 3 5.3
    11 -3 3 4.1
    11 -3 3 5.3
    11 3 3 0.2
    11 3 3 4.2
    -11 3 -3 5.8
    11 3 3 4.2
    -11 3 -3 4.9
    11 3 3 3.8
    -11 3 -3 6.4
    13 -3 3 23.4
    13 -3 3 17.9
    -13 3 -3 25.5
    -13 3 -3 25.3
    13 3 3 17.7
    13 3 3 20.8
    13 3 3 22.6
    -13 3 -3 18.6
    13 3 3 14.3
    13 3 3 10.4
    15 -3 3 0.9
    -15 3 -3 -3.7
    15 3 3 -2.7
    15 3 3 -0.3
    -15 3 -3 1.6
    15 3 3 -2.1
    15 3 3 -1.7
    15 3 3 -9.3
    -15 3 -3 0.1
    17 -3 3 347.37
    -17 -3 -3 321.17
    17 -3 3 302.37
    17 3 3 285.27
    17 3 3 316.67
    17 3 3 298.97
    -17 3 -3 299.47
    19 -3 3 -0.2
    -19 -3 -3 2.9
    19 -3 3 0.7
    -19 3 -3 2.8
    19 3 3 0.3
    -19 3 -3 2.2
    19 3 3 -1.4
    -19 3 -3 1
    -19 3 -3 0.8
    19 3 3 2
    19 3 3 3.9
    21 -3 3 11.6
    21 -3 3 7.5
    -21 -3 -3 8.5
    -21 3 -3 8.2
    -21 3 -3 8.5
    -21 3 -3 8.8
    21 3 3 5.8
    -23 -3 -3 2.2
    23 -3 3 -1.5
    23 -3 3 -2.2
    23 3 3 4.7
    23 3 3 -0.4
    23 3 3 1.4
    -23 3 -3 -0.5
    23 3 3 5.8
    -23 3 -3 0.3
    -23 3 -3 1.9
    -25 -3 -3 154.98
    25 -3 3 173.88
    25 3 3 145.49
    25 3 3 148.99
    25 3 3 141.69
    -25 3 -3 137.39
    -27 -3 -3 2
    27 -3 3 4.4
    27 3 3 3
    -27 3 -3 -1.2
    27 3 3 0.9
    27 3 3 3.6
    -30 -4 3 9.3
    30 4 -3 13.3
    -30 4 3 7.1
    30 4 -3 11.8
    30 4 -3 11.1
    28 -4 -3 28.8
    -28 -4 3 19.4
    28 -4 -3 15.5
    -28 4 3 14.8
    28 4 -3 22.8
    28 4 -3 20.8
    -28 4 3 17
    -28 4 3 20.2
    -26 -4 3 11.1
    26 -4 -3 11.4
    -26 4 3 5.5
    -26 4 3 6.5
    -26 4 3 7.3
    -26 4 3 9.8
    26 4 -3 15.3
    -26 4 3 8.2
    26 4 -3 14.5
    24 -4 -3 45
    -24 -4 3 52.49
    -24 4 3 50.49
    -24 4 3 39.8
    -24 4 3 46.4
    24 4 -3 49.6
    24 4 -3 60.59
    -24 4 3 53.29
    -24 4 3 47.2
    22 -4 -3 34.8
    -22 -4 3 33.4
    -22 4 3 24.2
    22 4 -3 31.3
    -22 4 3 30.9
    22 4 -3 31.8
    -22 4 3 34.4
    -22 4 3 38.8
    -22 4 3 33.3
    20 -4 -3 30.7
    -20 4 3 36.4
    -20 4 3 29.6
    -20 4 3 33.9
    -20 4 3 21.6
    20 4 -3 32.2
    -18 -4 3 65.89
    18 -4 -3 68.39
    -18 4 3 75.09
    -18 4 3 79.79
    -18 4 3 75.59
    -18 4 3 71.99
    18 4 -3 69.59
    -18 4 3 72.59
    -16 -4 3 177.88
    16 -4 -3 176.28
    16 4 -3 192.18
    -16 4 3 164.68
    -16 4 3 175.18
    -16 4 3 187.68
    16 4 -3 180.38
    -16 4 3 150.28
    16 4 -3 154.88
    -16 4 3 178.88
    16 4 -3 179.28
    -16 4 3 185.78
    -14 -4 3 52.29
    14 -4 -3 57.69
    -14 4 3 58.79
    14 4 -3 59.39
    14 4 -3 56.29
    14 4 -3 50.79
    -14 4 3 58.49
    -14 4 3 62.89
    -14 4 3 51.99
    -14 4 3 61.59
    -14 4 3 48.1
    -14 4 3 58.79
    -14 4 3 47.2
    -14 4 3 55.19
    -12 -4 3 18.4
    12 -4 -3 27
    -12 4 3 24.2
    -12 4 3 23.4
    -12 4 3 24.7
    12 4 -3 14.5
    12 4 -3 18.4
    12 4 -3 21.4
    -12 4 3 17
    -12 4 3 20.7
    -12 4 3 19.5
    -10 -4 3 277.87
    10 4 -3 262.07
    -10 4 3 297.17
    -10 4 3 265.27
    -10 4 3 258.77
    10 4 -3 228.68
    -10 4 3 265.77
    -10 4 3 245.68
    10 4 -3 268.27
    -10 4 3 265.17
    -10 4 3 243.58
    -10 4 3 280.57
    10 4 -3 256.37
    10 4 -3 250.97
    -10 4 3 258.37
    -8 -4 3 484.85
    8 4 -3 388.16
    -8 4 3 456.05
    8 4 -3 457.45
    -8 4 3 433.86
    -8 4 3 511.65
    -8 4 3 443.16
    -8 4 3 427.76
    -8 4 3 409.86
    -8 4 3 458.35
    8 4 -3 445.36
    8 4 -3 438.66
    -8 4 3 475.55
    6 4 -3 42
    -6 4 3 41.8
    -6 4 3 39.3
    -6 4 3 42
    -6 4 3 46.5
    6 4 -3 42.1
    6 4 -3 44.1
    6 4 -3 34.6
    -6 4 3 43
    -6 4 3 40.3
    6 4 -3 36.5
    4 4 -3 3.9
    4 4 -3 6
    -4 4 3 6.6
    4 4 -3 4.3
    -4 4 3 3.8
    -4 4 3 3.5
    4 4 -3 4.5
    -4 4 3 6.4
    4 4 -3 3.5
    -4 4 3 3.9
    4 4 -3 1.9
    -4 4 3 2.3
    2 -4 -3 551.84
    2 4 -3 511.55
    2 4 -3 454.55
    -2 4 3 456.75
    2 4 -3 448.16
    -2 4 3 439.26
    -2 4 3 433.96
    -2 4 3 477.05
    2 4 -3 517.05
    2 4 -3 468.05
    -2 4 3 489.95
    -2 4 3 457.85
    2 4 -3 535.05
    0 -4 3 703.43
    0 -4 -3 615.74
    0 4 -3 633.04
    0 4 -3 656.43
    0 4 3 577.74
    0 4 -3 716.73
    0 4 3 615.84
    0 4 -3 603.54
    0 4 -3 686.73
    0 4 -3 615.94
    0 4 3 624.34
    0 4 3 591.44
    2 -4 3 4.7
    -2 4 -3 1.9
    -2 4 -3 3.9
    2 4 3 2.9
    -2 4 -3 4.6
    2 4 3 1.8
    2 4 3 1.9
    -2 4 -3 7.1
    -2 4 -3 3
    2 4 3 3.7
    -2 4 -3 4.3
    2 4 3 4.5
    4 4 3 6.1
    -4 4 -3 9.1
    -4 4 -3 10
    -4 4 -3 8
    4 4 3 8.5
    4 4 3 7.3
    -4 4 -3 9.6
    -4 4 -3 8.9
    -4 4 -3 12
    4 4 3 10.2
    -6 4 -3 399.66
    6 4 3 343.17
    6 4 3 374.06
    6 4 3 334.87
    6 4 3 322.07
    6 4 3 331.07
    -6 4 -3 411.06
    -6 4 -3 361.66
    -6 4 -3 372.76
    -8 4 -3 500.35
    8 4 3 394.96
    -8 4 -3 490.65
    -8 4 -3 483.95
    8 4 3 495.65
    8 4 3 446.96
    -8 4 -3 493.75
    8 4 3 443.96
    8 4 3 433.46
    -10 4 -3 4.8
    -10 4 -3 7.3
    10 4 3 5.6
    10 4 3 4.3
    -10 4 -3 5.4
    10 4 3 5.9
    10 4 3 4.9
    12 -4 3 36.1
    -12 4 -3 43.4
    12 4 3 44
    12 4 3 40.2
    12 4 3 35.5
    12 4 3 38.3
    12 4 3 42.1
    -12 4 -3 44.6
    -12 4 -3 47.6
    14 -4 3 145.09
    -14 -4 -3 169.38
    14 -4 3 146.89
    -14 4 -3 150.28
    -14 4 -3 152.88
    14 4 3 166.18
    14 4 3 135.09
    -14 4 -3 164.58
    14 4 3 146.49
    14 4 3 148.19
    14 4 3 147.29
    16 -4 3 184.08
    -16 -4 -3 223.78
    16 -4 3 225.48
    -16 4 -3 204.18
    16 4 3 242.58
    -16 4 -3 243.68
    16 4 3 183.88
    16 4 3 215.68
    16 4 3 206.98
    -16 4 -3 226.48
    18 -4 3 10.4
    18 -4 3 20.7
    -18 -4 -3 18.1
    18 4 3 16.4
    -18 4 -3 15.4
    18 4 3 21
    -18 4 -3 27.1
    18 4 3 14.6
    -18 4 -3 19.8
    18 4 3 14
    -18 4 -3 14.3
    20 -4 3 47.8
    20 -4 3 76.89
    -20 -4 -3 60.79
    20 4 3 61.09
    20 4 3 46.7
    20 4 3 61.89
    -20 4 -3 56.49
    -20 4 -3 58.99
    20 4 3 67.19
    -20 4 -3 55.79
    22 -4 3 51.19
    -22 -4 -3 45.8
    22 -4 3 33
    22 4 3 53.99
    22 4 3 49.1
    22 4 3 52.39
    -22 4 -3 39.4
    22 4 3 40.5
    -22 4 -3 45
    -24 -4 -3 84.09
    24 -4 3 92.79
    24 4 3 65.19
    24 4 3 85.19
    24 4 3 82.59
    -26 -4 -3 19.5
    26 4 3 12.1
    -26 4 -3 8.1
    -26 4 -3 10.4
    -26 4 -3 14.9
    26 4 3 19.3
    29 -5 -3 -1.6
    -29 5 3 -3
    -29 5 3 -1.5
    -29 5 3 1.9
    29 5 -3 2.4
    27 -5 -3 27.7
    -27 5 3 28.7
    -27 5 3 28.4
    -27 5 3 25.8
    -25 -5 3 18.1
    25 -5 -3 13.5
    -25 5 3 16.6
    -25 5 3 11.5
    -25 5 3 20
    25 5 -3 18.8
    25 5 -3 17
    -25 5 3 14.5
    23 -5 -3 30.9
    -23 -5 3 29.2
    23 5 -3 43
    -23 5 3 32.9
    23 5 -3 27.6
    -23 5 3 28.3
    -23 5 3 37.8
    -23 5 3 37.4
    21 -5 -3 -0.2
    -21 5 3 -0.3
    -21 5 3 -1.6
    -21 5 3 -3.7
    19 -5 -3 58.99
    -19 -5 3 47.5
    -19 5 3 56.49
    -19 5 3 63.09
    -19 5 3 71.79
    19 5 -3 74.39
    -19 5 3 63.99
    19 5 -3 50.29
    -19 5 3 69.79
    -17 -5 3 61.79
    17 -5 -3 48.8
    -17 5 3 54.79
    17 5 -3 63.89
    -17 5 3 55.79
    -17 5 3 58.99
    17 5 -3 48.3
    -17 5 3 49.7
    -17 5 3 70.69
    17 5 -3 60.89
    15 -5 -3 -0.9
    15 5 -3 4.2
    -15 5 3 5.7
    -15 5 3 4.3
    -15 5 3 0.2
    -15 5 3 -5
    15 5 -3 0.7
    -15 5 3 0.8
    -15 5 3 1.3
    15 5 -3 0.8
    13 -5 -3 17
    -13 5 3 17.6
    -13 5 3 12.9
    13 5 -3 16.4
    -13 5 3 18.6
    -13 5 3 17
    13 5 -3 18.9
    13 5 -3 13.3
    -13 5 3 15.1
    -13 5 3 23.6
    -13 5 3 18.7
    13 5 -3 13.7
    13 5 -3 15.9
    -13 5 3 13
    13 5 -3 12.2
    11 -5 -3 46.8
    11 5 -3 28.7
    11 5 -3 36.6
    -11 5 3 42.2
    11 5 -3 33.9
    -11 5 3 42.5
    11 5 -3 40.6
    11 5 -3 31.1
    -11 5 3 35.4
    -11 5 3 40.7
    -11 5 3 48.6
    -11 5 3 33.9
    11 5 -3 42.2
    -11 5 3 37.2
    -9 5 3 155.78
    -9 5 3 157.18
    -9 5 3 137.79
    -9 5 3 149.88
    9 5 -3 146.39
    -9 5 3 141.59
    9 5 -3 151.88
    9 5 -3 152.78
    9 5 -3 139.39
    -9 5 3 144.59
    -9 5 3 158.78
    -7 -5 3 5.9
    -7 5 3 5.8
    7 5 -3 5.3
    -7 5 3 5
    7 5 -3 4.2
    7 5 -3 4.2
    7 5 -3 3.1
    -7 5 3 3.5
    -7 5 3 3.4
    -7 5 3 3.7
    -5 5 3 111.79
    5 5 -3 96.49
    -5 5 3 105.19
    -5 5 3 99.99
    -5 5 3 109.69
    5 5 -3 102.89
    -5 5 3 97.79
    -3 5 3 -0.9
    3 5 -3 1.1
    -3 5 3 1.6
    3 5 -3 3.4
    -3 5 3 0.5
    -3 5 3 1.5
    -3 5 3 0.3
    3 5 -3 1.5
    3 5 -3 2.1
    3 5 -3 0.8
    3 5 -3 1.7
    -3 5 3 1.8
    1 5 -3 116.29
    -1 5 3 109.39
    -1 5 3 106.99
    1 5 -3 103.49
    -1 5 3 107.19
    1 5 -3 118.99
    1 5 -3 123.59
    1 5 -3 97.89
    -1 5 3 100.49
    1 5 -3 109.29
    -1 5 3 112.59
    -1 5 -3 13.6
    1 5 3 12.5
    1 5 3 9.6
    1 5 3 9.4
    1 5 3 10.9
    -1 5 -3 9.5
    1 5 3 10.1
    -1 5 -3 9.6
    -1 5 -3 13.1
    1 5 3 8.4
    3 5 3 220.38
    3 5 3 241.28
    -3 5 -3 237.18
    3 5 3 220.78
    -3 5 -3 239.68
    -3 5 -3 233.48
    3 5 3 207.48
    -3 5 -3 252.27
    -3 5 -3 246.78
    -3 5 -3 231.68
    5 5 3 14.6
    -5 5 -3 15.1
    5 5 3 20.3
    -5 5 -3 12
    5 5 3 19.9
    -5 5 -3 18.1
    -5 5 -3 10.1
    -5 5 -3 12.7
    -5 5 -3 13.9
    5 5 3 15.5
    5 5 3 11.8
    7 5 3 5.3
    7 5 3 7.7
    7 5 3 5.1
    7 5 3 9.7
    -7 5 -3 8.1
    -7 5 -3 5.7
    7 5 3 6
    -9 5 -3 3.2
    9 5 3 2.1
    9 5 3 3.7
    9 5 3 4.3
    -9 5 -3 3
    -9 5 -3 5.5
    -11 -5 -3 221.38
    -11 5 -3 194.18
    11 5 3 196.98
    -11 5 -3 216.98
    11 5 3 190.18
    -11 5 -3 213.48
    11 5 3 199.78
    13 -5 3 14.3
    -13 -5 -3 16
    -13 5 -3 15
    13 5 3 15.4
    13 5 3 16.9
    -13 5 -3 15.1
    -13 5 -3 13.8
    13 5 3 13.9
    15 -5 3 14.6
    -15 -5 -3 25.3
    -15 5 -3 26.9
    15 5 3 22.3
    -15 5 -3 28.5
    -15 5 -3 20.3
    15 5 3 25.7
    -15 5 -3 16.2
    -17 -5 -3 0.9
    -17 5 -3 1.1
    -17 5 -3 0.9
    17 5 3 -0.2
    -17 5 -3 -0.2
    -17 5 -3 -0.6
    -19 -5 -3 63.69
    19 5 3 60.89
    -19 5 -3 54.79
    -19 5 -3 56.99
    -19 5 -3 51.09
    19 5 3 72.49
    -19 5 -3 54.49
    21 -5 3 0.2
    -21 -5 -3 3.7
    21 5 3 2.6
    -21 5 -3 3
    -21 5 -3 -0.5
    -21 5 -3 1.2
    -23 -5 -3 59.99
    -23 5 -3 48.7
    -23 5 -3 53.89
    -23 5 -3 70.79
    25 -5 3 -2.4
    -25 5 -3 1
    -25 5 -3 -1.1
    -25 5 -3 0.5
    25 5 3 3.2
    26 -6 -3 1.3
    -26 6 3 3.2
    -26 6 3 -0.3
    -26 6 3 -3.4
    26 6 -3 0.9
    -26 6 3 -3.1
    26 6 -3 2.6
    24 -6 -3 12.1
    24 6 -3 10.5
    -24 6 3 14
    -24 6 3 11.4
    22 -6 -3 17.9
    -22 6 3 17.6
    22 6 -3 14
    -22 6 3 21.6
    -22 6 3 21.9
    -20 6 3 18.4
    -20 6 3 21.1
    -20 6 3 13.9
    -20 6 3 19.9
    20 6 -3 21.2
    18 -6 -3 -3.7
    -18 6 3 3.7
    -18 6 3 1.2
    -18 6 3 8.5
    -18 6 3 1.8
    16 -6 -3 37.2
    16 6 -3 44
    -16 6 3 41
    -16 6 3 36.3
    -16 6 3 31.8
    16 6 -3 35.2
    -16 6 3 43.2
    -16 6 3 30.4
    14 -6 -3 36.4
    14 6 -3 38.1
    14 6 -3 37.5
    -14 6 3 36.1
    -14 6 3 27.2
    -14 6 3 41.1
    -14 6 3 51.29
    -14 6 3 45.5
    -14 6 3 46.9
    14 6 -3 39.1
    -14 6 3 32.6
    12 6 -3 72.89
    12 6 -3 82.49
    -12 6 3 85.49
    -12 6 3 82.59
    12 6 -3 77.59
    -12 6 3 86.29
    12 6 -3 76.49
    -12 6 3 82.29
    -12 6 3 80.99
    12 6 -3 87.19
    -10 6 3 32.9
    -10 6 3 32.9
    10 6 -3 29.9
    10 6 -3 32.3
    10 6 -3 26
    10 6 -3 35.9
    10 6 -3 35.2
    -10 6 3 30.9
    -10 6 3 28
    -10 6 3 27.3
    8 6 -3 90.19
    -8 6 3 85.49
    -8 6 3 90.19
    8 6 -3 92.09
    -8 6 3 101.29
    8 6 -3 89.19
    -8 6 3 102.29
    -8 6 3 87.49
    8 6 -3 79.49
    8 6 -3 85.49
    -8 6 3 87.49
    -6 -6 3 53.49
    -6 6 3 57.69
    6 6 -3 53.19
    -6 6 3 56.89
    6 6 -3 52.59
    6 6 -3 44.9
    6 6 -3 52.19
    -6 6 3 49.6
    -6 6 3 62.99
    -6 6 3 55.09
    6 6 -3 51.99
    -6 6 3 56.09
    6 6 -3 61.19
    4 6 -3 178.58
    -4 6 3 192.38
    -4 6 3 171.28
    4 6 -3 187.38
    -4 6 3 179.68
    -4 6 3 174.18
    4 6 -3 196.58
    4 6 -3 183.68
    -4 6 3 183.48
    -4 6 3 177.38
    4 6 -3 180.08
    -2 6 3 93.29
    -2 6 3 91.99
    2 6 -3 90.69
    2 6 -3 95.29
    2 6 -3 86.89
    -2 6 3 85.29
    2 6 -3 99.49
    -2 6 3 85.59
    2 6 -3 90.29
    2 6 -3 88.19
    2 6 -3 75.69
    -2 6 3 102.69
    -2 6 3 82.79
    0 6 -3 60.39
    0 6 3 57.49
    0 6 -3 70.09
    0 6 -3 63.09
    0 6 3 62.99
    0 6 -3 64.19
    0 6 -3 55.09
    0 6 -3 54.39
    0 6 3 61.59
    0 6 3 64.99
    0 6 -3 67.89
    0 6 -3 70.09
    -2 6 -3 38.7
    -2 6 -3 45.4
    -2 6 -3 40.4
    -2 6 -3 27.9
    2 6 3 39.5
    2 6 3 36
    -2 6 -3 47.2
    2 6 3 39.8
    -2 6 -3 37.2
    -2 6 -3 34.4
    -4 6 -3 246.48
    4 6 3 246.38
    -4 6 -3 235.08
    -4 6 -3 259.77
    4 6 3 217.18
    -4 6 -3 246.48
    -4 6 -3 251.57
    4 6 3 214.18
    4 6 3 214.08
    6 6 3 119.19
    -6 6 -3 144.69
    -6 6 -3 151.78
    6 6 3 134.59
    -6 6 -3 141.59
    6 6 3 150.98
    6 6 3 124.19
    -6 6 -3 155.28
    6 6 3 138.29
    -6 6 -3 114.99
    -8 6 -3 17.4
    -8 6 -3 17
    8 6 3 9.8
    8 6 3 23.1
    8 6 3 13.2
    -8 6 -3 13.2
    8 6 3 17.2
    -8 6 -3 8.1
    -10 6 -3 2.5
    -10 6 -3 10.2
    -10 6 -3 12.9
    10 6 3 9.1
    10 6 3 9.7
    -10 6 -3 9.4
    10 6 3 8.1
    12 -6 3 198.28
    -12 6 -3 193.28
    12 6 3 191.08
    12 6 3 175.58
    -12 6 -3 162.48
    -12 6 -3 178.38
    12 6 3 183.18
    -12 6 -3 175.28
    14 -6 3 125.59
    -14 6 -3 125.69
    -14 6 -3 130.19
    -14 6 -3 137.49
    14 6 3 138.89
    14 6 3 134.49
    -16 6 -3 8.1
    16 6 3 2.1
    -16 6 -3 2.2
    -16 6 -3 -2.1
    -16 6 -3 -3.4
    16 6 3 -5.1
    -16 6 -3 -1.6
    -18 6 -3 1.9
    18 6 3 4.6
    -18 6 -3 -3.4
    -18 6 -3 -1.5
    -18 6 -3 9.4
    -18 6 -3 0.2
    -20 6 -3 64.29
    -20 6 -3 66.69
    -20 6 -3 74.09
    -20 6 -3 66.09
    22 -6 3 65.59
    -22 6 -3 71.39
    -22 6 -3 83.59
    -22 6 -3 77.19
    -24 6 -3 11.9
    24 6 3 4.9
    -25 7 3 40
    25 7 -3 47.8
    25 7 -3 52.79
    -25 7 3 39.7
    23 -7 -3 3.3
    23 7 -3 10
    -23 7 3 6.6
    -23 7 3 10.2
    -23 7 3 6.7
    21 -7 -3 71.69
    21 7 -3 98.39
    -21 7 3 77.69
    -21 7 3 86.29
    21 7 -3 61.99
    19 -7 -3 2.1
    -19 7 3 -2.7
    19 7 -3 1.8
    17 -7 -3 25.9
    17 7 -3 22.9
    -17 7 3 17.9
    -17 7 3 24.3
    -17 7 3 16.2
    17 7 -3 16.8
    15 -7 -3 18
    -15 7 3 11.7
    15 7 -3 16.7
    -15 7 3 14.3
    -15 7 3 25.2
    15 7 -3 16.1
    15 7 -3 24
    -15 7 3 19
    -15 7 3 23.8
    13 -7 -3 170.78
    -13 7 3 167.68
    -13 7 3 160.58
    11 -7 -3 40.3
    11 7 -3 37.5
    11 7 -3 33.8
    11 7 -3 31
    -11 7 3 39.1
    -11 7 3 35.1
    11 7 -3 36.5
    -11 7 3 24.7
    -11 7 3 30.6
    11 7 -3 30.7
    -9 7 3 6.4
    9 7 -3 8.7
    -9 7 3 4.8
    9 7 -3 2.8
    9 7 -3 11.2
    9 7 -3 2
    -9 7 3 5.3
    -9 7 3 10.9
    -9 7 3 4.9
    9 7 -3 5.5
    7 7 -3 8.3
    -7 7 3 15.2
    -7 7 3 13.6
    7 7 -3 11.8
    7 7 -3 12.7
    -7 7 3 18.3
    5 7 -3 149.59
    -5 7 3 141.29
    5 7 -3 163.98
    5 7 -3 128.59
    5 7 -3 150.58
    -5 7 3 143.89
    -5 7 3 137.09
    -5 7 3 134.89
    -5 7 3 137.29
    5 7 -3 131.09
    -3 7 3 72.29
    -3 7 3 70.39
    -3 7 3 65.09
    3 7 -3 62.29
    -3 7 3 73.19
    3 7 -3 83.89
    3 7 -3 61.29
    1 7 -3 -1.3
    -1 7 3 -0.2
    1 7 -3 4.5
    -1 7 3 1.6
    1 7 -3 7.4
    -1 7 3 1.4
    1 7 -3 -1.6
    -1 7 3 1
    1 7 3 2.2
    1 7 3 -0.5
    -1 7 -3 -2.4
    1 7 3 -0.7
    1 7 3 -0.9
    -1 7 -3 1.3
    -1 7 -3 0
    3 7 3 38.6
    3 7 3 44.5
    -3 7 -3 36.4
    -3 7 -3 40.6
    -5 7 -3 44.1
    -5 7 -3 44.2
    5 7 3 51.89
    7 7 3 8.1
    7 7 3 2.9
    -7 7 -3 7.5
    -7 7 -3 -0.5
    -7 7 -3 9.9
    7 7 3 -0.4
    9 7 3 25.8
    9 7 3 22.8
    -9 7 -3 32.4
    11 -7 3 8.7
    -11 7 -3 2.8
    -11 7 -3 0.2
    -11 7 -3 8.6
    -11 7 -3 2.3
    11 7 3 4.3
    13 -7 3 8.4
    -13 7 -3 -0.7
    -13 7 -3 6.3
    -13 7 -3 12.8
    -13 7 -3 6.4
    13 7 3 10.1
    13 7 3 9
    15 -7 3 -3.1
    -15 7 -3 -4.9
    -15 7 -3 -2.4
    15 7 3 -2.6
    15 7 3 5.1
    -15 7 -3 -0.7
    -15 7 -3 4
    -17 7 -3 47.2
    -17 7 -3 45.3
    -17 7 -3 41.1
    -17 7 -3 31.6
    -17 7 -3 37.6
    17 7 3 55.09
    19 -7 3 -0.8
    -19 7 -3 0.6
    -19 7 -3 -3.2
    -19 7 -3 -1.2
    -19 7 -3 -0.8
    19 7 3 2.1
    -21 7 -3 -2.2
    21 7 3 4
    -21 7 -3 1.2
    -21 7 -3 -4.3
    -21 7 -3 -4
    20 -8 -3 -4.7
    -20 8 3 -2.3
    -20 8 3 -5
    -20 8 3 -0.1
    18 -8 -3 18.1
    18 8 -3 13.7
    -18 8 3 19.6
    -18 8 3 18.3
    -18 8 3 13.1
    16 -8 -3 -1.7
    -16 8 3 3.6
    16 8 -3 10
    16 8 -3 -4.4
    16 8 -3 -2.5
    -16 8 3 -1.7
    -16 8 3 2.3
    14 -8 -3 6.9
    -14 8 3 5.1
    14 8 -3 7
    -14 8 3 8.6
    -14 8 3 -0.2
    -14 8 3 6
    14 8 -3 4.4
    -14 8 3 1.3
    14 8 -3 0.1
    12 -8 -3 0
    -12 8 3 -1
    12 8 -3 -3
    -12 8 3 -0.2
    12 8 -3 0.7
    12 8 -3 3.4
    -12 8 3 5.5
    -12 8 3 1.1
    -12 8 3 -6.7
    10 -8 -3 55.49
    -10 8 3 51.49
    10 8 -3 47.6
    10 8 -3 43.3
    10 8 -3 54.59
    -10 8 3 53.09
    -10 8 3 59.59
    -10 8 3 56.09
    10 8 -3 45.2
    8 -8 -3 2
    -8 8 3 2.9
    -8 8 3 2.4
    8 8 -3 4
    8 8 -3 7.2
    -8 8 3 3.1
    8 8 -3 0.5
    8 8 -3 2.2
    -8 8 3 7.2
    -6 8 3 27.9
    6 8 -3 21.2
    -6 8 3 36.1
    6 8 -3 22.1
    -6 8 3 31.9
    -4 8 3 1.4
    4 8 -3 1.6
    -4 8 3 6.2
    4 8 -3 6.8
    4 8 -3 3.8
    2 8 -3 67.29
    -2 8 3 80.49
    -2 8 3 61.49
    -2 8 3 69.99
    2 8 -3 60.89
    -2 8 3 68.49
    0 8 -3 39.5
    2 8 3 55.89
    -2 8 -3 50.69
    -6 8 -3 70.59
    6 8 3 75.79
    -6 8 -3 93.89
    -8 8 -3 16.6
    -8 8 -3 16.4
    -10 8 -3 57.79
    -10 8 -3 40.1
    -10 8 -3 53.89
    12 -8 3 4.5
    -12 8 -3 -0.2
    12 8 3 3.6
    -12 8 -3 -3.9
    12 8 3 0.3
    14 -8 3 6.5
    -14 8 -3 4.7
    14 8 3 4.2
    14 8 3 10
    -14 8 -3 3.9
    -14 8 -3 5.5
    16 -8 3 8.1
    -16 8 -3 5.9
    16 8 3 9.9
    15 9 -3 19
    15 9 -3 21.6
    15 9 -3 16.7
    -15 9 3 7.8
    -15 9 3 12.3
    -15 9 3 12
    13 9 -3 -1.8
    -13 9 3 0.4
    -13 9 3 -1.8
    13 9 -3 0.5
    -11 9 3 2.5
    -11 9 3 5.4
    11 9 -3 -0.3
    11 9 -3 2.9
    -11 9 3 2.8
    9 9 -3 7.7
    -9 9 3 1.3
    9 9 -3 5.6
    9 9 -3 1.2
    -9 9 3 1.8
    -9 9 3 -4.4
    -9 9 3 8
    7 9 -3 43.2
    -7 9 3 44.3
    -7 9 3 52.09
    7 9 -3 46.2
    7 9 -3 61.79
    -7 9 3 45.7
    -7 9 3 57.49
    -5 9 3 -0.6
    -5 9 3 3.4
    5 9 -3 4.9
    -5 9 3 0.4
    5 9 -3 2.1
    3 9 -3 31.3
    1 9 -3 33
    -1 9 -3 53.19
    -3 9 -3 28.3
    -5 9 -3 31.4
    7 -9 3 2
    -7 9 -3 4.1
    -7 9 -3 0.9
    -7 9 -3 2.6
    9 -9 3 5.4
    -9 9 -3 -6.5
    -9 9 -3 -0.5
    -9 9 -3 2.7
    11 -9 3 1.4
    11 9 3 9.9
    6 10 -3 5.6
    -6 10 3 -2.8
    -6 10 3 -2.8
    -4 10 3 39.3
    4 10 -3 38.2
    4 10 -3 44.4
    -2 10 3 11.8
    2 10 -3 3.2
    2 10 -3 6.9
    0 10 -3 5.7
    0 10 -3 5.4
    -2 10 -3 6.9
    -2 10 -3 3.1
    34 0 -4 14.9
    -34 0 4 19.6
    -34 0 4 8.2
    -32 0 4 68.09
    32 0 -4 57.69
    -32 0 4 64.69
    32 0 -4 63.19
    -30 0 4 103.39
    30 0 -4 111.59
    30 0 -4 102.59
    -30 0 4 106.49
    28 0 -4 140.69
    -28 0 4 139.19
    28 0 -4 139.59
    -26 0 4 85.29
    -26 0 4 91.29
    26 0 -4 104.19
    26 0 -4 99.59
    24 0 -4 291.57
    -24 0 4 290.87
    -24 0 4 264.67
    24 0 -4 300.87
    -22 0 4 104.79
    22 0 -4 136.49
    -22 0 4 121.79
    -22 0 4 109.89
    -20 0 4 142.79
    -20 0 4 121.39
    -20 0 4 131.09
    -20 0 4 129.69
    -20 0 4 127.99
    20 0 -4 156.48
    18 0 -4 462.05
    -18 0 4 388.66
    -18 0 4 415.16
    18 0 -4 407.46
    -18 0 4 448.96
    -18 0 4 431.86
    -18 0 4 348.67
    -16 0 4 1314.37
    16 0 -4 1272.77
    -16 0 4 1220.58
    -16 0 4 1223.38
    -16 0 4 1313.67
    -16 0 4 1359.56
    16 0 -4 1351.76
    -14 0 4 542.65
    14 0 -4 562.44
    14 0 -4 539.35
    -14 0 4 489.75
    -14 0 4 495.85
    -14 0 4 533.35
    14 0 -4 533.95
    -14 0 4 526.15
    -14 0 4 563.14
    12 0 -4 -0.9
    12 0 -4 1.2
    -12 0 4 1.4
    -12 0 4 2.1
    -12 0 4 0.2
    -12 0 4 2
    -12 0 4 2
    12 0 -4 2.7
    -10 0 4 66.79
    -10 0 4 66.19
    -10 0 4 68.59
    10 0 -4 70.09
    10 0 -4 83.19
    -10 0 4 82.19
    -10 0 4 68.49
    10 0 -4 58.99
    -10 0 4 77.39
    -8 0 4 3725.33
    -8 0 4 3893.41
    -8 0 4 4152.58
    8 0 -4 4163.08
    -6 0 4 147.99
    -6 0 4 130.89
    6 0 -4 161.08
    4 0 -4 1490.55
    -4 0 4 1402.16
    -2 0 4 2060.39
    2 0 -4 2134.99
    0 0 -4 1740.23
    0 0 4 1468.75
    2 0 4 1279.67
    2 0 4 1494.05
    4 0 4 652.53
    6 0 4 305.67
    6 0 4 309.07
    -6 0 -4 309.17
    -6 0 -4 286.37
    6 0 4 305.97
    8 0 4 751.02
    8 0 4 621.84
    -8 0 -4 720.13
    8 0 4 679.63
    8 0 4 706.33
    -10 0 -4 134.99
    10 0 4 137.49
    10 0 4 111.29
    10 0 4 124.49
    10 0 4 108.49
    12 0 4 1127.59
    12 0 4 1020.2
    -12 0 -4 1176.78
    12 0 4 1253.77
    12 0 4 1167.78
    14 0 4 22.2
    14 0 4 34.3
    -14 0 -4 27.7
    14 0 4 26.6
    14 0 4 24.7
    16 0 4 20.4
    16 0 4 23.2
    -16 0 -4 22.2
    16 0 4 19.2
    18 0 4 32.4
    18 0 4 31.1
    18 0 4 35.7
    -18 0 -4 26.5
    20 0 4 48.5
    -20 0 -4 36.8
    20 0 4 41.1
    20 0 4 35.6
    -20 0 -4 39.3
    -22 0 -4 151.68
    22 0 4 160.88
    -22 0 -4 138.59
    24 0 4 26.3
    -24 0 -4 35.3
    24 0 4 40.1
    -24 0 -4 28.6
    24 0 4 31.6
    -26 0 -4 128.69
    26 0 4 133.69
    28 0 4 120.39
    28 0 4 126.89
    -28 0 -4 110.09
    33 -1 -4 147.79
    -33 -1 4 159.48
    -33 1 4 151.68
    -33 1 4 130.59
    33 1 -4 142.99
    -33 1 4 137.79
    33 1 -4 166.08
    31 -1 -4 47.6
    31 -1 -4 34
    -31 1 4 44.5
    31 1 -4 41.6
    31 1 -4 34
    -31 1 4 30.3
    29 -1 -4 94.69
    -29 -1 4 95.29
    -29 -1 4 83.89
    29 1 -4 103.89
    -29 1 4 90.69
    29 1 -4 92.29
    -29 1 4 86.69
    -29 1 4 87.49
    -27 -1 4 208.98
    -27 -1 4 189.98
    27 -1 -4 188.88
    -27 1 4 186.88
    27 1 -4 179.48
    27 1 -4 193.78
    -27 1 4 183.28
    27 1 -4 198.78
    -27 1 4 184.58
    -25 -1 4 18.1
    -25 1 4 5.8
    25 1 -4 11
    -25 1 4 11.5
    -25 1 4 7.4
    -23 -1 4 63.29
    -23 1 4 54.29
    23 1 -4 64.59
    -23 1 4 61.69
    -23 1 4 64.29
    23 1 -4 49.9
    -23 1 4 57.29
    -21 -1 4 -0.3
    -21 1 4 4.1
    21 1 -4 2.4
    -21 1 4 2.3
    -21 1 4 5.9
    21 1 -4 9.3
    -21 1 4 4.7
    -21 1 4 3.3
    -19 -1 4 20.1
    -19 -1 4 10.9
    -19 1 4 19.6
    -19 1 4 22.2
    -19 1 4 22.9
    -19 1 4 14.4
    19 1 -4 15.8
    19 1 -4 16.5
    19 1 -4 12.2
    -19 1 4 19.5
    17 -1 -4 668.93
    -17 -1 4 582.24
    -17 -1 4 615.64
    -17 1 4 639.04
    -17 1 4 625.04
    17 1 -4 584.44
    17 1 -4 640.14
    -17 1 4 625.04
    17 1 -4 606.84
    17 1 -4 608.04
    -17 1 4 555.34
    -17 1 4 632.14
    -15 -1 4 22.4
    -15 -1 4 25.2
    -15 -1 4 25.6
    -15 1 4 25.1
    15 1 -4 28.2
    -15 1 4 25.9
    -15 1 4 27.5
    15 1 -4 21.6
    -15 1 4 25.5
    -15 1 4 26.3
    -15 1 4 26.3
    -13 -1 4 1052.39
    13 -1 -4 1103.89
    -13 -1 4 906.51
    -13 -1 4 1072.49
    13 -1 -4 1168.38
    -13 1 4 1021.6
    -13 1 4 1061.49
    13 1 -4 1100.29
    -13 1 4 930.61
    -13 1 4 1061.79
    13 1 -4 991.6
    -13 1 4 1092.29
    13 1 -4 940.71
    13 1 -4 1074.59
    -11 -1 4 1223.88
    11 -1 -4 1345.67
    11 -1 -4 1306.97
    -11 -1 4 1174.68
    -11 -1 4 1134.99
    -11 1 4 1297.67
    -11 1 4 1222.78
    11 1 -4 1309.97
    -11 1 4 1291.57
    11 1 -4 1234.38
    -11 1 4 1170.88
    11 1 -4 1150.88
    -11 1 4 1185.38
    9 -1 -4 1.6
    -9 -1 4 2.4
    9 -1 -4 2.3
    -9 -1 4 1.8
    -9 -1 4 2.8
    -9 1 4 1.9
    -9 1 4 1.5
    -9 1 4 -0.7
    -9 1 4 1.6
    9 1 -4 3.3
    9 1 -4 1.8
    -9 1 4 2.1
    9 1 -4 0.2
    -7 -1 4 1798.62
    -7 -1 4 2000.2
    -7 1 4 1969.1
    -7 1 4 2308.47
    -7 1 4 1912.91
    -7 1 4 1981.7
    7 1 -4 2239.98
    -7 1 4 2070.69
    7 1 -4 1803.62
    5 -1 -4 592.94
    -5 -1 4 503.15
    -5 1 4 576.54
    3 -1 -4 55.79
    -3 -1 4 49.5
    -3 1 4 61.59
    -1 -1 4 261.97
    -1 1 4 234.68
    -1 1 4 305.17
    1 1 4 78.19
    3 -1 4 1592.64
    -3 -1 -4 1702.23
    3 -1 4 1618.94
    3 -1 4 1492.65
    3 1 4 1566.34
    -3 1 -4 1563.44
    5 -1 4 806.82
    -5 -1 -4 837.72
    5 -1 4 802.32
    5 -1 4 866.91
    -5 1 -4 837.22
    5 1 4 810.32
    7 -1 4 83.69
    7 -1 4 93.09
    -7 -1 -4 92.99
    7 -1 4 92.59
    7 1 4 83.49
    -7 1 -4 98.79
    -7 1 -4 86.09
    7 1 4 79.89
    7 1 4 89.49
    7 1 4 83.49
    9 -1 4 1582.04
    9 -1 4 1439.36
    9 -1 4 1587.04
    -9 -1 -4 1557.34
    9 -1 4 1326.07
    9 1 4 1506.25
    -9 1 -4 1587.94
    9 1 4 1367.56
    -9 1 -4 1601.54
    9 1 4 1467.25
    11 -1 4 194.68
    11 -1 4 227.08
    11 -1 4 219.88
    11 -1 4 200.48
    -11 -1 -4 227.38
    -11 1 -4 223.88
    11 1 4 207.48
    11 1 4 210.58
    11 1 4 251.67
    11 1 4 203.18
    -13 -1 -4 173.58
    13 -1 4 158.88
    13 -1 4 157.88
    13 -1 4 148.19
    13 -1 4 170.18
    13 1 4 158.48
    13 1 4 176.58
    -13 1 -4 170.18
    13 1 4 145.29
    15 -1 4 26.5
    15 -1 4 24.7
    15 -1 4 26.8
    -15 -1 -4 27
    15 -1 4 25
    15 1 4 28.6
    15 1 4 23.1
    15 1 4 27.5
    -15 1 -4 27.4
    15 1 4 29.7
    17 -1 4 7
    17 -1 4 6.1
    17 -1 4 4.1
    17 -1 4 4.4
    -17 -1 -4 4.4
    17 1 4 6.7
    17 1 4 7.4
    17 1 4 3.5
    -17 1 -4 5.7
    19 -1 4 97.49
    19 -1 4 101.99
    19 -1 4 123.49
    19 1 4 102.89
    19 1 4 105.19
    19 1 4 107.49
    -19 1 -4 101.59
    -19 1 -4 92.59
    21 -1 4 57.89
    -21 -1 -4 56.99
    21 -1 4 64.09
    -21 -1 -4 61.89
    21 -1 4 71.09
    21 -1 4 54.19
    21 1 4 65.59
    21 1 4 61.39
    -21 1 -4 59.79
    21 1 4 67.69
    -21 1 -4 55.19
    -21 1 -4 65.79
    23 -1 4 45.4
    -23 -1 -4 46.8
    -23 -1 -4 43.4
    -23 1 -4 39.9
    23 1 4 44.9
    23 1 4 44.8
    -23 1 -4 41
    23 1 4 40.6
    23 1 4 48.6
    -25 -1 -4 227.78
    25 -1 4 261.57
    25 1 4 249.68
    25 1 4 227.48
    25 1 4 241.48
    -25 1 -4 211.68
    -25 1 -4 233.58
    25 1 4 269.17
    27 -1 4 26.7
    -27 -1 -4 23.6
    27 -1 4 22.8
    27 1 4 19.9
    27 1 4 31.8
    -27 1 -4 21.3
    27 1 4 20
    -27 1 -4 18.2
    29 -1 4 71.59
    -29 -1 -4 70.59
    29 -1 4 74.49
    29 1 4 67.99
    29 1 4 69.29
    32 -2 -4 26.6
    32 2 -4 19.4
    -32 2 4 28.4
    -32 2 4 18
    -30 -2 4 546.75
    30 -2 -4 531.75
    30 2 -4 569.34
    30 2 -4 540.75
    30 2 -4 514.15
    -30 2 4 529.05
    -30 2 4 552.94
    -28 -2 4 30.4
    28 -2 -4 33.4
    -28 2 4 20.8
    -28 2 4 23.4
    -28 2 4 24.2
    28 2 -4 32.5
    -28 2 4 25
    -28 2 4 18.1
    28 2 -4 19.1
    26 -2 -4 87.89
    -26 -2 4 69.79
    -26 -2 4 87.09
    -26 2 4 68.69
    -26 2 4 68.29
    26 2 -4 79.09
    -26 2 4 76.49
    -26 2 4 71.59
    26 2 -4 92.79
    -24 -2 4 -1.9
    24 -2 -4 6.5
    -24 -2 4 2.9
    -24 2 4 1.8
    -24 2 4 0.6
    -24 2 4 3.9
    -24 2 4 1.1
    24 2 -4 -1
    24 2 -4 4
    -22 -2 4 220.58
    22 -2 -4 222.68
    -22 -2 4 216.58
    -22 2 4 209.68
    22 2 -4 236.78
    -22 2 4 187.18
    22 2 -4 216.18
    -22 2 4 208.98
    -22 2 4 213.98
    -22 2 4 213.58
    22 2 -4 200.38
    20 -2 -4 5.9
    -20 -2 4 0.5
    -20 -2 4 -0.5
    20 2 -4 -0.4
    -20 2 4 1.3
    -20 2 4 1.3
    -20 2 4 1.8
    -20 2 4 3.2
    20 2 -4 1.8
    20 2 -4 1.2
    -20 2 4 2.8
    20 2 -4 -1.5
    -18 -2 4 17.5
    -18 -2 4 14.9
    18 2 -4 12.2
    -18 2 4 18.4
    18 2 -4 14.2
    -18 2 4 22.6
    18 2 -4 15.9
    18 2 -4 9
    -18 2 4 14.7
    -16 -2 4 0.1
    -16 -2 4 0.9
    16 -2 -4 4.7
    -16 2 4 0.5
    -16 2 4 3.1
    -16 2 4 2.1
    -16 2 4 1.1
    16 2 -4 -0.7
    -16 2 4 1
    16 2 -4 -2.5
    -14 -2 4 2436.36
    -14 -2 4 2329.07
    14 -2 -4 2543.95
    -14 2 4 2456.55
    14 2 -4 2277.97
    14 2 -4 2346.27
    -14 2 4 2757.62
    -14 2 4 2234.88
    14 2 -4 2468.95
    -14 2 4 2371.96
    14 2 -4 2449.45
    -14 2 4 2503.85
    -14 2 4 2407.76
    -12 -2 4 28.5
    12 -2 -4 33.4
    -12 -2 4 21.9
    12 2 -4 28.5
    12 2 -4 24.7
    12 2 -4 29.7
    -12 2 4 33.2
    -12 2 4 30.9
    -12 2 4 23.1
    -12 2 4 29.7
    -12 2 4 29.7
    -12 2 4 30.8
    -12 2 4 33.4
    12 2 -4 23.7
    -12 2 4 27
    -10 -2 4 2340.17
    -10 -2 4 2424.16
    10 -2 -4 2191.88
    10 -2 -4 2271.27
    10 -2 -4 2430.66
    10 2 -4 2296.97
    -10 2 4 2421.16
    -10 2 4 2307.27
    -10 2 4 2315.07
    10 2 -4 2279.57
    -10 2 4 2404.56
    -10 2 4 2110.69
    10 2 -4 2319.67
    -10 2 4 2577.04
    -10 2 4 2595.24
    8 -2 -4 140.19
    8 -2 -4 149.29
    -8 -2 4 130.69
    -8 -2 4 139.59
    -8 2 4 126.49
    -8 2 4 152.28
    -8 2 4 134.59
    8 2 -4 128.79
    -8 2 4 150.78
    -8 2 4 135.39
    8 2 -4 136.39
    -6 -2 4 12.7
    -6 -2 4 14.9
    6 -2 -4 14.1
    6 2 -4 13.6
    -6 2 4 12.8
    6 2 -4 15.1
    -6 2 4 13.6
    -6 2 4 14.4
    -6 2 4 15.5
    4 -2 -4 22.9
    -4 -2 4 23.8
    4 -2 -4 28
    -4 2 4 23.5
    -4 2 4 24.1
    -4 2 4 23.3
    2 -2 -4 144.49
    -2 2 4 118.69
    -2 2 4 132.19
    -2 2 4 132.59
    0 -2 4 105.89
    0 -2 -4 116.39
    0 2 4 97.19
    0 2 -4 90.09
    2 -2 4 583.84
    2 -2 4 550.04
    -2 -2 -4 628.24
    -2 2 -4 534.75
    -2 2 -4 518.15
    2 2 4 533.25
    4 -2 4 275.97
    4 -2 4 256.37
    4 -2 4 275.77
    -4 2 -4 256.07
    -4 2 -4 259.97
    4 2 4 260.17
    4 2 4 256.47
    -6 -2 -4 1738.33
    6 -2 4 1696.33
    6 -2 4 1692.93
    6 2 4 1793.72
    6 2 4 1658.43
    6 2 4 1844.32
    6 2 4 1465.25
    -6 2 -4 1886.31
    -6 2 -4 1722.43
    -8 -2 -4 714.53
    8 -2 4 742.03
    8 -2 4 688.13
    8 -2 4 679.83
    -8 2 -4 754.52
    8 2 4 772.02
    8 2 4 673.13
    8 2 4 757.32
    8 2 4 611.34
    8 2 4 696.23
    -8 2 -4 712.13
    -8 2 -4 698.43
    -10 -2 -4 476.05
    10 -2 4 481.15
    10 -2 4 466.75
    10 -2 4 508.75
    -10 2 -4 476.35
    10 2 4 495.55
    10 2 4 463.95
    -10 2 -4 425.46
    -10 2 -4 527.95
    10 2 4 481.85
    10 2 4 461.25
    10 2 4 530.05
    -10 2 -4 486.65
    12 -2 4 50.69
    12 -2 4 58.29
    -12 -2 -4 68.99
    12 -2 4 72.39
    12 -2 4 64.49
    -12 2 -4 63.39
    12 2 4 65.09
    12 2 4 57.29
    -12 2 -4 78.59
    12 2 4 66.69
    -12 2 -4 70.49
    14 -2 4 1.1
    14 -2 4 0.8
    14 -2 4 0.9
    14 -2 4 4.9
    14 -2 4 -4.5
    -14 -2 -4 1.7
    14 2 4 0.5
    14 2 4 -3.3
    14 2 4 -1.9
    14 2 4 2.3
    -14 2 -4 4.3
    16 -2 4 21.5
    16 -2 4 15.2
    16 -2 4 19.6
    -16 -2 -4 18
    16 2 4 29.4
    16 2 4 18.8
    16 2 4 18.7
    -16 2 -4 20.2
    16 2 4 15.9
    18 -2 4 1.6
    18 -2 4 1.2
    -18 -2 -4 -2.1
    18 2 4 0.2
    18 2 4 1.1
    18 2 4 0.9
    18 2 4 -1.4
    -18 2 -4 0.5
    -18 2 -4 0.7
    -20 -2 -4 7.3
    20 -2 4 8.4
    -20 2 -4 5.6
    20 2 4 4.7
    20 2 4 3.2
    -20 2 -4 5.7
    20 2 4 7.4
    20 2 4 3.8
    20 2 4 10.6
    -20 2 -4 4.7
    22 -2 4 130.69
    -22 -2 -4 107.79
    22 -2 4 106.79
    -22 2 -4 100.19
    22 2 4 110.39
    -22 2 -4 99.99
    22 2 4 113.59
    22 2 4 104.59
    -22 2 -4 97.39
    22 2 4 122.19
    22 2 4 114.69
    -24 -2 -4 125.39
    24 -2 4 127.39
    -24 2 -4 97.09
    24 2 4 118.89
    24 2 4 111.39
    24 2 4 119.09
    -24 2 -4 112.09
    -26 -2 -4 107.09
    26 -2 4 108.49
    -26 2 -4 77.89
    -26 2 -4 87.39
    26 2 4 93.39
    26 2 4 99.39
    26 2 4 92.59
    -28 -2 -4 87.19
    28 -2 4 106.09
    28 -2 4 107.79
    -28 2 -4 72.99
    28 2 4 96.79
    28 2 4 90.19
    28 2 4 84.19
    33 -3 -4 78.89
    33 3 -4 61.19
    33 3 -4 71.99
    -33 3 4 65.59
    -31 -3 4 61.09
    31 -3 -4 50.79
    -31 3 4 45.7
    31 3 -4 67.09
    -31 3 4 58.69
    31 3 -4 44.3
    29 -3 -4 78.39
    -29 -3 4 83.59
    29 3 -4 89.79
    -29 3 4 71.29
    -29 3 4 79.19
    29 3 -4 74.69
    -29 3 4 69.59
    29 3 -4 65.69
    27 -3 -4 48.1
    -27 -3 4 55.29
    -27 3 4 36.9
    -27 3 4 40.3
    -27 3 4 47
    -27 3 4 40.8
    27 3 -4 50.59
    27 3 -4 48.4
    -27 3 4 44.6
    25 -3 -4 46
    -25 -3 4 51.29
    25 3 -4 39.1
    -25 3 4 39.7
    25 3 -4 46.4
    -25 3 4 40.1
    -25 3 4 30.2
    -25 3 4 37.9
    -25 3 4 49.5
    -25 3 4 45.2
    -23 -3 4 5.9
    23 -3 -4 3.8
    23 3 -4 2.7
    -23 3 4 -1.8
    23 3 -4 -0.4
    -23 3 4 8.7
    -23 3 4 1
    -23 3 4 3.2
    23 3 -4 3
    -23 3 4 4.2
    -23 3 4 0.2
    -21 -3 4 27.8
    21 3 -4 17.8
    21 3 -4 22.1
    -21 3 4 26.8
    -21 3 4 21.6
    -21 3 4 27.4
    -21 3 4 27.7
    19 -3 -4 6.4
    -19 -3 4 1.1
    -19 3 4 1.9
    19 3 -4 0.1
    19 3 -4 1.6
    -19 3 4 6.4
    -19 3 4 3.7
    19 3 -4 -3.5
    -19 3 4 3
    19 3 -4 -0.1
    -19 3 4 2.4
    -17 -3 4 49.99
    17 -3 -4 60.39
    -17 3 4 61.59
    17 3 -4 46
    -17 3 4 42.6
    -17 3 4 59.79
    17 3 -4 42.2
    -17 3 4 55.29
    17 3 -4 49.99
    -17 3 4 41.6
    -17 3 4 50.99
    17 3 -4 48.3
    -17 3 4 55.89
    -15 -3 4 284.27
    15 -3 -4 292.97
    -15 3 4 271.77
    -15 3 4 255.07
    -15 3 4 285.17
    15 3 -4 275.47
    -15 3 4 276.67
    -15 3 4 291.57
    15 3 -4 295.27
    -15 3 4 281.77
    -15 3 4 298.57
    -15 3 4 256.47
    13 -3 -4 260.57
    -13 -3 4 270.97
    -13 3 4 248.88
    13 3 -4 251.97
    -13 3 4 263.97
    13 3 -4 271.87
    13 3 -4 268.17
    -13 3 4 275.87
    -13 3 4 260.87
    13 3 -4 286.67
    -13 3 4 259.37
    -13 3 4 279.37
    -13 3 4 256.27
    -13 3 4 266.97
    11 -3 -4 668.13
    -11 -3 4 723.03
    -11 3 4 711.63
    11 3 -4 687.03
    -11 3 4 637.84
    -11 3 4 691.33
    -11 3 4 683.63
    -11 3 4 778.62
    11 3 -4 731.13
    -11 3 4 746.13
    11 3 -4 685.13
    -11 3 4 648.44
    11 3 -4 724.73
    -11 3 4 696.43
    -9 -3 4 513.25
    -9 -3 4 484.05
    -9 3 4 470.55
    -9 3 4 442.86
    9 3 -4 492.25
    9 3 -4 413.76
    9 3 -4 453.45
    9 3 -4 487.85
    9 3 -4 452.55
    -9 3 4 469.15
    -9 3 4 466.95
    -9 3 4 412.06
    -9 3 4 420.86
    7 -3 -4 236.18
    -7 -3 4 230.08
    -7 -3 4 248.78
    -7 3 4 213.58
    7 3 -4 225.08
    7 3 -4 223.98
    7 3 -4 198.88
    -7 3 4 215.68
    -7 3 4 227.18
    7 3 -4 229.38
    -7 3 4 216.48
    -7 3 4 213.28
    -7 3 4 237.18
    5 -3 -4 24
    5 3 -4 27.5
    -5 3 4 20.8
    5 3 -4 23.8
    5 3 -4 22.8
    -5 3 4 20.8
    -5 3 4 24
    -5 3 4 24.2
    5 3 -4 26.2
    -5 3 4 24.9
    3 -3 -4 20.3
    -3 3 4 19.7
    3 3 -4 16.9
    3 3 -4 24
    -3 3 4 16.1
    -3 3 4 17.1
    3 3 -4 20
    3 3 -4 21.2
    -3 3 4 20
    -1 -3 4 44.5
    1 -3 -4 48.5
    -1 3 4 38.4
    1 3 -4 39.4
    1 3 -4 39.9
    -1 3 4 38.2
    1 3 -4 43.6
    -1 3 4 43.2
    1 3 -4 37.8
    -1 -3 -4 192.18
    1 -3 4 180.48
    1 -3 4 196.48
    1 3 4 176.98
    1 3 4 177.28
    -1 3 -4 196.58
    -1 3 -4 176.68
    1 3 4 170.98
    1 3 4 167.38
    -1 3 -4 186.58
    -1 3 -4 169.58
    3 -3 4 117.59
    -3 3 -4 107.89
    -3 3 -4 101.49
    3 3 4 92.69
    -3 3 -4 108.69
    3 3 4 101.79
    3 3 4 102.39
    3 3 4 96.09
    5 -3 4 820.52
    -5 3 -4 765.82
    5 3 4 730.33
    -5 3 -4 713.13
    5 3 4 734.63
    5 3 4 728.93
    5 3 4 641.44
    -5 3 -4 717.63
    7 -3 4 351.46
    7 -3 4 399.06
    -7 3 -4 370.66
    7 3 4 317.07
    7 3 4 369.66
    7 3 4 378.86
    7 3 4 320.67
    -7 3 -4 342.57
    -7 3 -4 390.06
    7 3 4 353.96
    -7 3 -4 358.56
    9 -3 4 520.95
    9 -3 4 449.06
    9 3 4 489.45
    9 3 4 437.76
    9 3 4 418.26
    9 3 4 488.75
    -9 3 -4 510.35
    -9 3 -4 473.55
    -9 3 -4 455.15
    -9 3 -4 473.15
    11 -3 4 3.1
    11 -3 4 1.9
    11 -3 4 1.5
    11 3 4 3.7
    11 3 4 2.3
    -11 3 -4 4.1
    11 3 4 -1.5
    -11 3 -4 2.5
    11 3 4 4
    -11 3 -4 4
    13 -3 4 58.39
    13 -3 4 66.99
    13 -3 4 63.09
    -13 3 -4 66.99
    -13 3 -4 65.09
    13 3 4 67.19
    13 3 4 64.59
    13 3 4 64.69
    -13 3 -4 67.69
    15 -3 4 49.1
    15 -3 4 58.79
    15 -3 4 62.69
    15 3 4 63.39
    15 3 4 54.29
    15 3 4 70.39
    15 3 4 44.3
    -15 3 -4 61.09
    -15 3 -4 58.09
    -15 3 -4 71.99
    -15 3 -4 66.59
    15 3 4 52.79
    17 -3 4 14.7
    17 -3 4 25.8
    17 3 4 18.2
    17 3 4 26.7
    -17 3 -4 24.2
    17 3 4 22.2
    -17 3 -4 17.7
    -17 3 -4 17.8
    17 3 4 20.7
    19 -3 4 1.2
    -19 -3 -4 3.5
    19 -3 4 1.6
    19 -3 4 0.5
    -19 3 -4 0.1
    19 3 4 1.8
    -19 3 -4 1.6
    19 3 4 -2.3
    19 3 4 3.5
    -19 3 -4 3.4
    19 3 4 -1.7
    21 -3 4 101.19
    -21 -3 -4 88.79
    21 3 4 92.19
    21 3 4 80.49
    21 3 4 84.79
    21 3 4 78.59
    -21 3 -4 64.09
    -21 3 -4 78.69
    -21 3 -4 73.49
    23 -3 4 45.8
    -23 -3 -4 39.1
    -23 3 -4 27.7
    23 3 4 36.4
    23 3 4 35.5
    -23 3 -4 29.9
    -23 3 -4 35.9
    23 3 4 44.9
    25 -3 4 128.69
    -25 -3 -4 130.19
    25 3 4 113.39
    -25 3 -4 106.99
    25 3 4 125.19
    25 3 4 125.49
    27 -3 4 -1.5
    -27 -3 -4 0.2
    27 3 4 1.4
    -27 3 -4 -0.2
    27 3 4 -0.3
    30 -4 -4 29
    -30 -4 4 36.3
    30 4 -4 34
    30 4 -4 39.1
    30 4 -4 27.9
    -30 4 4 21.6
    -30 4 4 30.6
    -28 -4 4 13.3
    -28 4 4 13.5
    28 4 -4 13.7
    -28 4 4 16.1
    28 4 -4 16.5
    -26 -4 4 96.59
    26 -4 -4 87.39
    -26 4 4 95.59
    -26 4 4 81.89
    -26 4 4 76.49
    -26 4 4 89.09
    -26 4 4 96.49
    26 4 -4 96.69
    26 4 -4 108.19
    24 -4 -4 81.79
    -24 -4 4 85.59
    -24 4 4 63.89
    -24 4 4 74.09
    24 4 -4 79.99
    -24 4 4 84.49
    -24 4 4 73.99
    24 4 -4 76.49
    -24 4 4 78.19
    22 -4 -4 160.98
    -22 -4 4 167.98
    -22 4 4 146.59
    -22 4 4 159.78
    -22 4 4 167.18
    22 4 -4 155.58
    -22 4 4 183.08
    22 4 -4 171.58
    -22 4 4 159.08
    -20 -4 4 7.3
    20 -4 -4 11
    -20 4 4 13.8
    20 4 -4 4.7
    20 4 -4 11.1
    -20 4 4 18.1
    -20 4 4 12.6
    -18 -4 4 269.97
    18 -4 -4 294.67
    -18 4 4 270.37
    -18 4 4 231.68
    18 4 -4 269.27
    18 4 -4 279.27
    -18 4 4 250.77
    -18 4 4 290.97
    -18 4 4 279.57
    18 4 -4 239.08
    -18 4 4 272.37
    -16 -4 4 373.96
    16 -4 -4 378.96
    -16 4 4 377.96
    -16 4 4 339.77
    -16 4 4 392.26
    -16 4 4 374.66
    16 4 -4 408.06
    -16 4 4 357.46
    16 4 -4 371.26
    -16 4 4 370.56
    -16 4 4 354.16
    16 4 -4 391.46
    14 -4 -4 194.08
    -14 -4 4 206.58
    14 4 -4 208.88
    -14 4 4 203.68
    -14 4 4 231.48
    -14 4 4 195.78
    -14 4 4 200.08
    14 4 -4 205.88
    -14 4 4 201.98
    -14 4 4 211.98
    -14 4 4 167.98
    14 4 -4 171.58
    14 4 -4 193.08
    12 -4 -4 15.1
    -12 -4 4 15.1
    -12 4 4 15.8
    -12 4 4 14.1
    -12 4 4 18.5
    12 4 -4 24.8
    12 4 -4 15.7
    -12 4 4 15.6
    -12 4 4 12.8
    12 4 -4 18.1
    -12 4 4 19.1
    -12 4 4 23.1
    -12 4 4 20.6
    10 -4 -4 35.7
    -10 -4 4 31.6
    -10 4 4 37.3
    -10 4 4 38.5
    10 4 -4 38
    -10 4 4 33.2
    -10 4 4 39.8
    -10 4 4 34
    10 4 -4 36.3
    10 4 -4 36
    -10 4 4 36.2
    -10 4 4 36.3
    -8 -4 4 794.82
    8 4 -4 635.14
    -8 4 4 718.33
    -8 4 4 684.03
    -8 4 4 719.33
    -8 4 4 692.13
    -8 4 4 791.12
    -8 4 4 630.34
    -8 4 4 763.42
    8 4 -4 778.52
    8 4 -4 715.83
    8 4 -4 755.32
    -6 -4 4 129.99
    -6 4 4 104.39
    6 4 -4 123.79
    -6 4 4 124.49
    6 4 -4 114.99
    6 4 -4 112.89
    -6 4 4 112.59
    6 4 -4 109.19
    -6 4 4 102.39
    -6 4 4 115.19
    6 4 -4 119.19
    -6 4 4 115.49
    -6 4 4 108.29
    4 4 -4 384.56
    4 4 -4 351.26
    -4 4 4 411.86
    -4 4 4 349.17
    4 4 -4 384.16
    -4 4 4 328.77
    -4 4 4 337.27
    4 4 -4 386.66
    4 4 -4 349.87
    -4 4 4 344.17
    -4 4 4 348.17
    -2 4 4 890.01
    2 4 -4 834.62
    -2 4 4 823.32
    2 4 -4 839.82
    -2 4 4 831.32
    2 4 -4 842.62
    -2 4 4 818.02
    -2 4 4 797.72
    2 4 -4 909.51
    -2 4 4 771.72
    2 4 -4 892.41
    -2 4 4 830.12
    0 -4 4 180.38
    0 4 -4 174.28
    0 4 -4 157.88
    0 4 -4 169.28
    0 4 4 157.28
    0 4 4 163.88
    0 4 -4 161.88
    0 4 4 147.09
    0 4 4 149.49
    0 4 4 158.98
    0 4 -4 174.58
    2 -4 4 777.82
    -2 4 -4 748.73
    -2 4 -4 677.73
    2 4 4 663.63
    2 4 4 603.74
    -2 4 -4 737.93
    2 4 4 653.93
    -2 4 -4 744.33
    2 4 4 679.03
    -2 4 -4 698.93
    4 -4 4 73.19
    -4 4 -4 71.89
    4 4 4 60.09
    -4 4 -4 66.49
    -4 4 -4 67.79
    4 4 4 62.69
    4 4 4 54.29
    -4 4 -4 73.99
    4 4 4 61.09
    -4 4 -4 63.99
    4 4 4 63.49
    -4 4 -4 68.79
    6 -4 4 93.59
    6 4 4 65.79
    -6 4 -4 85.89
    -6 4 -4 83.39
    -6 4 -4 87.09
    6 4 4 79.89
    -6 4 -4 83.39
    6 4 4 72.69
    8 -4 4 259.87
    -8 4 -4 224.88
    -8 4 -4 248.48
    8 4 4 223.38
    8 4 4 247.68
    8 4 4 215.88
    -8 4 -4 245.08
    8 4 4 214.38
    10 -4 4 10.6
    -10 4 -4 10.4
    -10 4 -4 12.3
    10 4 4 8.1
    10 4 4 9
    -10 4 -4 9.6
    10 4 4 7.9
    12 -4 4 213.18
    12 -4 4 245.48
    12 4 4 234.08
    -12 4 -4 233.28
    12 4 4 209.58
    -12 4 -4 231.88
    12 4 4 246.78
    12 4 4 231.48
    -12 4 -4 249.08
    14 -4 4 37.4
    14 -4 4 46.1
    14 4 4 47.3
    -14 4 -4 56.39
    14 4 4 37.4
    -14 4 -4 51.79
    14 4 4 32.3
    16 -4 4 17.5
    -16 -4 -4 20.3
    16 -4 4 3.4
    -16 4 -4 11.8
    16 4 4 13.6
    -16 4 -4 18.6
    -16 4 -4 15.8
    16 4 4 8.8
    16 4 4 11.3
    18 -4 4 82.49
    -18 -4 -4 121.69
    18 -4 4 114.89
    18 4 4 95.39
    -18 4 -4 101.79
    -18 4 -4 92.69
    18 4 4 107.89
    18 4 4 107.79
    -18 4 -4 102.29
    -20 -4 -4 13.3
    20 -4 4 4.9
    20 -4 4 13.3
    20 4 4 15.2
    20 4 4 12.3
    -20 4 -4 11.1
    20 4 4 10.4
    20 4 4 11.4
    -20 4 -4 9.8
    22 -4 4 80.59
    -22 -4 -4 70.99
    22 4 4 69.39
    22 4 4 62.99
    -22 4 -4 60.99
    -22 4 -4 68.59
    22 4 4 71.99
    -24 -4 -4 34
    24 -4 4 40.9
    -24 4 -4 29.1
    -24 4 -4 37.7
    24 4 4 30.1
    24 4 4 43.9
    -26 -4 -4 15.3
    -26 4 -4 18.3
    26 4 4 16.5
    -26 4 -4 13
    29 -5 -4 -3.5
    -29 5 4 1.5
    -29 5 4 1.4
    29 5 -4 7.1
    27 -5 -4 8.8
    -27 5 4 10.9
    -27 5 4 10.1
    27 5 -4 12.2
    -27 5 4 10.6
    27 5 -4 13.8
    -27 5 4 11.9
    25 -5 -4 9.2
    -25 -5 4 10.7
    -25 5 4 10.4
    25 5 -4 11.4
    25 5 -4 16.4
    -25 5 4 11.9
    -25 5 4 12.4
    -25 5 4 9
    -23 -5 4 114.99
    23 -5 -4 107.99
    -23 5 4 122.79
    23 5 -4 103.99
    -23 5 4 117.79
    -23 5 4 120.09
    -23 5 4 113.59
    23 5 -4 127.19
    -23 5 4 101.69
    -21 -5 4 165.48
    21 -5 -4 171.18
    -21 5 4 170.78
    -21 5 4 150.48
    -21 5 4 162.18
    19 -5 -4 112.59
    -19 -5 4 116.79
    -19 5 4 114.29
    -19 5 4 94.69
    -19 5 4 125.59
    19 5 -4 121.49
    -19 5 4 120.29
    -19 5 4 110.49
    19 5 -4 101.79
    17 -5 -4 230.58
    -17 -5 4 249.48
    -17 5 4 211.38
    -17 5 4 248.58
    -17 5 4 229.48
    -17 5 4 215.98
    17 5 -4 238.88
    -17 5 4 213.48
    17 5 -4 236.38
    15 -5 -4 -3.2
    -15 5 4 -1.7
    15 5 -4 1.4
    -15 5 4 2.6
    -15 5 4 5.1
    -15 5 4 -1
    -15 5 4 3
    -15 5 4 -1.1
    -15 5 4 0
    15 5 -4 -1.2
    -15 5 4 3.3
    15 5 -4 3.8
    13 -5 -4 9.6
    -13 5 4 13.5
    -13 5 4 17.9
    -13 5 4 12.5
    -13 5 4 13.9
    13 5 -4 13.9
    13 5 -4 20.1
    13 5 -4 8.9
    -13 5 4 10.7
    13 5 -4 14.7
    -13 5 4 15
    11 -5 -4 6.7
    11 5 -4 2.9
    11 5 -4 7.8
    -11 5 4 6.6
    -11 5 4 7.7
    -11 5 4 5.9
    -11 5 4 5.7
    11 5 -4 5.4
    -11 5 4 7.1
    11 5 -4 5
    -11 5 4 7.9
    11 5 -4 6.2
    -9 -5 4 8.1
    9 5 -4 8.2
    9 5 -4 4.4
    -9 5 4 6.3
    9 5 -4 6.4
    -9 5 4 7.6
    -9 5 4 5.2
    -9 5 4 6.7
    9 5 -4 3
    9 5 -4 3.9
    -9 5 4 4.4
    -9 5 4 5.5
    -7 -5 4 402.46
    7 5 -4 391.56
    7 5 -4 393.56
    -7 5 4 405.76
    -7 5 4 378.96
    -7 5 4 360.46
    -7 5 4 337.77
    -7 5 4 367.16
    7 5 -4 335.77
    -5 5 4 86.29
    5 5 -4 92.09
    5 5 -4 88.89
    -5 5 4 78.69
    5 5 -4 91.79
    -5 5 4 73.89
    -5 5 4 88.09
    -5 5 4 84.29
    -3 5 4 584.74
    -3 5 4 643.24
    3 5 -4 597.44
    3 5 -4 702.73
    3 5 -4 588.24
    3 5 -4 638.54
    -3 5 4 635.64
    -3 5 4 615.74
    -3 5 4 611.24
    -1 -5 4 353.56
    1 5 -4 306.37
    -1 5 4 313.57
    1 5 -4 296.27
    1 5 -4 302.77
    -1 5 4 304.27
    1 5 -4 292.37
    -1 5 4 294.77
    -1 5 4 299.17
    1 5 -4 339.07
    -1 5 4 282.07
    1 -5 4 105.09
    -1 5 -4 101.59
    1 5 4 90.89
    -1 5 -4 101.09
    1 5 4 82.09
    -1 5 -4 94.29
    -1 5 -4 98.79
    1 5 4 97.99
    -1 5 -4 98.69
    -3 5 -4 45.9
    -3 5 -4 61.49
    3 5 4 53.19
    -3 5 -4 58.99
    3 5 4 53.79
    -3 5 -4 52.69
    -3 5 -4 55.99
    3 5 4 49.2
    -3 5 -4 52.69
    3 5 4 51.29
    3 5 4 53.29
    -3 5 -4 43.9
    5 -5 4 12.9
    -5 5 -4 10.6
    5 5 4 19.4
    5 5 4 13.5
    5 5 4 15
    -5 5 -4 11.1
    -5 5 -4 18.2
    5 5 4 14.2
    -5 5 -4 12.5
    -5 5 -4 12.9
    7 5 4 13.3
    -7 5 -4 18.7
    7 5 4 15
    7 5 4 11.2
    7 5 4 18.5
    -7 5 -4 11.6
    7 5 4 11.9
    -7 5 -4 18
    -9 5 -4 158.28
    9 5 4 127.29
    9 5 4 157.58
    -9 5 -4 150.68
    9 5 4 141.69
    -9 5 -4 159.88
    9 5 4 136.39
    -11 -5 -4 3
    11 5 4 1.4
    11 5 4 -1.9
    11 5 4 -7.5
    11 5 4 0.9
    -11 5 -4 -3.3
    -11 5 -4 3.3
    -11 5 -4 1.8
    13 -5 4 261.97
    -13 -5 -4 268.47
    13 5 4 246.08
    -13 5 -4 289.77
    -13 5 -4 248.88
    -13 5 -4 236.48
    13 5 4 287.67
    13 5 4 250.37
    -15 -5 -4 26.4
    -15 5 -4 15.2
    15 5 4 23.5
    -15 5 -4 21.2
    -15 5 -4 25.7
    15 5 4 23.4
    -15 5 -4 23.2
    -17 -5 -4 94.49
    17 5 4 99.89
    17 5 4 85.99
    -17 5 -4 80.29
    -17 5 -4 91.09
    -17 5 -4 83.29
    -17 5 -4 74.29
    -19 -5 -4 11.5
    19 -5 4 5.2
    19 5 4 12.7
    -19 5 -4 9.8
    -19 5 -4 7.5
    -19 5 -4 7.2
    -19 5 -4 6.9
    19 5 4 10
    -21 -5 -4 20.1
    -21 5 -4 18.8
    21 5 4 23.4
    -21 5 -4 16
    -23 5 -4 8.5
    -23 5 -4 -0.1
    23 5 4 4
    -23 5 -4 0.9
    25 5 4 30.8
    -25 5 -4 21.3
    -28 6 4 46.8
    28 6 -4 58.89
    28 6 -4 56.89
    -28 6 4 49.1
    26 -6 -4 20.6
    -26 6 4 27.6
    -26 6 4 13.7
    26 6 -4 32.4
    -26 6 4 21.8
    -26 6 4 21.4
    24 -6 -4 23.8
    24 6 -4 29.3
    -24 6 4 34.2
    -24 6 4 27.7
    -24 6 4 22.3
    -24 6 4 31.2
    22 -6 -4 13
    -22 6 4 21.7
    -22 6 4 18.8
    22 6 -4 14.5
    -22 6 4 15.9
    -22 6 4 18.8
    20 -6 -4 10.7
    -20 6 4 9.1
    -20 6 4 10.6
    -20 6 4 7.7
    -20 6 4 13
    -20 6 4 11.4
    20 6 -4 10.6
    18 -6 -4 56.49
    -18 6 4 64.79
    -18 6 4 61.79
    16 -6 -4 75.59
    -16 6 4 97.19
    -16 6 4 81.79
    16 6 -4 79.59
    16 6 -4 80.79
    -16 6 4 75.89
    16 6 -4 78.59
    -16 6 4 91.09
    -16 6 4 66.19
    14 -6 -4 171.08
    -14 6 4 173.58
    -14 6 4 175.18
    14 6 -4 177.88
    -14 6 4 181.18
    14 6 -4 138.39
    14 6 -4 168.38
    -14 6 4 173.68
    -14 6 4 171.38
    -14 6 4 145.69
    12 6 -4 11.6
    -12 6 4 8.8
    -12 6 4 8.2
    12 6 -4 8.1
    -12 6 4 9.7
    12 6 -4 10.4
    -12 6 4 6.2
    12 6 -4 3.3
    12 6 -4 6.8
    -12 6 4 9.9
    -12 6 4 7.3
    12 6 -4 6.5
    -10 6 4 210.58
    10 6 -4 213.88
    10 6 -4 198.98
    10 6 -4 198.68
    10 6 -4 209.68
    -10 6 4 203.58
    10 6 -4 195.98
    -10 6 4 189.88
    -10 6 4 207.98
    -10 6 4 210.08
    -10 6 4 223.68
    -8 6 4 53.39
    8 6 -4 46.3
    8 6 -4 56.99
    -8 6 4 47.6
    8 6 -4 56.99
    -8 6 4 48.2
    8 6 -4 49.6
    -8 6 4 49.1
    8 6 -4 45
    -8 6 4 58.49
    -8 6 4 57.39
    -6 -6 4 191.08
    6 6 -4 186.28
    6 6 -4 198.48
    -6 6 4 201.78
    6 6 -4 199.28
    -6 6 4 194.68
    6 6 -4 196.68
    -6 6 4 192.48
    -6 6 4 201.08
    6 6 -4 159.58
    6 6 -4 204.08
    -6 6 4 191.38
    -6 6 4 200.38
    -4 6 4 32.5
    4 6 -4 40.6
    -4 6 4 35.3
    4 6 -4 27.3
    -4 6 4 34.6
    -4 6 4 30.3
    4 6 -4 42.5
    4 6 -4 33.5
    4 6 -4 32.3
    -4 6 4 29
    4 6 -4 32.6
    4 6 -4 40.1
    -2 6 4 147.49
    -2 6 4 137.49
    2 6 -4 157.78
    2 6 -4 155.28
    2 6 -4 147.39
    -2 6 4 140.09
    -2 6 4 167.58
    2 6 -4 145.19
    -2 6 4 142.69
    2 6 -4 159.08
    2 6 -4 151.58
    -2 6 4 144.69
    0 6 4 63.79
    0 6 4 65.99
    0 6 -4 60.29
    0 6 -4 67.69
    0 6 -4 46.3
    0 6 -4 71.79
    0 6 -4 68.99
    0 6 4 58.99
    0 6 4 56.69
    0 6 -4 64.39
    -2 6 -4 56.19
    -2 6 -4 41.3
    2 6 4 56.89
    -2 6 -4 51.69
    2 6 4 46.1
    2 6 4 48
    -2 6 -4 44.1
    4 6 4 274.87
    -4 6 -4 284.87
    4 6 4 235.18
    -4 6 -4 259.17
    4 6 4 237.08
    4 6 4 253.27
    -4 6 -4 259.07
    -4 6 -4 265.47
    -4 6 -4 219.68
    4 6 4 254.87
    -6 6 -4 30.1
    6 6 4 38.3
    -6 6 -4 53.09
    6 6 4 36.4
    6 6 4 38.4
    -6 6 -4 42.1
    6 6 4 42.9
    -8 6 -4 51.79
    8 6 4 62.59
    -8 6 -4 50.69
    8 6 4 42.6
    -8 6 -4 62.59
    8 6 4 52.89
    8 6 4 42.8
    -8 6 -4 41.9
    10 6 4 142.69
    10 6 4 164.68
    10 6 4 152.48
    -10 6 -4 140.99
    -10 6 -4 153.88
    -10 6 -4 158.68
    -10 6 -4 147.69
    12 -6 4 9.7
    12 6 4 7.4
    -12 6 -4 3.3
    12 6 4 10.5
    -12 6 -4 6.6
    -12 6 -4 8.9
    12 6 4 6.7
    -12 6 -4 8.8
    14 -6 4 138.19
    -14 6 -4 177.78
    -14 6 -4 167.98
    -14 6 -4 183.78
    14 6 4 166.58
    -14 6 -4 144.89
    -14 6 -4 152.58
    14 6 4 145.59
    16 -6 4 0.2
    -16 6 -4 -0.1
    16 6 4 4.4
    -16 6 -4 0.9
    -16 6 -4 1.7
    -16 6 -4 0.8
    16 6 4 1.9
    18 -6 4 14.3
    -18 6 -4 23.6
    -18 6 -4 20.9
    -18 6 -4 13.5
    -18 6 -4 17.1
    -20 6 -4 54.09
    -20 6 -4 51.89
    -20 6 -4 54.79
    22 -6 4 -3.2
    -22 6 -4 -1.5
    -22 6 -4 0
    -22 6 -4 4.7
    25 7 -4 187.18
    -25 7 4 168.68
    -25 7 4 178.88
    25 7 -4 172.98
    23 -7 -4 -3.2
    -23 7 4 -4.7
    -23 7 4 0.8
    23 7 -4 7
    -23 7 4 -1.6
    23 7 -4 -2.1
    21 -7 -4 21.6
    21 7 -4 17.3
    -21 7 4 21.2
    19 -7 -4 103.69
    -19 7 4 104.39
    -19 7 4 113.59
    -19 7 4 81.19
    -19 7 4 91.49
    19 7 -4 83.59
    17 -7 -4 47.3
    -17 7 4 66.59
    17 7 -4 59.19
    -17 7 4 48.5
    -17 7 4 61.69
    15 -7 -4 197.48
    -15 7 4 166.18
    -15 7 4 183.88
    15 7 -4 201.08
    -15 7 4 173.88
    -15 7 4 195.58
    15 7 -4 198.48
    15 7 -4 171.68
    -15 7 4 214.48
    13 -7 -4 3.8
    -13 7 4 8.7
    -13 7 4 3.9
    11 7 -4 31.1
    -11 7 4 28.8
    -11 7 4 29.7
    11 7 -4 27.7
    11 7 -4 21
    -11 7 4 28.6
    11 7 -4 24.8
    11 7 -4 28.4
    -11 7 4 34.8
    -11 7 4 21.1
    -9 7 4 465.15
    -9 7 4 453.05
    -9 7 4 458.95
    9 7 -4 449.86
    9 7 -4 474.45
    -9 7 4 444.56
    9 7 -4 435.16
    -9 7 4 451.05
    9 7 -4 440.76
    -9 7 4 479.55
    9 7 -4 404.26
    9 7 -4 434.46
    -7 7 4 5.2
    -7 7 4 2.5
    7 7 -4 0.7
    -7 7 4 2.8
    -7 7 4 3.2
    -7 7 4 6.9
    7 7 -4 3.9
    7 7 -4 5.6
    -5 7 4 199.58
    -5 7 4 196.18
    5 7 -4 201.98
    -5 7 4 219.08
    5 7 -4 206.08
    5 7 -4 227.48
    -5 7 4 209.58
    5 7 -4 216.48
    -5 7 4 205.78
    5 7 -4 203.08
    -5 7 4 248.08
    3 7 -4 74.49
    3 7 -4 95.79
    -3 7 4 75.29
    -3 7 4 78.49
    -3 7 4 79.79
    3 7 -4 70.59
    -3 7 4 77.09
    -1 7 4 55.39
    1 7 -4 54.09
    -1 7 4 48
    -1 7 4 50.89
    -1 7 4 54.49
    1 7 4 359.26
    -1 7 -4 305.57
    -1 7 -4 305.07
    -1 7 -4 334.27
    1 7 4 303.57
    -1 7 -4 334.17
    1 7 4 316.87
    -1 7 -4 329.87
    3 7 4 49.9
    3 7 4 47.4
    -3 7 -4 36.4
    -3 7 -4 35.8
    -5 7 -4 142.09
    -5 7 -4 181.18
    -5 7 -4 177.58
    5 7 4 135.49
    -5 7 -4 148.29
    -7 7 -4 73.09
    7 7 4 62.89
    -7 7 -4 64.19
    7 7 4 77.39
    -9 7 -4 11.1
    -9 7 -4 12.4
    9 7 4 13.6
    9 7 4 6.6
    -9 7 -4 14.3
    11 -7 4 108.39
    -11 7 -4 102.99
    -11 7 -4 93.39
    11 7 4 105.39
    11 7 4 109.59
    -11 7 -4 93.19
    13 -7 4 12.7
    -13 7 -4 8.1
    -13 7 -4 11.8
    -13 7 -4 18.2
    13 7 4 18.4
    13 7 4 12.6
    -13 7 -4 11.5
    -15 7 -4 3.3
    15 7 4 0.6
    -15 7 -4 -2.1
    -15 7 -4 -5
    -15 7 -4 -3.5
    -15 7 -4 -5.6
    17 -7 4 54.09
    -17 7 -4 64.39
    -17 7 -4 78.89
    -17 7 -4 70.79
    -17 7 -4 71.79
    19 -7 4 7.3
    -19 7 -4 11.8
    -19 7 -4 13.4
    -19 7 -4 11.9
    -19 7 -4 14.4
    19 7 4 20.5
    20 -8 -4 1.4
    20 8 -4 -4.5
    -20 8 4 -4.1
    -20 8 4 1
    -20 8 4 1.7
    18 -8 -4 131.69
    -18 8 4 105.89
    -18 8 4 142.39
    18 8 -4 108.69
    -18 8 4 145.69
    16 -8 -4 3.8
    -16 8 4 5.1
    -16 8 4 6.4
    -16 8 4 4.7
    16 8 -4 2.5
    16 8 -4 8.5
    14 8 -4 13.8
    -14 8 4 6.2
    14 8 -4 3.9
    -14 8 4 6.6
    -14 8 4 7.3
    -14 8 4 3.7
    -14 8 4 4.8
    -12 8 4 4.8
    -12 8 4 2.3
    12 8 -4 4.6
    12 8 -4 1.7
    -12 8 4 -0.2
    -12 8 4 -5.7
    12 8 -4 -2.6
    -12 8 4 -1.7
    10 8 -4 9.3
    10 8 -4 13.3
    -10 8 4 10.5
    -10 8 4 9.6
    -10 8 4 11.7
    -10 8 4 9.5
    10 8 -4 15.2
    -10 8 4 6.1
    8 8 -4 1.3
    -8 8 4 5.7
    8 8 -4 4.8
    -8 8 4 13.2
    -8 8 4 3.9
    -8 8 4 4.1
    8 8 -4 8.2
    8 8 -4 10.4
    -6 8 4 89.59
    6 8 -4 73.79
    -6 8 4 103.59
    6 8 -4 103.19
    -6 8 4 84.49
    6 8 -4 111.39
    -6 8 4 92.79
    -4 8 4 10.5
    -4 8 4 21.4
    -4 8 4 10.3
    4 8 -4 18
    -2 8 4 491.95
    2 8 -4 407.06
    2 8 -4 437.16
    -2 8 4 387.96
    2 8 -4 442.26
    -2 8 4 406.06
    2 8 -4 475.45
    -2 8 4 417.16
    0 8 4 94.99
    0 8 4 85.09
    0 8 -4 77.19
    -2 8 -4 175.58
    -2 8 -4 132.89
    -4 8 -4 26.5
    4 8 4 31.2
    -4 8 -4 37.5
    -6 8 -4 10.9
    6 8 4 5.2
    -8 8 -4 1.5
    -8 8 -4 3.9
    -8 8 -4 8.8
    -8 8 -4 5.4
    -10 8 -4 1.7
    -10 8 -4 -1.3
    12 -8 4 4.1
    -12 8 -4 3
    -12 8 -4 -0.3
    12 8 4 8
    -12 8 -4 7.1
    12 8 4 8.7
    14 -8 4 70.69
    -14 8 -4 63.79
    -14 8 -4 49.5
    -14 8 -4 75.99
    -14 8 -4 61.79
    14 8 4 79.19
    16 -8 4 39
    -16 8 -4 52.19
    -16 8 -4 41.9
    -16 8 -4 48
    -16 8 -4 47.2
    -15 9 4 -3.8
    15 9 -4 -0.2
    15 9 -4 -6.6
    -13 9 4 14.3
    -13 9 4 15
    -13 9 4 5.3
    13 9 -4 13.6
    -13 9 4 11.1
    -11 9 4 29.3
    -11 9 4 15.5
    11 9 -4 22.4
    -11 9 4 34.1
    11 9 -4 24.1
    -9 9 4 1.2
    9 9 -4 7.4
    -9 9 4 2.5
    9 9 -4 0.6
    -9 9 4 1.5
    9 9 -4 6.5
    7 9 -4 47.1
    -7 9 4 56.09
    -7 9 4 58.79
    -7 9 4 48.8
    -7 9 4 51.89
    7 9 -4 49
    -5 9 4 107.09
    5 9 -4 138.09
    -5 9 4 110.39
    -5 9 4 108.19
    5 9 -4 103.39
    3 9 -4 282.97
    3 9 -4 353.56
    3 9 -4 370.56
    3 9 -4 294.27
    -3 9 4 305.97
    -3 9 4 336.67
    1 9 -4 141.19
    -1 9 4 167.48
    -1 9 -4 123.19
    -1 9 -4 83.79
    1 9 4 101.99
    -3 9 -4 28.5
    5 9 4 39.2
    -5 9 -4 41.7
    7 -9 4 1.6
    -7 9 -4 2.6
    -7 9 -4 5.1
    -7 9 -4 4
    9 -9 4 -4.1
    -9 9 -4 -0.8
    9 9 4 6.6
    -9 9 -4 -1.5
    11 -9 4 7.2
    -11 9 -4 8.9
    -11 9 -4 3
    11 9 4 15.2
    2 10 -4 141.99
    2 10 -4 135.89
    -2 10 4 161.58
    0 10 -4 67.59
    0 10 4 83.39
    -34 0 5 5.4
    -34 0 5 -3.8
    34 0 -5 0
    32 0 -5 1.6
    -32 0 5 2.8
    -32 0 5 0.3
    -30 0 5 5.4
    30 0 -5 4.1
    -30 0 5 5.3
    30 0 -5 3.3
    28 0 -5 5.2
    -28 0 5 4.3
    28 0 -5 9.1
    -28 0 5 6.9
    -26 0 5 4.6
    -26 0 5 -2.3
    26 0 -5 2.6
    24 0 -5 3.2
    -24 0 5 3.9
    -22 0 5 1.6
    -22 0 5 1.9
    -22 0 5 2
    -20 0 5 0.6
    -20 0 5 -1.9
    -20 0 5 2.7
    -20 0 5 0.3
    -18 0 5 -0.3
    -18 0 5 -2.3
    18 0 -5 3.9
    -18 0 5 0.8
    -18 0 5 -3.2
    -18 0 5 0.3
    -18 0 5 0.2
    16 0 -5 0.4
    -16 0 5 2.7
    -16 0 5 -1.4
    -16 0 5 1
    16 0 -5 -1.1
    -16 0 5 -0.7
    -16 0 5 -1.3
    -16 0 5 -0.2
    -16 0 5 -0.6
    16 0 -5 2
    14 0 -5 0.7
    -14 0 5 -0.7
    -14 0 5 -1.3
    -14 0 5 -0.9
    14 0 -5 -1
    -14 0 5 0.1
    -14 0 5 0.1
    -12 0 5 -1
    -12 0 5 -0.2
    12 0 -5 0
    -12 0 5 2.8
    -12 0 5 -0.8
    -12 0 5 -0.8
    12 0 -5 -1.4
    10 0 -5 -0.1
    -10 0 5 2.2
    10 0 -5 0.4
    -10 0 5 -0.5
    -10 0 5 0
    -10 0 5 0.2
    -10 0 5 -0.4
    -10 0 5 -0.7
    -8 0 5 0.6
    -8 0 5 0.9
    -8 0 5 -0.7
    -8 0 5 0.2
    8 0 -5 0.6
    -8 0 5 -0.5
    -8 0 5 0.4
    -6 0 5 -0.2
    -6 0 5 0.8
    -6 0 5 -0.1
    6 0 -5 0.1
    -4 0 5 -1.1
    -4 0 5 -0.4
    4 0 -5 -0.7
    -4 0 5 -0.9
    2 0 -5 -1
    -2 0 5 -1.5
    -2 0 5 -1.1
    -2 0 5 -0.8
    -2 0 5 -0.4
    0 0 5 -0.5
    0 0 5 0.4
    0 0 5 0.1
    2 0 5 0.2
    2 0 5 -0.4
    2 0 5 0.8
    4 0 5 -0.9
    4 0 5 0.2
    6 0 5 0.9
    6 0 5 -0.3
    6 0 5 -0.1
    6 0 5 0.9
    -6 0 -5 0.2
    8 0 5 -0.9
    8 0 5 0
    -8 0 -5 0
    8 0 5 -0.9
    8 0 5 -1
    10 0 5 0.2
    -10 0 -5 0.7
    10 0 5 0.7
    10 0 5 -2.2
    10 0 5 0.7
    12 0 5 0.4
    -12 0 -5 0.4
    12 0 5 -1.1
    12 0 5 0.2
    -14 0 -5 -0.6
    14 0 5 -0.7
    14 0 5 -0.6
    14 0 5 -2.5
    14 0 5 -3.8
    16 0 5 -0.1
    16 0 5 -0.9
    16 0 5 1.1
    16 0 5 -3.2
    -16 0 -5 -0.4
    18 0 5 -4.3
    18 0 5 -0.8
    -18 0 -5 0.5
    18 0 5 -2.8
    18 0 5 -1.9
    -20 0 -5 0.4
    20 0 5 -1.1
    -20 0 -5 -0.1
    20 0 5 2.7
    20 0 5 -0.6
    -22 0 -5 -0.3
    22 0 5 0.7
    -22 0 -5 -1
    22 0 5 2.7
    22 0 5 0.2
    22 0 5 -0.3
    -24 0 -5 -0.9
    24 0 5 -3.6
    -24 0 -5 2.9
    24 0 5 -0.6
    24 0 5 0.4
    -26 0 -5 3.9
    26 0 5 -2
    -26 0 -5 -1
    26 0 5 2.2
    26 0 5 -3.4
    -28 0 -5 -0.4
    28 0 5 1.5
    28 0 5 -0.2
    33 -1 -5 7.3
    -33 -1 5 8
    -33 1 5 4.6
    33 1 -5 7
    -33 1 5 7.7
    -33 1 5 3.1
    33 1 -5 2.2
    -31 -1 5 -1.5
    -31 -1 5 3.3
    31 1 -5 4
    -31 1 5 6.8
    -31 1 5 -3.9
    -29 -1 5 1.2
    -29 -1 5 4.9
    29 -1 -5 5.5
    29 1 -5 3.4
    -29 1 5 -0.5
    -29 1 5 4.8
    29 1 -5 4.3
    -27 -1 5 3.9
    27 -1 -5 7.5
    -27 -1 5 3
    -27 1 5 1.9
    -27 1 5 3.3
    27 1 -5 7.3
    -25 -1 5 13.2
    -25 -1 5 8.7
    25 1 -5 10.6
    -25 1 5 4.9
    -25 1 5 7.3
    -25 1 5 11.4
    -23 -1 5 8.6
    -23 1 5 4.2
    23 1 -5 3.2
    -23 1 5 1.8
    -23 1 5 5.8
    23 1 -5 5.7
    -23 1 5 7.9
    -21 -1 5 41.9
    -21 1 5 26.7
    -21 1 5 34.8
    -21 1 5 35.7
    -21 1 5 32.7
    -21 1 5 42.3
    21 1 -5 37.1
    21 1 -5 29.2
    -19 -1 5 1.4
    -19 -1 5 0
    19 1 -5 0.5
    19 1 -5 -1.1
    -19 1 5 -2.9
    -19 1 5 0.2
    19 1 -5 2.4
    -19 1 5 2.9
    19 1 -5 -0.1
    -19 1 5 -0.3
    -19 1 5 0.1
    17 -1 -5 4.5
    -17 -1 5 2
    -17 -1 5 0.4
    17 1 -5 0.6
    17 1 -5 3.8
    -17 1 5 1.9
    17 1 -5 0.2
    -17 1 5 -0.4
    -17 1 5 1.4
    -17 1 5 2.1
    -17 1 5 0.6
    17 1 -5 0.6
    -17 1 5 1.7
    -17 1 5 -0.5
    -15 -1 5 59.29
    -15 -1 5 50.69
    -15 -1 5 50.99
    -15 -1 5 54.39
    -15 -1 5 52.99
    -15 -1 5 60.69
    15 1 -5 51.59
    -15 1 5 56.89
    -15 1 5 57.39
    15 1 -5 59.59
    -15 1 5 54.39
    15 1 -5 46.7
    -15 1 5 52.39
    -15 1 5 56.49
    -15 1 5 48
    -15 1 5 58.59
    -15 1 5 63.89
    -13 -1 5 121.89
    -13 -1 5 142.49
    13 -1 -5 141.79
    -13 -1 5 128.39
    -13 -1 5 124.39
    13 1 -5 124.39
    -13 1 5 124.99
    -13 1 5 138.59
    -13 1 5 142.29
    13 1 -5 133.19
    13 1 -5 133.99
    -13 1 5 136.29
    -13 1 5 138.39
    -13 1 5 112.29
    13 1 -5 112.89
    -13 1 5 129.29
    -11 -1 5 18.3
    -11 -1 5 13.7
    -11 -1 5 20.5
    11 -1 -5 18.4
    -11 -1 5 16.9
    -11 -1 5 16.4
    11 -1 -5 18.2
    -11 1 5 17.7
    -11 1 5 18.8
    -11 1 5 15.5
    11 1 -5 20.2
    11 1 -5 18.8
    -11 1 5 18.9
    -11 1 5 17.4
    -11 1 5 15.8
    11 1 -5 14.6
    -9 -1 5 152.48
    -9 -1 5 143.09
    -9 -1 5 180.58
    9 -1 -5 183.98
    -9 -1 5 170.88
    -9 -1 5 157.98
    9 1 -5 178.18
    -9 1 5 167.38
    -9 1 5 148.19
    -9 1 5 165.78
    9 1 -5 146.19
    9 1 -5 184.38
    -9 1 5 169.08
    9 1 -5 159.98
    -9 1 5 180.68
    -9 1 5 177.58
    7 -1 -5 209.08
    -7 -1 5 185.98
    -7 -1 5 182.48
    7 1 -5 199.48
    -7 1 5 193.08
    -7 1 5 192.28
    -7 1 5 158.18
    -7 1 5 206.58
    -7 1 5 190.88
    5 -1 -5 128.69
    -5 -1 5 113.79
    -5 -1 5 111.59
    -5 1 5 116.19
    -5 1 5 115.09
    -5 1 5 130.19
    -5 1 5 117.39
    -3 -1 5 211.18
    -3 -1 5 213.18
    3 -1 -5 230.58
    -3 1 5 217.98
    -3 1 5 215.38
    -3 1 5 240.18
    -3 1 5 200.38
    -1 -1 5 579.14
    1 -1 -5 628.24
    -1 -1 5 536.35
    -1 1 5 571.24
    -1 1 5 562.64
    -1 1 5 664.13
    1 -1 5 84.99
    1 -1 5 81.79
    1 -1 5 80.39
    -1 -1 -5 89.89
    1 1 5 79.89
    1 1 5 86.79
    3 -1 5 0.7
    3 -1 5 2.5
    -3 -1 -5 1
    3 -1 5 1.6
    3 1 5 1.3
    -3 1 -5 2
    3 1 5 2.8
    5 -1 5 313.67
    5 -1 5 320.97
    5 -1 5 276.97
    5 -1 5 330.47
    5 -1 5 304.97
    5 1 5 310.77
    5 1 5 300.87
    -5 1 -5 318.77
    5 1 5 284.67
    5 1 5 315.27
    5 1 5 346.27
    -5 1 -5 307.47
    7 -1 5 310.17
    7 -1 5 330.17
    -7 -1 -5 311.57
    7 -1 5 288.97
    7 -1 5 323.57
    7 1 5 317.67
    7 1 5 285.07
    -7 1 -5 326.47
    7 1 5 318.07
    -7 1 -5 312.87
    7 1 5 314.57
    7 1 5 321.27
    -9 -1 -5 1.8
    9 -1 5 1.9
    9 -1 5 0.4
    9 -1 5 2.7
    9 -1 5 1.7
    -9 1 -5 2
    9 1 5 0.6
    -9 1 -5 0.7
    9 1 5 3.1
    9 1 5 2.7
    11 -1 5 88.39
    -11 -1 -5 92.99
    11 -1 5 87.89
    11 -1 5 80.29
    11 -1 5 77.39
    11 1 5 77.49
    11 1 5 88.89
    -11 1 -5 91.59
    11 1 5 75.29
    13 -1 5 177.18
    13 -1 5 161.88
    13 -1 5 174.88
    -13 -1 -5 182.28
    13 -1 5 175.88
    13 1 5 179.78
    13 1 5 168.48
    13 1 5 184.38
    13 1 5 148.79
    -13 1 -5 174.98
    15 -1 5 60.69
    15 -1 5 64.49
    15 -1 5 58.89
    -15 -1 -5 61.09
    15 -1 5 49.8
    -15 1 -5 58.19
    15 1 5 52.59
    15 1 5 58.89
    15 1 5 59.29
    15 1 5 60.19
    17 -1 5 59.29
    17 -1 5 58.49
    -17 -1 -5 57.99
    17 -1 5 54.89
    17 -1 5 55.29
    -17 1 -5 54.79
    17 1 5 58.49
    17 1 5 52.89
    19 -1 5 111.69
    19 -1 5 103.99
    19 -1 5 107.09
    -19 -1 -5 112.39
    19 -1 5 120.49
    19 1 5 108.79
    19 1 5 119.69
    19 1 5 112.89
    -19 1 -5 107.49
    -21 -1 -5 33.8
    21 -1 5 42.3
    21 -1 5 41.4
    -21 -1 -5 35.2
    -21 1 -5 31.4
    21 1 5 39.4
    21 1 5 37.9
    21 1 5 40.4
    21 1 5 45.6
    -21 1 -5 35.9
    -21 1 -5 35.6
    -23 -1 -5 0.9
    -23 -1 -5 -0.2
    23 -1 5 -1.3
    23 1 5 5.7
    -23 1 -5 -1.3
    23 1 5 -0.4
    23 1 5 0.9
    -23 1 -5 -1
    23 1 5 -1.7
    23 1 5 0.8
    25 -1 5 70.89
    25 -1 5 80.59
    -25 1 -5 58.69
    25 1 5 64.59
    25 1 5 68.79
    25 1 5 58.89
    25 1 5 59.09
    -25 1 -5 53.79
    27 -1 5 47.7
    27 -1 5 53.19
    -27 -1 -5 44.8
    -27 1 -5 37.6
    27 1 5 50.99
    27 1 5 45.1
    -27 1 -5 43
    34 -2 -5 -3.3
    -34 -2 5 5.2
    -34 2 5 -1.3
    -34 2 5 3.8
    34 2 -5 4.7
    32 -2 -5 12.8
    -32 -2 5 18.8
    -32 2 5 11.2
    -32 2 5 12.9
    32 2 -5 11.5
    -32 2 5 15.2
    32 2 -5 14.8
    -30 -2 5 49.5
    30 -2 -5 47.9
    30 2 -5 35.4
    30 2 -5 44.3
    -30 2 5 43.3
    -30 2 5 51.49
    -30 2 5 42.9
    -30 2 5 34.5
    28 -2 -5 4.7
    -28 -2 5 6.5
    28 2 -5 5.2
    28 2 -5 3.2
    28 2 -5 -1.5
    -28 2 5 5.5
    -28 2 5 -0.5
    -28 2 5 -2.2
    -28 2 5 3.4
    -26 -2 5 6
    26 -2 -5 5.1
    -26 -2 5 0.9
    26 2 -5 4.4
    -26 2 5 4.3
    -26 2 5 -0.7
    26 2 -5 6.9
    26 2 -5 2.8
    -26 2 5 -2
    -26 2 5 6.8
    -24 -2 5 43.3
    24 -2 -5 50.19
    -24 -2 5 46.5
    -24 2 5 33.5
    24 2 -5 32.8
    -24 2 5 34.7
    24 2 -5 39.3
    -24 2 5 40.1
    -24 2 5 40.1
    -22 -2 5 70.59
    -22 -2 5 66.19
    22 2 -5 58.39
    -22 2 5 65.29
    22 2 -5 52.49
    -22 2 5 62.09
    -22 2 5 51.09
    -22 2 5 68.69
    -22 2 5 57.19
    -20 -2 5 -1.2
    -20 -2 5 -0.1
    20 -2 -5 6.7
    -20 2 5 -1.3
    -20 2 5 1.8
    20 2 -5 0.2
    -20 2 5 2.7
    -20 2 5 2.3
    20 2 -5 2.9
    20 2 -5 -1.9
    20 2 -5 2.7
    -20 2 5 2.8
    -18 -2 5 9.4
    -18 -2 5 7.5
    18 2 -5 5.1
    18 2 -5 8.2
    -18 2 5 2.6
    18 2 -5 9.8
    -18 2 5 8.5
    -18 2 5 14.4
    -18 2 5 7.7
    -18 2 5 9.1
    -18 2 5 8.2
    -16 -2 5 82.99
    -16 -2 5 88.89
    -16 2 5 85.39
    -16 2 5 66.69
    16 2 -5 77.79
    -16 2 5 83.89
    -16 2 5 80.99
    16 2 -5 76.49
    -16 2 5 80.59
    16 2 -5 69.79
    -16 2 5 81.89
    16 2 -5 90.99
    -16 2 5 74.89
    -14 -2 5 56.99
    -14 -2 5 58.29
    -14 -2 5 64.09
    -14 2 5 57.59
    -14 2 5 56.69
    14 2 -5 62.79
    -14 2 5 61.09
    14 2 -5 58.79
    -14 2 5 63.59
    -14 2 5 66.49
    -14 2 5 55.99
    14 2 -5 54.39
    -14 2 5 65.09
    -14 2 5 65.79
    -14 2 5 61.89
    14 2 -5 62.99
    -12 -2 5 3.5
    12 -2 -5 3.6
    -12 -2 5 3.2
    -12 -2 5 1.7
    -12 2 5 0.8
    -12 2 5 2.8
    -12 2 5 3.1
    -12 2 5 3.7
    12 2 -5 2.7
    12 2 -5 1.9
    12 2 -5 3.5
    12 2 -5 1.7
    -12 2 5 3.1
    -12 2 5 4.6
    -10 -2 5 45.5
    -10 -2 5 39.6
    -10 -2 5 51.39
    -10 2 5 47
    10 2 -5 47.8
    10 2 -5 42.4
    -10 2 5 53.09
    -10 2 5 40.1
    -10 2 5 43.4
    10 2 -5 39.3
    -10 2 5 44.6
    -10 2 5 34.5
    -10 2 5 45.6
    10 2 -5 46.9
    -10 2 5 48.3
    8 -2 -5 152.38
    -8 -2 5 145.09
    -8 -2 5 153.88
    -8 2 5 162.88
    8 2 -5 148.59
    -8 2 5 149.19
    -8 2 5 129.09
    -8 2 5 148.79
    -8 2 5 143.09
    8 2 -5 146.69
    8 2 -5 153.58
    -6 -2 5 19.8
    -6 -2 5 19.4
    6 -2 -5 22
    6 2 -5 15.5
    -6 2 5 19.8
    -6 2 5 19
    -6 2 5 16.8
    -6 2 5 17.1
    -6 2 5 17.5
    -4 -2 5 0.3
    -4 -2 5 1.5
    -4 -2 5 1.7
    4 -2 -5 1.6
    4 -2 -5 0.7
    4 2 -5 1.7
    -4 2 5 1.3
    -4 2 5 1.3
    -4 2 5 1.5
    -4 2 5 1.5
    -4 2 5 1.4
    -2 -2 5 88.59
    -2 -2 5 98.79
    -2 -2 5 93.09
    2 -2 -5 94.69
    -2 -2 5 90.89
    -2 2 5 84.69
    2 2 -5 88.69
    -2 2 5 91.29
    -2 2 5 92.29
    0 -2 -5 106.39
    0 -2 5 103.79
    0 -2 -5 118.39
    0 -2 5 104.99
    0 -2 5 101.89
    0 2 -5 100.59
    0 2 5 110.59
    0 2 5 100.19
    2 -2 5 7.1
    2 -2 5 9.4
    2 -2 5 6.4
    2 2 5 4.2
    2 2 5 6.3
    2 2 5 6.3
    -2 2 -5 6.1
    2 2 5 6.8
    -2 2 -5 6.6
    4 -2 5 0.5
    4 -2 5 -0.5
    4 -2 5 -4.6
    4 2 5 0.2
    4 2 5 0.3
    4 2 5 0.8
    4 2 5 0.3
    4 2 5 -0.4
    -4 2 -5 -0.2
    -4 2 -5 -1.2
    6 -2 5 57.79
    6 -2 5 65.79
    -6 -2 -5 62.49
    6 -2 5 63.59
    6 -2 5 63.89
    -6 2 -5 61.59
    6 2 5 71.49
    6 2 5 62.19
    -6 2 -5 62.69
    6 2 5 52.59
    6 2 5 62.29
    6 2 5 62.19
    8 -2 5 32.9
    8 -2 5 34.3
    -8 -2 -5 31.9
    8 -2 5 41.3
    8 -2 5 31.3
    8 2 5 36
    8 2 5 43.5
    8 2 5 34.9
    -8 2 -5 35.2
    8 2 5 31.1
    -8 2 -5 36.7
    -8 2 -5 31.8
    8 2 5 24.5
    10 -2 5 43.7
    10 -2 5 44
    -10 -2 -5 42.1
    10 -2 5 28
    10 2 5 41.1
    10 2 5 36.7
    10 2 5 45.7
    -10 2 -5 33.5
    -10 2 -5 40.5
    -10 2 -5 39.9
    -12 -2 -5 3.4
    12 -2 5 3.3
    12 -2 5 1.1
    12 -2 5 -1.1
    12 -2 5 2.6
    -12 2 -5 2.1
    12 2 5 1.5
    12 2 5 -0.6
    12 2 5 -1.5
    12 2 5 2.1
    -14 -2 -5 22.1
    14 -2 5 20.3
    14 -2 5 18.1
    14 -2 5 18
    14 -2 5 19.8
    14 2 5 21
    14 2 5 15.2
    14 2 5 19.5
    14 2 5 18.9
    -14 2 -5 22.7
    16 -2 5 5.1
    -16 -2 -5 6.7
    16 -2 5 5.1
    16 2 5 6.4
    16 2 5 8.6
    16 2 5 9.4
    -16 2 -5 5.5
    -18 -2 -5 46.9
    18 -2 5 49.2
    18 -2 5 43.8
    -18 2 -5 41
    18 2 5 47.2
    -18 2 -5 41.8
    18 2 5 51.69
    18 2 5 41.8
    18 2 5 38.8
    18 2 5 39.3
    -20 -2 -5 3.3
    -20 2 -5 3.2
    -20 2 -5 5.4
    20 2 5 2.2
    -20 2 -5 4.9
    -22 -2 -5 1.4
    22 -2 5 -0.1
    22 -2 5 4.7
    22 2 5 7.5
    22 2 5 3.8
    22 2 5 2.9
    -22 2 -5 2.7
    -22 2 -5 2.1
    22 2 5 1.2
    22 2 5 3.6
    -22 2 -5 0.4
    24 -2 5 1.9
    -24 -2 -5 2.7
    24 2 5 6.2
    24 2 5 2.1
    -24 2 -5 0.9
    24 2 5 6.3
    24 2 5 -0.1
    -24 2 -5 -0.6
    26 -2 5 26.7
    26 -2 5 23.6
    -26 -2 -5 28.2
    26 2 5 28.8
    26 2 5 23.5
    -26 2 -5 19.4
    -26 2 -5 19.8
    33 -3 -5 13.7
    33 -3 -5 7.6
    -33 -3 5 11.9
    -33 3 5 7.7
    -33 3 5 8.3
    -31 -3 5 13.7
    31 -3 -5 6.2
    31 3 -5 3.5
    31 3 -5 3.4
    -31 3 5 12.3
    -31 3 5 5.3
    -29 -3 5 9.1
    29 -3 -5 3.9
    29 3 -5 -1.3
    -29 3 5 3.6
    29 3 -5 1.9
    -29 3 5 -3.4
    -29 3 5 -0.6
    29 3 -5 6.7
    -27 -3 5 42.6
    27 -3 -5 35.8
    -27 3 5 29.4
    -27 3 5 35.3
    -27 3 5 32.4
    -27 3 5 37.7
    27 3 -5 42
    -27 3 5 29.4
    27 3 -5 38.5
    25 -3 -5 9
    25 3 -5 5.7
    -25 3 5 5.7
    -25 3 5 14.9
    25 3 -5 6.3
    -25 3 5 5.9
    -25 3 5 6.1
    -25 3 5 13
    -23 -3 5 3.9
    23 -3 -5 5.7
    23 3 -5 -2.9
    23 3 -5 0.1
    23 3 -5 1.3
    -23 3 5 3.6
    -23 3 5 3.4
    -23 3 5 0.1
    -23 3 5 0.9
    -21 -3 5 -2.3
    21 3 -5 0.4
    -21 3 5 1.6
    -21 3 5 -4.6
    21 3 -5 -1.8
    -21 3 5 2.1
    -21 3 5 1.3
    -21 3 5 4.2
    -19 -3 5 64.39
    19 3 -5 64.19
    19 3 -5 65.89
    19 3 -5 69.99
    -19 3 5 72.59
    -19 3 5 75.49
    -19 3 5 67.89
    -19 3 5 60.19
    -19 3 5 71.39
    -17 -3 5 13.6
    17 -3 -5 14.8
    -17 3 5 20.9
    17 3 -5 14.1
    -17 3 5 11.7
    -17 3 5 14
    17 3 -5 13.6
    -17 3 5 15.3
    -17 3 5 16.3
    -17 3 5 18.5
    -17 3 5 14.2
    17 3 -5 16.5
    17 3 -5 12.9
    -15 -3 5 102.49
    15 -3 -5 112.09
    -15 3 5 89.49
    15 3 -5 108.09
    -15 3 5 103.99
    -15 3 5 98.99
    -15 3 5 92.59
    -15 3 5 105.79
    15 3 -5 118.69
    -15 3 5 101.79
    -15 3 5 101.59
    15 3 -5 95.09
    -13 -3 5 -0.8
    -13 -3 5 -1.5
    13 -3 -5 -0.6
    -13 3 5 -0.9
    13 3 -5 -1.4
    13 3 -5 -0.5
    -13 3 5 -1.3
    -13 3 5 -0.2
    13 3 -5 1.4
    -13 3 5 -0.1
    -13 3 5 -0.3
    -13 3 5 1
    -13 3 5 -0.4
    -11 -3 5 26.4
    -11 -3 5 25.9
    11 -3 -5 26
    -11 3 5 23.6
    11 3 -5 26.3
    -11 3 5 26.7
    -11 3 5 23
    11 3 -5 29.2
    -11 3 5 27.6
    11 3 -5 24.6
    -11 3 5 25.9
    -11 3 5 25.8
    11 3 -5 25.1
    -9 -3 5 69.59
    -9 -3 5 62.59
    9 3 -5 61.69
    -9 3 5 71.79
    -9 3 5 67.89
    -9 3 5 57.39
    -9 3 5 67.49
    9 3 -5 64.39
    -9 3 5 58.39
    -9 3 5 62.39
    -9 3 5 51.99
    9 3 -5 56.49
    -9 3 5 58.29
    9 3 -5 61.89
    -9 3 5 66.39
    -7 -3 5 490.35
    -7 -3 5 482.45
    7 3 -5 457.85
    -7 3 5 429.66
    7 3 -5 436.26
    -7 3 5 455.05
    -7 3 5 429.36
    -7 3 5 402.16
    -7 3 5 403.56
    -7 3 5 375.16
    7 3 -5 443.46
    -7 3 5 399.86
    -7 3 5 388.16
    7 3 -5 399.56
    -7 3 5 422.56
    -5 -3 5 8.3
    -5 -3 5 7.9
    -5 -3 5 5.6
    -5 3 5 7.9
    -5 3 5 7.8
    -5 3 5 5.8
    5 3 -5 7.8
    5 3 -5 6.9
    5 3 -5 7.2
    -5 3 5 6.3
    -5 3 5 6.2
    -5 3 5 6.5
    5 3 -5 5.3
    -5 3 5 5
    -5 3 5 6.7
    -5 3 5 7.3
    3 -3 -5 36.5
    -3 -3 5 35.4
    3 -3 -5 36.7
    -3 -3 5 31.7
    -3 3 5 30
    3 3 -5 35.2
    -3 3 5 27
    -3 3 5 30.3
    3 3 -5 30.8
    -3 3 5 32.1
    -3 3 5 35.3
    3 3 -5 31.2
    -3 3 5 34.3
    1 -3 -5 93.19
    -1 -3 5 84.69
    -1 3 5 93.49
    1 3 -5 94.39
    -1 3 5 89.89
    1 3 -5 99.99
    -1 3 5 100.59
    -1 3 5 99.29
    -1 3 5 87.19
    1 3 -5 89.59
    -1 3 5 80.59
    1 3 -5 90.99
    1 -3 5 427.86
    1 -3 5 452.75
    1 -3 5 420.96
    -1 3 -5 424.56
    -1 3 -5 398.46
    1 3 5 406.46
    1 3 5 428.06
    -1 3 -5 416.66
    1 3 5 411.06
    1 3 5 403.46
    -1 3 -5 440.46
    1 3 5 398.16
    3 -3 5 65.89
    3 -3 5 69.79
    3 3 5 64.09
    3 3 5 60.99
    3 3 5 63.89
    3 3 5 54.69
    3 3 5 56.19
    -3 3 -5 66.99
    -3 3 -5 62.49
    -3 3 -5 59.39
    3 3 5 64.89
    5 -3 5 220.08
    5 -3 5 196.58
    -5 3 -5 196.58
    -5 3 -5 185.88
    5 3 5 178.18
    5 3 5 190.88
    -5 3 -5 209.98
    5 3 5 200.18
    5 3 5 206.18
    5 3 5 208.48
    7 -3 5 31.2
    -7 -3 -5 28.6
    7 -3 5 37.3
    7 3 5 28.2
    7 3 5 26.8
    -7 3 -5 24.2
    7 3 5 30.5
    -7 3 -5 30.6
    -7 3 -5 28.5
    -7 3 -5 29.1
    7 3 5 33.3
    9 -3 5 115.49
    9 -3 5 110.09
    9 -3 5 103.69
    -9 -3 -5 87.89
    9 3 5 105.29
    -9 3 -5 92.79
    -9 3 -5 89.89
    9 3 5 119.09
    -9 3 -5 105.19
    9 3 5 97.89
    -9 3 -5 105.39
    9 3 5 88.69
    9 3 5 88.49
    11 -3 5 114.69
    11 -3 5 110.99
    11 -3 5 127.69
    -11 3 -5 113.09
    11 3 5 121.09
    11 3 5 101.79
    -11 3 -5 104.29
    11 3 5 107.49
    11 3 5 105.49
    11 3 5 116.89
    13 -3 5 197.88
    13 -3 5 193.78
    13 3 5 186.48
    -13 3 -5 190.98
    -13 3 -5 211.18
    13 3 5 188.38
    13 3 5 194.78
    15 -3 5 0.2
    15 -3 5 0.3
    15 3 5 3.1
    15 3 5 0.5
    15 3 5 1
    -15 3 -5 1.3
    15 3 5 -5.3
    17 -3 5 -4.6
    17 -3 5 0.4
    -17 3 -5 -0.2
    17 3 5 2.3
    17 3 5 0.8
    -17 3 -5 1.3
    17 3 5 -0.9
    17 3 5 -4.9
    17 3 5 -0.5
    19 -3 5 65.89
    -19 -3 -5 82.89
    19 3 5 73.99
    -19 3 -5 59.59
    -19 3 -5 69.29
    19 3 5 77.69
    -19 3 -5 68.19
    -21 -3 -5 87.19
    21 -3 5 96.79
    -21 3 -5 78.29
    21 3 5 83.99
    21 3 5 87.69
    21 3 5 83.59
    -21 3 -5 76.19
    23 -3 5 30.3
    -23 -3 -5 28.1
    23 3 5 24.7
    23 3 5 28.6
    -23 3 -5 22.3
    -25 -3 -5 18
    25 -3 5 13.7
    25 3 5 13.9
    25 3 5 11.8
    -25 3 -5 10.7
    32 4 -5 26.6
    32 4 -5 34.2
    -32 4 5 21.6
    30 -4 -5 12
    -30 4 5 13.2
    30 4 -5 17.4
    -30 4 5 14
    -30 4 5 14.3
    -28 4 5 30.3
    -28 4 5 31.7
    28 4 -5 43.9
    -28 4 5 34.8
    -28 4 5 34.3
    -28 4 5 40.6
    28 4 -5 42.8
    -26 -4 5 16.8
    26 -4 -5 13.1
    26 4 -5 14.1
    -26 4 5 11.6
    -26 4 5 12.1
    26 4 -5 12.2
    -26 4 5 11.6
    -26 4 5 10.4
    -24 -4 5 92.69
    24 -4 -5 83.19
    24 4 -5 83.69
    -24 4 5 88.89
    -24 4 5 81.69
    24 4 -5 89.59
    -24 4 5 104.79
    -24 4 5 84.69
    -22 -4 5 28.9
    22 -4 -5 33.6
    22 4 -5 29.8
    22 4 -5 23.9
    -22 4 5 30.1
    -22 4 5 38.4
    -22 4 5 24
    -20 -4 5 28.3
    20 -4 -5 30.1
    -20 4 5 17.3
    20 4 -5 23.8
    20 4 -5 18.8
    -20 4 5 31.8
    -18 -4 5 38.2
    18 -4 -5 41.1
    -18 4 5 46.8
    -18 4 5 40.8
    -18 4 5 48.3
    -18 4 5 30.4
    18 4 -5 32.6
    -18 4 5 44.4
    18 4 -5 37.4
    18 4 -5 35.4
    16 -4 -5 199.68
    -16 -4 5 189.68
    -16 4 5 173.48
    16 4 -5 158.98
    -16 4 5 182.08
    -16 4 5 188.98
    16 4 -5 187.98
    -16 4 5 191.58
    16 4 -5 205.78
    -16 4 5 192.28
    -16 4 5 157.88
    -16 4 5 177.68
    -14 -4 5 40.4
    14 -4 -5 31.8
    -14 4 5 42.5
    -14 4 5 43.3
    -14 4 5 23.3
    14 4 -5 37.7
    14 4 -5 44.8
    -14 4 5 35.8
    -14 4 5 44.1
    -14 4 5 38.5
    -14 4 5 39.3
    14 4 -5 36.8
    12 -4 -5 0
    -12 -4 5 -1.4
    12 4 -5 1.3
    12 4 -5 0.2
    12 4 -5 2.3
    -12 4 5 0.5
    -12 4 5 -0.5
    -12 4 5 -1.4
    -12 4 5 0.4
    -12 4 5 2.3
    -12 4 5 1.2
    -10 -4 5 87.39
    -10 4 5 80.19
    -10 4 5 70.99
    -10 4 5 88.39
    -10 4 5 78.09
    -10 4 5 79.69
    10 4 -5 92.19
    -10 4 5 82.09
    -10 4 5 81.99
    10 4 -5 79.89
    10 4 -5 72.49
    10 4 -5 85.59
    -8 4 5 227.78
    -8 4 5 229.08
    -8 4 5 199.98
    8 4 -5 262.17
    8 4 -5 202.88
    -8 4 5 253.17
    8 4 -5 231.28
    -8 4 5 227.48
    -8 4 5 206.68
    -8 4 5 241.88
    -8 4 5 251.07
    8 4 -5 226.68
    8 4 -5 252.97
    -6 -4 5 52.69
    6 4 -5 46.2
    -6 4 5 41.5
    -6 4 5 44.7
    -6 4 5 50.69
    6 4 -5 53.89
    -6 4 5 51.89
    -6 4 5 52.59
    6 4 -5 47.4
    -6 4 5 52.89
    6 4 -5 46.4
    6 4 -5 53.19
    4 -4 -5 38.8
    -4 -4 5 30.4
    4 4 -5 40.1
    -4 4 5 35
    4 4 -5 37.3
    -4 4 5 34.2
    4 4 -5 44.6
    4 4 -5 40.7
    -4 4 5 31.6
    -4 4 5 41.5
    -4 4 5 37.6
    -4 4 5 35.1
    4 4 -5 37.6
    -2 -4 5 59.59
    -2 -4 5 79.39
    -2 4 5 74.99
    2 4 -5 80.69
    -2 4 5 58.89
    2 4 -5 70.59
    -2 4 5 66.29
    2 4 -5 70.79
    -2 4 5 67.99
    2 4 -5 75.89
    2 4 -5 68.99
    -2 4 5 69.39
    -2 4 5 71.69
    0 -4 5 158.18
    0 -4 5 136.59
    0 4 5 147.39
    0 4 -5 140.39
    0 4 5 137.59
    0 4 -5 156.28
    0 4 -5 155.88
    0 4 5 147.69
    0 4 -5 148.49
    0 4 5 141.39
    2 -4 5 51.19
    2 4 5 49.2
    2 4 5 46.8
    -2 4 -5 56.59
    2 4 5 44.7
    2 4 5 43.7
    2 4 5 45.2
    -2 4 -5 51.39
    -2 4 -5 47.7
    2 4 5 48.7
    -2 4 -5 49.3
    4 -4 5 156.78
    4 4 5 143.39
    4 4 5 133.59
    -4 4 -5 154.68
    4 4 5 128.99
    -4 4 -5 139.39
    -4 4 -5 142.49
    4 4 5 129.49
    6 -4 5 28.6
    6 4 5 34.2
    6 4 5 25.4
    -6 4 -5 25.6
    -6 4 -5 25.6
    6 4 5 20.5
    -6 4 -5 25.3
    6 4 5 23.9
    -8 4 -5 30.6
    8 4 5 30.3
    -8 4 -5 30.7
    8 4 5 26.5
    8 4 5 34.5
    -8 4 -5 36.7
    8 4 5 42.9
    -8 4 -5 31.6
    10 -4 5 39.7
    10 -4 5 37
    10 -4 5 33.7
    -10 4 -5 29
    10 4 5 28.9
    10 4 5 23.2
    10 4 5 33.5
    10 4 5 29.1
    -10 4 -5 33.3
    -10 4 -5 32.2
    10 4 5 30.8
    12 -4 5 146.49
    12 -4 5 140.49
    12 -4 5 151.88
    12 4 5 152.58
    12 4 5 142.59
    12 4 5 135.99
    12 4 5 157.38
    -12 4 -5 167.58
    -12 4 -5 134.09
    -12 4 -5 141.49
    14 -4 5 5.2
    14 -4 5 3.1
    -14 4 -5 -0.3
    -14 4 -5 4.6
    14 4 5 3.4
    14 4 5 -0.8
    14 4 5 5.6
    14 4 5 7.1
    -14 4 -5 4.5
    16 -4 5 -4.5
    -16 -4 -5 -0.8
    16 -4 5 -6.4
    -16 4 -5 0.9
    -16 4 -5 2.1
    16 4 5 -4
    16 4 5 -9.4
    16 4 5 -0.2
    18 -4 5 11.3
    -18 -4 -5 19.7
    18 -4 5 9.4
    -18 4 -5 13.3
    18 4 5 21.1
    -18 4 -5 17.4
    18 4 5 8.5
    18 4 5 20.4
    20 -4 5 88.99
    -20 -4 -5 89.59
    20 4 5 84.39
    -20 4 -5 75.79
    20 4 5 92.69
    -20 4 -5 71.79
    20 4 5 70.79
    22 -4 5 -2.6
    -22 -4 -5 2.6
    22 4 5 1.7
    22 4 5 0.9
    22 4 5 2.2
    -22 4 -5 0.9
    -24 -4 -5 5.9
    24 4 5 10.6
    -24 4 -5 3.4
    -24 4 -5 6
    24 4 5 -0.7
    29 -5 -5 6.7
    -29 5 5 9.1
    -29 5 5 4.3
    -29 5 5 9.3
    29 5 -5 8.3
    -29 5 5 2.2
    27 -5 -5 5.4
    -27 5 5 8.1
    27 5 -5 10.1
    -27 5 5 2.3
    -27 5 5 1.3
    -27 5 5 4.7
    27 5 -5 10.1
    25 -5 -5 102.59
    -25 -5 5 110.09
    -25 5 5 89.79
    -25 5 5 106.69
    25 5 -5 120.09
    -25 5 5 104.69
    -25 5 5 107.09
    -25 5 5 93.09
    25 5 -5 105.99
    23 -5 -5 -0.2
    -23 -5 5 -1.9
    23 5 -5 -4.3
    -23 5 5 -0.9
    23 5 -5 3.7
    -23 5 5 1.4
    -23 5 5 -1.8
    -23 5 5 -0.3
    21 -5 -5 78.19
    -21 -5 5 72.19
    -21 5 5 75.59
    -21 5 5 76.59
    19 -5 -5 -1.2
    -19 -5 5 1
    -19 5 5 -4
    -19 5 5 1.7
    19 5 -5 -1.2
    -19 5 5 1.5
    -19 5 5 3.8
    19 5 -5 -2.5
    -19 5 5 3.9
    -17 -5 5 116.09
    17 -5 -5 108.79
    -17 5 5 115.09
    -17 5 5 86.49
    -17 5 5 95.39
    -17 5 5 108.29
    17 5 -5 109.19
    17 5 -5 102.99
    15 -5 -5 -0.7
    -15 5 5 3.1
    -15 5 5 4.4
    -15 5 5 1.3
    15 5 -5 1
    -15 5 5 -1
    15 5 -5 -0.5
    -15 5 5 2.7
    -15 5 5 2
    13 -5 -5 178.68
    -13 5 5 200.28
    -13 5 5 197.08
    -13 5 5 199.28
    -13 5 5 185.58
    13 5 -5 203.18
    -13 5 5 190.78
    13 5 -5 184.48
    -13 5 5 169.18
    -13 5 5 196.28
    13 5 -5 202.58
    -11 -5 5 11.6
    11 5 -5 3.4
    11 5 -5 5.9
    -11 5 5 6.2
    11 5 -5 5.6
    -11 5 5 6.2
    11 5 -5 8.9
    -11 5 5 6.6
    -11 5 5 6.2
    -11 5 5 7.7
    -11 5 5 5.1
    11 5 -5 10.9
    -11 5 5 8.9
    -9 -5 5 24.3
    -9 5 5 22.1
    9 5 -5 22.5
    -9 5 5 23
    9 5 -5 18.1
    -9 5 5 21.6
    -9 5 5 19.1
    9 5 -5 25.1
    9 5 -5 20.4
    -9 5 5 25
    -9 5 5 22.9
    -7 -5 5 2.6
    -7 5 5 3.5
    -7 5 5 2.9
    -7 5 5 4.4
    7 5 -5 2.1
    7 5 -5 3.4
    7 5 -5 3.5
    7 5 -5 1.4
    -7 5 5 3.5
    -7 5 5 3
    7 5 -5 3.7
    -5 -5 5 157.08
    -5 5 5 148.99
    5 5 -5 147.29
    -5 5 5 147.39
    5 5 -5 144.09
    -5 5 5 150.88
    -5 5 5 151.48
    -5 5 5 164.68
    5 5 -5 153.88
    5 5 -5 165.38
    5 5 -5 152.18
    -3 -5 5 43.4
    3 5 -5 39.2
    -3 5 5 40.6
    -3 5 5 39.8
    3 5 -5 38.5
    -3 5 5 46.2
    -3 5 5 41.5
    3 5 -5 36.8
    3 5 -5 42.6
    -3 5 5 37
    3 5 -5 40.5
    -3 5 5 36.6
    -1 -5 5 7.5
    1 5 -5 7.5
    -1 5 5 7.4
    1 5 -5 7.8
    -1 5 5 7.8
    1 5 -5 8.8
    -1 5 5 7.9
    -1 5 5 7.6
    -1 5 5 10
    -1 5 5 5.2
    1 5 -5 9.8
    1 -5 5 0
    1 5 5 2.3
    -1 5 -5 -0.5
    1 5 5 2
    -1 5 -5 1.8
    -1 5 -5 1.8
    -1 5 -5 3.4
    1 5 5 2.2
    1 5 5 3.8
    -1 5 -5 2.1
    -1 5 -5 1.6
    -1 5 -5 3.7
    3 5 5 23.6
    3 5 5 20.6
    3 5 5 22.9
    -3 5 -5 26.4
    -3 5 -5 18.1
    -3 5 -5 18.4
    3 5 5 16.4
    -3 5 -5 16
    -3 5 -5 19.8
    3 5 5 22.5
    -3 5 -5 21.6
    -3 5 -5 17.5
    5 -5 5 86.49
    -5 5 -5 80.19
    5 5 5 74.59
    -5 5 -5 76.09
    5 5 5 85.59
    5 5 5 85.39
    5 5 5 69.89
    -5 5 -5 79.29
    5 5 5 74.59
    -5 5 -5 73.99
    7 5 5 39.9
    7 5 5 31.5
    -7 5 -5 33.6
    7 5 5 26.8
    7 5 5 38.8
    7 5 5 32.3
    -7 5 -5 25
    -7 5 -5 33.8
    -7 5 -5 32.5
    9 5 5 29
    -9 5 -5 30.7
    9 5 5 24.3
    9 5 5 23.3
    9 5 5 33.2
    -9 5 -5 30.2
    -9 5 -5 29.6
    11 -5 5 7.8
    -11 5 -5 8
    11 5 5 8.8
    11 5 5 9.1
    -11 5 -5 7.9
    -11 5 -5 7.9
    11 5 5 7.4
    -13 -5 -5 58.49
    13 -5 5 37.9
    -13 5 -5 53.09
    -13 5 -5 51.49
    -13 5 -5 56.39
    13 5 5 52.49
    13 5 5 50.99
    15 -5 5 7.9
    -15 -5 -5 14.9
    15 5 5 12.1
    -15 5 -5 9.9
    15 5 5 13.9
    -15 5 -5 14.7
    -17 -5 -5 58.89
    -17 5 -5 61.49
    -17 5 -5 58.69
    -17 5 -5 49
    17 5 5 67.39
    -17 5 -5 43
    17 5 5 60.89
    -19 -5 -5 42.3
    -19 5 -5 36.2
    19 5 5 47.6
    19 5 5 42.6
    -19 5 -5 40.5
    -21 -5 -5 5.6
    21 5 5 7.7
    -21 5 -5 5
    -21 5 -5 6.3
    -23 5 -5 4
    -23 5 -5 0.2
    -23 5 -5 -2.9
    -28 6 5 -0.9
    -28 6 5 -1.2
    28 6 -5 4.9
    28 6 -5 1.5
    -28 6 5 -1.9
    26 -6 -5 -0.8
    -26 6 5 -1.3
    26 6 -5 5.3
    -26 6 5 -0.1
    -26 6 5 -4.6
    26 6 -5 6.6
    -26 6 5 1
    24 -6 -5 1.8
    -24 6 5 4.1
    -24 6 5 5.6
    24 6 -5 10.3
    24 6 -5 2.3
    -24 6 5 -0.8
    -24 6 5 5
    -24 6 5 4.1
    22 -6 -5 28.2
    -22 6 5 38.5
    -22 6 5 26.4
    -22 6 5 32.5
    -22 6 5 34.8
    -22 6 5 39.4
    22 6 -5 26
    20 -6 -5 -1.7
    -20 6 5 -0.2
    -20 6 5 -0.1
    -20 6 5 1.4
    -20 6 5 -5.4
    -20 6 5 2.9
    -20 6 5 4
    20 6 -5 3.2
    18 -6 -5 -2.3
    -18 6 5 -0.3
    -18 6 5 -4.9
    -18 6 5 6
    18 6 -5 -2.7
    -18 6 5 4.4
    -18 6 5 1.1
    16 -6 -5 3.1
    -16 6 5 5
    -16 6 5 12.2
    16 6 -5 6.7
    16 6 -5 2.6
    -16 6 5 4
    -16 6 5 7.3
    -16 6 5 8.8
    -14 6 5 36.7
    -14 6 5 25.8
    -14 6 5 27.7
    14 6 -5 27.3
    -14 6 5 33.1
    14 6 -5 29.5
    -14 6 5 36.5
    -14 6 5 29.1
    -12 6 5 3.7
    12 6 -5 6.2
    -12 6 5 4.8
    12 6 -5 1.2
    -12 6 5 5.9
    -12 6 5 2.8
    12 6 -5 1.8
    12 6 -5 4.6
    12 6 -5 2.2
    -12 6 5 5
    -10 6 5 57.39
    10 6 -5 45.3
    -10 6 5 53.39
    -10 6 5 69.49
    -10 6 5 57.59
    10 6 -5 60.69
    10 6 -5 51.49
    -10 6 5 58.39
    -10 6 5 59.59
    -10 6 5 50.59
    10 6 -5 54.19
    8 6 -5 8.7
    8 6 -5 11.4
    -8 6 5 16.6
    -8 6 5 12.4
    -8 6 5 10.5
    8 6 -5 6.8
    8 6 -5 17.4
    -8 6 5 11.4
    -8 6 5 13.4
    -8 6 5 20.1
    -6 6 5 6.3
    6 6 -5 4.5
    -6 6 5 3.4
    6 6 -5 7.4
    6 6 -5 1.3
    6 6 -5 8.3
    -6 6 5 4.8
    6 6 -5 4
    -6 6 5 3.9
    -6 6 5 5.6
    -4 -6 5 4.1
    4 6 -5 4.1
    -4 6 5 5.4
    -4 6 5 2.4
    4 6 -5 8.4
    -4 6 5 1.7
    -4 6 5 2.5
    4 6 -5 1.5
    -4 6 5 0.5
    4 6 -5 4.3
    4 6 -5 1.7
    -4 6 5 0.1
    4 6 -5 5.4
    2 6 -5 130.29
    2 6 -5 155.48
    -2 6 5 153.78
    -2 6 5 149.79
    -2 6 5 146.59
    -2 6 5 137.69
    2 6 -5 150.68
    2 6 -5 147.79
    -2 6 5 136.89
    2 6 -5 151.88
    0 -6 5 8.7
    0 6 -5 9.5
    0 6 -5 9.8
    0 6 5 7
    0 6 -5 8.3
    0 6 5 12.2
    0 6 5 17
    0 6 -5 9.7
    2 -6 5 14.7
    -2 6 -5 14.7
    -2 6 -5 16.9
    2 6 5 15.4
    -2 6 -5 13.8
    2 6 5 23.4
    2 6 5 20.5
    4 6 5 -0.6
    4 6 5 3.8
    -4 6 -5 5.6
    4 6 5 2.1
    4 6 5 2.1
    -4 6 -5 2.1
    -4 6 -5 -1
    4 6 5 2.5
    -4 6 -5 -1
    6 6 5 161.78
    -6 6 -5 172.38
    6 6 5 138.79
    6 6 5 182.28
    6 6 5 166.48
    6 6 5 154.08
    -6 6 -5 132.29
    -6 6 -5 168.58
    -6 6 -5 164.18
    8 6 5 11.4
    8 6 5 7.8
    -8 6 -5 7.8
    -8 6 -5 0.2
    -8 6 -5 12.1
    8 6 5 9.3
    8 6 5 14.3
    -8 6 -5 9.2
    8 6 5 8.8
    10 -6 5 79.49
    -10 6 -5 72.79
    -10 6 -5 72.29
    10 6 5 71.19
    -10 6 -5 59.59
    -10 6 -5 70.69
    10 6 5 71.09
    10 6 5 80.99
    12 -6 5 1
    -12 6 -5 -3.3
    12 6 5 4
    -12 6 -5 2.4
    -12 6 -5 -1.8
    12 6 5 3.1
    12 6 5 -2
    -12 6 -5 1.1
    -14 6 -5 96.59
    -14 6 -5 79.89
    -14 6 -5 82.79
    14 6 5 89.29
    -14 6 -5 77.29
    16 -6 5 2.4
    16 6 5 12.9
    -16 6 -5 6.3
    -16 6 -5 10.6
    -16 6 -5 9.5
    16 6 5 15.1
    -16 6 -5 6.7
    18 -6 5 61.89
    -18 6 -5 76.39
    -18 6 -5 75.59
    -18 6 -5 92.79
    20 -6 5 -3.2
    20 6 5 1.8
    -20 6 -5 6.3
    -20 6 -5 2.2
    -20 6 -5 0.4
    25 7 -5 12
    -25 7 5 5
    -25 7 5 4.3
    -25 7 5 5.6
    25 7 -5 9.4
    23 -7 -5 12.6
    23 7 -5 14.1
    -23 7 5 19.7
    -23 7 5 13.1
    -23 7 5 20.6
    21 -7 -5 -2.3
    21 7 -5 6
    -21 7 5 3.2
    21 7 -5 -5.6
    19 -7 -5 146.99
    -19 7 5 148.99
    19 7 -5 151.08
    -19 7 5 115.79
    -19 7 5 146.49
    -19 7 5 115.79
    19 7 -5 117.69
    17 -7 -5 13.7
    -17 7 5 19.7
    -17 7 5 21.7
    17 7 -5 18.2
    -17 7 5 17.1
    -17 7 5 16.9
    15 -7 -5 1.9
    -15 7 5 1.2
    15 7 -5 0
    -15 7 5 2.6
    -15 7 5 1.2
    -15 7 5 -5
    -15 7 5 -1
    -15 7 5 -0.1
    13 7 -5 -1.7
    -13 7 5 1.6
    13 7 -5 -1.4
    13 7 -5 1.4
    -13 7 5 -0.3
    -13 7 5 7.6
    -13 7 5 -3.7
    -13 7 5 1.6
    -13 7 5 1.4
    11 7 -5 161.08
    11 7 -5 188.98
    11 7 -5 161.18
    11 7 -5 190.48
    -11 7 5 204.78
    -11 7 5 211.48
    -11 7 5 207.88
    11 7 -5 192.88
    -11 7 5 192.68
    -11 7 5 191.68
    -11 7 5 186.08
    11 7 -5 186.98
    -9 7 5 54.99
    -9 7 5 57.59
    9 7 -5 63.79
    9 7 -5 52.59
    -9 7 5 54.19
    -9 7 5 63.19
    9 7 -5 62.39
    9 7 -5 48.4
    9 7 -5 62.19
    -9 7 5 58.49
    -9 7 5 64.49
    -7 -7 5 5.6
    7 7 -5 10.7
    -7 7 5 8.8
    -7 7 5 15.7
    -7 7 5 11.3
    7 7 -5 6.3
    -7 7 5 10.1
    7 7 -5 14.5
    -7 7 5 10.2
    7 7 -5 13.8
    -5 -7 5 8.6
    5 7 -5 0.4
    -5 7 5 4.9
    -5 7 5 6.2
    5 7 -5 4
    5 7 -5 10.7
    -5 7 5 4.2
    -5 7 5 4.9
    3 7 -5 94.89
    3 7 -5 110.49
    -3 7 5 108.59
    3 7 -5 114.59
    -3 7 5 102.09
    3 7 -5 117.09
    -3 7 5 101.39
    -3 7 5 97.39
    3 7 -5 97.69
    -1 7 5 96.59
    -1 7 5 95.89
    1 7 -5 95.79
    1 7 -5 85.29
    1 7 -5 101.79
    1 7 -5 106.29
    1 7 5 25.2
    1 7 5 40.7
    -1 7 -5 36.7
    1 7 5 27.9
    -1 7 -5 33.8
    3 7 5 23.2
    -3 7 -5 19.2
    3 7 5 25
    -3 7 -5 19.5
    -5 7 -5 19.2
    5 7 5 18.6
    5 7 5 13.3
    -7 7 -5 69.09
    7 7 5 71.69
    -7 7 -5 54.59
    -7 7 -5 78.19
    -7 7 -5 54.29
    7 7 5 55.89
    9 7 5 11.3
    -9 7 -5 1.2
    -9 7 -5 0.9
    9 7 5 8.6
    9 7 5 5.9
    -9 7 -5 7.1
    11 -7 5 36.8
    11 7 5 49.7
    -11 7 -5 30.3
    -11 7 -5 38.7
    -11 7 -5 37.2
    11 7 5 39
    13 -7 5 0.8
    13 7 5 1
    -13 7 -5 1.7
    -13 7 -5 -6.7
    13 7 5 2.7
    -13 7 -5 -4
    15 -7 5 6.7
    -15 7 -5 11.2
    -15 7 -5 14.7
    -15 7 -5 10.9
    15 7 5 19
    -15 7 -5 6.2
    17 -7 5 0.9
    -17 7 -5 -1
    -17 7 -5 1.7
    -17 7 -5 3.4
    17 7 5 -2.2
    -17 7 -5 1.5
    -19 7 -5 19.7
    -19 7 -5 28.5
    20 -8 -5 3.5
    -20 8 5 3.1
    20 8 -5 1.6
    -18 8 5 6.2
    18 8 -5 -2.6
    -18 8 5 3.4
    18 8 -5 10.1
    -18 8 5 7.4
    16 8 -5 11.4
    -16 8 5 18.1
    -16 8 5 12.3
    -16 8 5 15.3
    -16 8 5 10.6
    -14 8 5 2
    -14 8 5 2.5
    -14 8 5 4.2
    14 8 -5 5.1
    -14 8 5 0.3
    14 8 -5 -2.9
    -14 8 5 -3.6
    -12 -8 5 -1.4
    -12 8 5 -2.5
    -12 8 5 7.9
    12 8 -5 4.1
    12 8 -5 1.7
    12 8 -5 1.2
    -12 8 5 1.4
    12 8 -5 2.9
    -12 8 5 3.6
    -12 8 5 4.1
    -10 8 5 15.2
    -10 8 5 6.5
    10 8 -5 14.7
    -10 8 5 15.4
    10 8 -5 7.3
    -10 8 5 12.4
    10 8 -5 10.5
    10 8 -5 6.3
    10 8 -5 13
    -10 8 5 13.9
    8 8 -5 44.2
    8 8 -5 39.4
    8 8 -5 36.3
    -8 8 5 51.79
    8 8 -5 58.59
    -8 8 5 57.29
    8 8 -5 48.8
    -8 8 5 59.79
    -8 8 5 51.79
    -8 8 5 62.29
    6 8 -5 6.9
    -6 8 5 0
    6 8 -5 2.4
    6 8 -5 0.6
    -6 8 5 -1.8
    -6 8 5 1.6
    -6 8 5 1.1
    -6 8 5 7.2
    -4 8 5 5.3
    4 8 -5 3.6
    4 8 -5 7.5
    -4 8 5 2
    -4 8 5 6.3
    4 8 -5 9.8
    -4 8 5 2
    2 8 -5 42.6
    2 8 -5 45.4
    2 8 -5 58.29
    0 8 -5 61.89
    0 8 -5 43.7
    0 8 5 50.69
    0 8 5 55.39
    2 8 5 31
    4 8 5 24.7
    -4 8 -5 20
    -4 8 -5 24.2
    -6 8 -5 7
    6 8 5 8.8
    -6 8 -5 13.1
    -6 8 -5 4.8
    8 -8 5 26.7
    -8 8 -5 17.4
    -8 8 -5 24.2
    -8 8 -5 19.3
    -8 8 -5 15.5
    10 -8 5 7
    -10 8 -5 6.3
    -10 8 -5 8.5
    10 8 5 11.4
    -10 8 -5 4
    12 -8 5 41.5
    -12 8 -5 43.6
    -12 8 -5 42.1
    -12 8 -5 38.9
    12 8 5 41.3
    -12 8 -5 34.2
    14 -8 5 1.3
    -14 8 -5 -9.6
    14 8 5 -0.2
    -14 8 -5 3
    -14 8 -5 -1.2
    -14 8 -5 -4.7
    15 9 -5 -4.1
    -15 9 5 -3.8
    -15 9 5 -0.6
    -15 9 5 0
    15 9 -5 -3.4
    -13 9 5 9.4
    13 9 -5 6.6
    -13 9 5 11.1
    -13 9 5 11.2
    13 9 -5 1.1
    -11 9 5 7.2
    11 9 -5 -10
    -11 9 5 7.3
    11 9 -5 5.8
    -11 9 5 6.2
    9 9 -5 28.7
    -9 9 5 44.2
    9 9 -5 36.8
    -9 9 5 46.6
    -9 9 5 43.1
    9 9 -5 45.4
    -9 9 5 31.3
    7 9 -5 11.1
    -7 9 5 3.7
    -7 9 5 5.5
    7 9 -5 8.4
    7 9 -5 10.2
    -7 9 5 11.2
    -7 9 5 6.1
    5 9 -5 37.6
    5 9 -5 39.8
    5 9 -5 34.4
    -5 9 5 24.1
    -5 9 5 35.1
    3 9 -5 -0.2
    -3 9 5 9.6
    3 9 -5 9.5
    -3 9 5 2.5
    1 9 -5 37.9
    1 9 -5 45.1
    -1 9 5 51.29
    -1 9 -5 27.3
    -3 9 -5 21.8
    3 9 5 34
    -5 9 -5 16.8
    7 -9 5 3
    7 9 5 9.1
    -7 9 -5 -0.6
    -7 9 -5 -6.2
    -7 9 -5 0.5
    9 -9 5 7.4
    9 9 5 3.5
    -9 9 -5 -0.9
    -9 9 -5 -1.6
    -34 0 6 3
    -34 0 6 1.5
    -34 0 6 9.8
    34 0 -6 5.3
    -32 0 6 4.4
    32 0 -6 2.2
    -32 0 6 4.2
    -30 0 6 32.6
    -30 0 6 33.9
    30 0 -6 33.6
    -28 0 6 15.4
    28 0 -6 24.6
    -28 0 6 13
    -26 0 6 205.28
    26 0 -6 248.68
    26 0 -6 232.98
    -26 0 6 232.58
    -26 0 6 268.87
    -24 0 6 92.39
    24 0 -6 111.79
    -24 0 6 121.99
    -22 0 6 224.38
    -22 0 6 250.37
    -22 0 6 223.78
    22 0 -6 265.57
    -20 0 6 549.85
    -20 0 6 558.64
    -20 0 6 519.45
    -20 0 6 498.45
    -20 0 6 495.25
    -18 0 6 45.5
    -18 0 6 46.4
    -18 0 6 41.8
    -18 0 6 40.2
    -18 0 6 43
    -16 0 6 309.07
    -16 0 6 339.67
    -16 0 6 362.06
    16 0 -6 339.67
    -16 0 6 363.16
    -16 0 6 368.36
    16 0 -6 346.57
    -16 0 6 387.16
    16 0 -6 357.86
    14 0 -6 7
    -14 0 6 11.6
    -14 0 6 8
    -14 0 6 8.8
    -14 0 6 11.9
    14 0 -6 11.2
    -14 0 6 13.5
    -14 0 6 9.3
    -14 0 6 10
    -12 0 6 54.29
    12 0 -6 58.09
    -12 0 6 51.89
    12 0 -6 66.79
    -12 0 6 67.69
    -12 0 6 69.39
    -12 0 6 75.29
    -12 0 6 60.89
    -12 0 6 63.39
    -10 0 6 266.27
    -10 0 6 252.07
    10 0 -6 292.57
    -10 0 6 269.37
    -10 0 6 267.97
    -10 0 6 244.98
    -10 0 6 279.97
    -10 0 6 290.87
    -10 0 6 278.97
    -8 0 6 199.08
    8 0 -6 216.08
    -8 0 6 208.88
    -8 0 6 200.38
    -8 0 6 168.98
    -8 0 6 203.78
    -6 0 6 985.3
    6 0 -6 1027.3
    -6 0 6 1151.38
    -6 0 6 1156.38
    -6 0 6 1166.88
    6 0 -6 1226.68
    -4 0 6 440.66
    -4 0 6 363.76
    -4 0 6 425.06
    4 0 -6 439.56
    -4 0 6 439.66
    -2 0 6 1021.6
    -2 0 6 881.81
    -2 0 6 1051.99
    -2 0 6 1009.6
    -2 0 6 992.3
    0 0 6 933.81
    0 0 6 794.32
    0 0 6 934.81
    2 0 6 217.18
    2 0 6 248.98
    2 0 6 233.98
    2 0 6 232.88
    2 0 6 222.88
    4 0 6 15
    4 0 6 13.6
    4 0 6 12.7
    4 0 6 11.9
    6 0 6 153.88
    6 0 6 174.48
    6 0 6 167.28
    6 0 6 165.98
    6 0 6 166.88
    -6 0 -6 177.58
    8 0 6 100.69
    8 0 6 103.99
    -8 0 -6 105.89
    8 0 6 89.09
    8 0 6 103.29
    10 0 6 286.07
    -10 0 -6 283.17
    10 0 6 260.37
    10 0 6 280.27
    12 0 6 12.8
    12 0 6 12.3
    -12 0 -6 16.7
    12 0 6 17.3
    14 0 6 153.18
    -14 0 -6 156.18
    14 0 6 135.39
    14 0 6 147.09
    14 0 6 159.18
    16 0 6 5.6
    16 0 6 2.8
    16 0 6 6.6
    16 0 6 6.9
    18 0 6 95.39
    -18 0 -6 101.09
    18 0 6 91.09
    18 0 6 102.39
    18 0 6 81.89
    20 0 6 3.4
    20 0 6 -0.9
    -20 0 -6 6.1
    20 0 6 18.8
    20 0 6 1.6
    -22 0 -6 102.89
    -22 0 -6 96.49
    22 0 6 103.19
    22 0 6 102.29
    22 0 6 106.49
    -24 0 -6 2
    24 0 6 2.4
    24 0 6 2.8
    24 0 6 9.8
    -24 0 -6 2.1
    26 0 6 63.49
    -26 0 -6 47.5
    26 0 6 61.19
    -33 -1 6 11.1
    33 -1 -6 6.7
    -33 1 6 7.5
    -33 1 6 7.8
    -33 1 6 7
    33 1 -6 6
    -31 -1 6 5.4
    -31 -1 6 -0.5
    -31 1 6 2.2
    -31 1 6 5.1
    29 -1 -6 70.99
    -29 -1 6 74.79
    -29 -1 6 67.09
    -29 1 6 72.59
    -29 1 6 78.19
    29 1 -6 62.59
    -29 1 6 56.89
    29 1 -6 67.89
    -27 -1 6 12.2
    -27 -1 6 21
    27 1 -6 30.3
    -27 1 6 22
    -27 1 6 14.9
    -27 1 6 30.4
    25 -1 -6 258.57
    -25 -1 6 255.97
    -25 1 6 245.18
    25 1 -6 249.48
    25 1 -6 278.57
    -25 1 6 258.57
    25 1 -6 224.88
    -23 -1 6 1.6
    -23 -1 6 5
    -23 1 6 2.6
    23 1 -6 0.2
    23 1 -6 1.2
    -23 1 6 1.2
    23 1 -6 1.9
    -23 1 6 2.7
    -23 1 6 0.6
    21 -1 -6 169.78
    -21 -1 6 147.99
    -21 -1 6 173.88
    21 1 -6 177.48
    -21 1 6 130.49
    -21 1 6 151.58
    21 1 -6 148.59
    21 1 -6 142.79
    -21 1 6 142.09
    -21 1 6 146.79
    -21 1 6 155.08
    -19 -1 6 12.2
    -19 -1 6 9.1
    -19 -1 6 15.7
    -19 -1 6 8
    -19 1 6 13.7
    -19 1 6 13.3
    -19 1 6 7.7
    -19 1 6 14.3
    -19 1 6 14.2
    19 1 -6 10.8
    -19 1 6 9.3
    19 1 -6 10
    19 1 -6 8.4
    19 1 -6 11.3
    -17 -1 6 72.99
    -17 -1 6 80.99
    -17 -1 6 75.49
    -17 -1 6 73.49
    -17 -1 6 61.39
    -17 1 6 60.29
    -17 1 6 75.89
    -17 1 6 66.59
    -17 1 6 77.29
    17 1 -6 67.49
    -17 1 6 76.49
    -17 1 6 78.39
    -17 1 6 80.19
    17 1 -6 77.29
    17 1 -6 80.69
    -17 1 6 74.09
    -17 1 6 78.39
    17 1 -6 71.29
    -15 -1 6 18.9
    -15 -1 6 22.5
    -15 -1 6 27.3
    -15 -1 6 18.2
    -15 -1 6 21.4
    -15 -1 6 19.2
    -15 1 6 17.7
    -15 1 6 18.6
    -15 1 6 17.8
    -15 1 6 18.5
    15 1 -6 14.7
    15 1 -6 20.1
    -15 1 6 24
    -15 1 6 21.9
    -15 1 6 21.4
    13 -1 -6 485.25
    -13 -1 6 556.04
    -13 -1 6 494.45
    -13 -1 6 487.15
    -13 -1 6 504.85
    -13 -1 6 491.85
    -13 1 6 507.15
    13 1 -6 490.25
    -13 1 6 569.54
    -13 1 6 510.55
    13 1 -6 516.75
    -13 1 6 536.85
    -13 1 6 436.46
    -13 1 6 505.65
    -13 1 6 506.85
    -13 1 6 517.75
    13 1 -6 521.55
    -11 -1 6 115.19
    -11 -1 6 128.49
    -11 -1 6 112.79
    -11 -1 6 110.29
    -11 -1 6 101.29
    11 1 -6 114.09
    11 1 -6 111.89
    -11 1 6 120.99
    11 1 -6 122.39
    -11 1 6 108.89
    -11 1 6 115.09
    -11 1 6 122.49
    -11 1 6 119.49
    11 1 -6 122.49
    -11 1 6 105.09
    -11 1 6 121.99
    -9 -1 6 1047.9
    -9 -1 6 983.4
    9 -1 -6 1045.3
    -9 -1 6 1009.8
    -9 -1 6 873.11
    -9 -1 6 934.21
    9 1 -6 866.91
    9 1 -6 932.91
    -9 1 6 909.21
    9 1 -6 1051.09
    -9 1 6 887.81
    -9 1 6 1064.39
    -9 1 6 1039.3
    -9 1 6 985.4
    -9 1 6 1029.8
    -7 -1 6 48.7
    -7 -1 6 54.69
    -7 -1 6 55.89
    -7 -1 6 49.3
    -7 1 6 55.99
    7 1 -6 45.7
    -7 1 6 55.99
    -7 1 6 57.09
    -7 1 6 61.59
    -7 1 6 46.5
    -5 -1 6 116.99
    -5 -1 6 114.99
    -5 -1 6 103.79
    -5 -1 6 104.39
    5 -1 -6 131.69
    5 1 -6 100.09
    -5 1 6 103.59
    -5 1 6 116.89
    -5 1 6 129.79
    -5 1 6 122.69
    -5 1 6 123.09
    -5 1 6 113.49
    3 -1 -6 64.59
    -3 -1 6 61.79
    -3 -1 6 60.19
    -3 -1 6 55.89
    -3 1 6 64.49
    -3 1 6 59.59
    -3 1 6 55.89
    -3 1 6 63.09
    3 1 -6 52.59
    -3 1 6 60.39
    -1 -1 6 87.99
    -1 -1 6 89.09
    -1 -1 6 77.99
    1 -1 -6 89.89
    -1 1 6 83.69
    -1 1 6 75.99
    1 1 -6 76.49
    -1 1 6 88.59
    -1 1 6 88.69
    1 -1 6 72.29
    1 -1 6 79.09
    1 -1 6 85.99
    1 -1 6 81.79
    1 1 6 71.99
    1 1 6 81.79
    -1 1 -6 73.59
    1 1 6 85.09
    1 1 6 79.99
    3 -1 6 689.73
    3 -1 6 854.61
    3 -1 6 786.52
    3 -1 6 777.02
    3 -1 6 799.12
    -3 1 -6 774.42
    3 1 6 717.03
    -3 1 -6 729.83
    3 1 6 842.22
    3 1 6 817.22
    3 1 6 747.33
    3 1 6 725.23
    5 -1 6 107.79
    5 -1 6 103.89
    5 -1 6 99.79
    5 -1 6 107.39
    5 -1 6 104.89
    5 -1 6 105.89
    5 1 6 108.09
    5 1 6 95.49
    -5 1 -6 110.09
    -5 1 -6 97.89
    5 1 6 107.39
    5 1 6 94.99
    5 1 6 119.39
    -7 -1 -6 376.96
    7 -1 6 366.86
    7 -1 6 364.56
    7 -1 6 363.56
    7 -1 6 320.37
    7 -1 6 325.87
    7 1 6 365.86
    -7 1 -6 361.46
    7 1 6 355.06
    -7 1 -6 372.26
    7 1 6 369.26
    7 1 6 326.97
    7 1 6 388.56
    9 -1 6 165.58
    -9 -1 -6 201.18
    9 -1 6 186.58
    9 -1 6 182.08
    9 -1 6 190.78
    -9 1 -6 189.88
    9 1 6 182.68
    9 1 6 166.58
    9 1 6 187.48
    9 1 6 151.38
    -11 -1 -6 6.7
    11 -1 6 10
    11 -1 6 3.3
    11 -1 6 7.3
    11 -1 6 4.7
    11 1 6 4.9
    11 1 6 7.8
    11 1 6 9.6
    -11 1 -6 6.2
    11 1 6 8.2
    -13 -1 -6 126.19
    13 -1 6 124.49
    13 -1 6 117.49
    13 -1 6 125.59
    13 -1 6 116.69
    13 1 6 119.49
    13 1 6 125.49
    13 1 6 135.89
    -13 1 -6 121.79
    13 1 6 130.29
    13 1 6 111.09
    15 -1 6 18.2
    -15 -1 -6 22.5
    15 -1 6 19.4
    15 -1 6 20.3
    15 -1 6 29.3
    15 1 6 21.5
    15 1 6 21.1
    -15 1 -6 23.1
    15 1 6 18
    -17 -1 -6 16.9
    17 -1 6 15.2
    17 -1 6 14.9
    17 -1 6 19
    17 -1 6 19.6
    17 1 6 16.4
    17 1 6 17.1
    -17 1 -6 14.2
    17 1 6 18.3
    19 -1 6 129.39
    19 -1 6 125.69
    19 -1 6 129.19
    19 -1 6 122.89
    -19 -1 -6 137.89
    19 1 6 127.99
    19 1 6 135.19
    -19 1 -6 125.69
    19 1 6 128.09
    -21 -1 -6 12.2
    -21 -1 -6 19
    21 -1 6 14.9
    21 -1 6 17.1
    21 -1 6 17.3
    21 1 6 23.4
    21 1 6 14.2
    -21 1 -6 17.3
    -21 1 -6 15.4
    21 1 6 17.8
    21 1 6 17.5
    23 -1 6 42.3
    -23 -1 -6 43.4
    -23 1 -6 30.8
    23 1 6 40
    23 1 6 48.6
    23 1 6 37.9
    -23 1 -6 33.2
    23 1 6 44
    -25 -1 -6 71.79
    25 -1 6 90.69
    25 -1 6 87.19
    -25 1 -6 66.49
    25 1 6 75.29
    25 1 6 68.19
    25 1 6 72.59
    -25 1 -6 60.49
    25 1 6 73.99
    27 -1 6 -0.8
    27 -1 6 -0.2
    -27 -1 -6 -1.2
    27 1 6 0.5
    27 1 6 -2
    -34 -2 6 77.69
    34 -2 -6 64.59
    -34 2 6 54.79
    -34 2 6 67.09
    34 2 -6 76.49
    34 2 -6 53.59
    32 -2 -6 94.09
    -32 -2 6 103.39
    -32 2 6 92.09
    -32 2 6 82.09
    32 2 -6 89.19
    -32 2 6 95.49
    32 2 -6 102.29
    30 -2 -6 38.8
    -30 -2 6 39.6
    -30 2 6 31.5
    30 2 -6 35.7
    -30 2 6 34.1
    -30 2 6 24.6
    -30 2 6 32.5
    -28 -2 6 189.38
    28 -2 -6 205.28
    -28 -2 6 224.98
    -28 2 6 199.78
    -28 2 6 175.18
    28 2 -6 215.08
    28 2 -6 197.68
    -28 2 6 205.38
    -28 2 6 210.28
    28 2 -6 221.28
    26 -2 -6 8.4
    -26 -2 6 6.3
    -26 -2 6 0.8
    26 2 -6 0.8
    -26 2 6 7.4
    -26 2 6 3.3
    26 2 -6 3.7
    26 2 -6 7.2
    -26 2 6 2
    -26 2 6 3.9
    -24 -2 6 48.5
    -24 -2 6 47.3
    24 -2 -6 57.99
    -24 2 6 38.4
    -24 2 6 49.2
    -24 2 6 44.9
    24 2 -6 44
    -24 2 6 42.3
    24 2 -6 38
    -22 -2 6 4.8
    -22 -2 6 0.2
    -22 2 6 3.1
    -22 2 6 3.6
    22 2 -6 3.4
    -22 2 6 5.1
    22 2 -6 2.7
    -22 2 6 5.6
    -20 -2 6 33.3
    -20 -2 6 25.9
    20 2 -6 23.5
    -20 2 6 34.1
    20 2 -6 28.6
    20 2 -6 27.8
    -20 2 6 34.3
    -20 2 6 32.8
    20 2 -6 28.8
    -20 2 6 29
    -18 -2 6 262.47
    -18 -2 6 269.57
    18 -2 -6 288.27
    -18 2 6 244.68
    18 2 -6 228.18
    18 2 -6 238.08
    -18 2 6 260.07
    -18 2 6 256.77
    18 2 -6 249.38
    -18 2 6 252.97
    -18 2 6 223.88
    -18 2 6 265.77
    18 2 -6 252.07
    -18 2 6 249.08
    18 2 -6 266.47
    -16 -2 6 4
    -16 -2 6 6.3
    -16 -2 6 6.6
    -16 2 6 4
    -16 2 6 6.3
    -16 2 6 7.5
    -16 2 6 1.8
    16 2 -6 8.3
    16 2 -6 4.9
    -16 2 6 5.4
    16 2 -6 3.2
    -16 2 6 4.1
    -16 2 6 5.3
    -16 2 6 6.3
    16 2 -6 4
    16 2 -6 10.6
    -16 2 6 5.5
    14 -2 -6 890.91
    -14 -2 6 775.12
    -14 -2 6 778.92
    -14 -2 6 900.51
    -14 -2 6 836.22
    -14 2 6 766.32
    14 2 -6 797.72
    14 2 -6 801.42
    14 2 -6 878.91
    -14 2 6 810.72
    -14 2 6 908.01
    -14 2 6 781.52
    -14 2 6 835.62
    -14 2 6 765.52
    -14 2 6 789.02
    14 2 -6 800.02
    -14 2 6 844.92
    -12 -2 6 573.64
    -12 -2 6 636.04
    -12 -2 6 708.23
    -12 -2 6 626.94
    12 2 -6 640.54
    12 2 -6 606.54
    -12 2 6 619.44
    -12 2 6 637.24
    -12 2 6 584.04
    -12 2 6 561.44
    12 2 -6 608.44
    -12 2 6 641.44
    -12 2 6 633.44
    -12 2 6 630.04
    12 2 -6 666.03
    -10 -2 6 414.56
    -10 -2 6 494.05
    -10 -2 6 504.15
    -10 2 6 435.36
    -10 2 6 485.65
    -10 2 6 447.06
    -10 2 6 513.35
    -10 2 6 464.85
    -10 2 6 480.85
    -10 2 6 527.25
    10 2 -6 491.35
    10 2 -6 438.16
    10 2 -6 438.26
    -8 -2 6 481.65
    -8 -2 6 601.84
    -8 -2 6 613.24
    -8 2 6 535.35
    -8 2 6 578.64
    8 2 -6 507.05
    -8 2 6 510.45
    -8 2 6 613.54
    -8 2 6 644.54
    -8 2 6 519.75
    -8 2 6 594.24
    -8 2 6 541.45
    8 2 -6 598.94
    -8 2 6 617.44
    8 2 -6 572.74
    -6 -2 6 13.9
    6 -2 -6 14.2
    -6 -2 6 14.4
    -6 -2 6 14
    -6 2 6 12.2
    -6 2 6 14.1
    -6 2 6 14.9
    -6 2 6 12.2
    -6 2 6 14.3
    6 2 -6 10.7
    -6 2 6 14.6
    -6 2 6 13.9
    6 2 -6 9.3
    -6 2 6 13.3
    4 -2 -6 11.7
    -4 -2 6 11.5
    -4 -2 6 11.1
    -4 -2 6 11.8
    4 -2 -6 12.6
    4 2 -6 10.5
    -4 2 6 12.5
    -4 2 6 12.2
    -4 2 6 9.8
    -4 2 6 13.9
    -4 2 6 10.9
    -4 2 6 12.4
    -4 2 6 16.7
    -4 2 6 12.6
    2 -2 -6 47.1
    -2 -2 6 51.69
    -2 -2 6 55.29
    -2 -2 6 51.09
    -2 2 6 55.39
    -2 2 6 49.6
    -2 2 6 49.6
    -2 2 6 47.7
    -2 2 6 48.5
    -2 2 6 51.29
    2 2 -6 50.59
    0 -2 6 74.19
    0 -2 6 72.19
    0 -2 6 76.39
    0 -2 6 73.99
    0 2 6 76.49
    0 2 6 66.79
    0 2 6 72.69
    0 2 6 67.29
    0 2 6 70.69
    0 2 6 82.49
    0 2 -6 72.29
    0 2 6 80.39
    2 -2 6 647.34
    2 -2 6 672.23
    2 -2 6 691.33
    2 -2 6 696.63
    2 -2 6 642.14
    2 2 6 596.44
    2 2 6 701.23
    2 2 6 685.93
    2 2 6 656.13
    -2 2 -6 661.83
    2 2 6 609.04
    2 2 6 648.44
    2 2 6 727.43
    4 -2 6 59.49
    4 -2 6 60.19
    4 -2 6 65.79
    4 -2 6 68.99
    -4 2 -6 58.79
    4 2 6 58.39
    4 2 6 54.19
    -4 2 -6 61.29
    4 2 6 61.59
    4 2 6 73.99
    4 2 6 62.29
    4 2 6 58.29
    -6 -2 -6 827.52
    6 -2 6 775.22
    6 -2 6 810.72
    6 -2 6 680.53
    6 -2 6 790.52
    6 2 6 795.12
    -6 2 -6 797.42
    6 2 6 794.52
    6 2 6 758.72
    6 2 6 700.13
    6 2 6 838.32
    -6 2 -6 794.72
    6 2 6 694.93
    8 -2 6 62.29
    8 -2 6 60.89
    8 -2 6 57.39
    -8 -2 -6 61.09
    8 -2 6 69.59
    -8 2 -6 56.69
    -8 2 -6 57.39
    8 2 6 65.59
    8 2 6 59.39
    8 2 6 67.79
    -8 2 -6 57.49
    10 -2 6 245.78
    10 -2 6 255.27
    10 -2 6 245.88
    -10 -2 -6 259.17
    -10 2 -6 267.27
    -10 2 -6 234.58
    10 2 6 238.78
    10 2 6 225.48
    10 2 6 232.78
    10 2 6 225.08
    -10 2 -6 257.67
    -12 -2 -6 5.8
    12 -2 6 -1.1
    12 -2 6 3.7
    12 -2 6 5.1
    12 -2 6 0.7
    12 2 6 3.3
    12 2 6 5.9
    -12 2 -6 3.8
    12 2 6 5.4
    -14 -2 -6 44.1
    14 -2 6 39.6
    14 -2 6 39.8
    14 -2 6 40
    14 2 6 38.4
    -14 2 -6 42
    14 2 6 45.9
    14 2 6 36.3
    14 2 6 38.7
    16 -2 6 -1.5
    16 -2 6 1.1
    16 -2 6 -0.9
    16 2 6 2
    16 2 6 2.3
    -16 2 -6 2
    16 2 6 1.3
    16 2 6 -1.3
    18 -2 6 45.5
    -18 -2 -6 49.1
    18 -2 6 50.49
    18 2 6 50.79
    18 2 6 49.6
    -18 2 -6 46.2
    18 2 6 55.69
    18 2 6 44.6
    18 2 6 34.4
    -20 -2 -6 6
    20 -2 6 4.3
    20 -2 6 1.4
    -20 2 -6 3.2
    20 2 6 3.7
    20 2 6 4.5
    20 2 6 2.5
    20 2 6 4.4
    -20 2 -6 6.2
    -20 2 -6 5.6
    22 -2 6 77.19
    -22 -2 -6 68.99
    22 -2 6 64.89
    22 2 6 71.89
    22 2 6 65.89
    -22 2 -6 56.59
    22 2 6 60.99
    22 2 6 67.09
    -22 2 -6 70.69
    22 2 6 56.59
    -22 2 -6 60.79
    24 -2 6 1.9
    24 -2 6 -1.1
    -24 -2 -6 -0.5
    24 2 6 -2.5
    -24 2 -6 0.4
    24 2 6 3.7
    -24 2 -6 -0.8
    26 -2 6 57.79
    26 -2 6 47.2
    -26 -2 -6 49.7
    26 2 6 44
    -26 2 -6 41.2
    26 2 6 58.89
    33 -3 -6 79.69
    -33 -3 6 83.79
    -33 3 6 80.69
    33 3 -6 94.09
    -33 3 6 69.39
    31 -3 -6 13.9
    -31 -3 6 27
    -31 3 6 13.6
    31 3 -6 25.1
    31 3 -6 16
    31 3 -6 7.5
    -31 3 6 17.1
    -29 -3 6 147.99
    29 -3 -6 122.49
    -29 3 6 123.49
    29 3 -6 145.29
    29 3 -6 120.19
    -29 3 6 110.79
    29 3 -6 137.89
    -29 3 6 127.69
    -29 3 6 134.79
    27 -3 -6 28.8
    -27 -3 6 26.9
    27 3 -6 19.7
    -27 3 6 21.7
    -27 3 6 15.7
    27 3 -6 17.2
    -27 3 6 17.9
    -27 3 6 20.8
    -27 3 6 20.1
    27 3 -6 30.7
    25 -3 -6 33.2
    -25 -3 6 34.7
    25 3 -6 28.4
    -25 3 6 28.4
    -25 3 6 27.2
    -25 3 6 26.1
    -25 3 6 28.5
    25 3 -6 19.9
    -23 -3 6 12.6
    -23 3 6 15
    23 3 -6 8.7
    23 3 -6 5.2
    -23 3 6 12
    -23 3 6 10.3
    -23 3 6 17.5
    23 3 -6 7.2
    -21 -3 6 29.4
    -21 3 6 27.4
    21 3 -6 18.7
    21 3 -6 22.2
    -21 3 6 29.3
    21 3 -6 28.1
    -21 3 6 32.7
    -21 3 6 30.3
    -19 -3 6 24.7
    -19 -3 6 30.2
    -19 3 6 31.7
    19 3 -6 24.9
    -19 3 6 36.6
    -19 3 6 24
    -19 3 6 38
    -19 3 6 39.7
    19 3 -6 27.3
    19 3 -6 33.5
    19 3 -6 30.7
    -19 3 6 32
    17 -3 -6 408.56
    -17 -3 6 314.67
    -17 -3 6 374.96
    -17 3 6 378.06
    -17 3 6 378.86
    -17 3 6 355.46
    17 3 -6 379.16
    -17 3 6 364.56
    -17 3 6 375.66
    17 3 -6 341.17
    17 3 -6 394.26
    17 3 -6 377.06
    -17 3 6 364.26
    -15 -3 6 0.7
    -15 -3 6 -0.2
    15 -3 -6 -0.4
    -15 3 6 1.4
    -15 3 6 1.2
    15 3 -6 0
    -15 3 6 2.6
    -15 3 6 -1.1
    15 3 -6 -0.2
    -15 3 6 -0.2
    15 3 -6 2.5
    -15 3 6 -0.1
    -13 -3 6 584.94
    -13 -3 6 566.24
    -13 3 6 547.75
    -13 3 6 573.94
    -13 3 6 536.55
    13 3 -6 572.54
    -13 3 6 545.25
    13 3 -6 527.15
    -13 3 6 585.04
    -13 3 6 576.94
    -13 3 6 519.85
    -13 3 6 483.75
    13 3 -6 549.85
    -13 3 6 580.14
    13 3 -6 626.24
    -11 -3 6 2
    -11 -3 6 -2
    -11 -3 6 1.6
    -11 3 6 3.2
    11 3 -6 3.7
    -11 3 6 2.5
    -11 3 6 1.9
    -11 3 6 2.5
    -11 3 6 3
    11 3 -6 3.2
    -11 3 6 2.1
    11 3 -6 3.3
    11 3 -6 3.1
    -11 3 6 -0.9
    -11 3 6 3.2
    -11 3 6 3.2
    -11 3 6 3.4
    -9 -3 6 193.38
    -9 -3 6 195.28
    -9 3 6 160.88
    9 3 -6 182.68
    9 3 -6 176.08
    -9 3 6 166.68
    -9 3 6 187.48
    -9 3 6 172.28
    -9 3 6 185.48
    9 3 -6 169.08
    9 3 -6 196.58
    -9 3 6 170.38
    -9 3 6 159.58
    -9 3 6 188.78
    -9 3 6 159.48
    -7 -3 6 87.69
    -7 -3 6 67.89
    -7 -3 6 87.69
    7 3 -6 86.89
    -7 3 6 86.69
    -7 3 6 78.49
    -7 3 6 74.69
    -7 3 6 82.79
    -7 3 6 74.49
    -7 3 6 85.59
    -7 3 6 77.49
    7 3 -6 86.39
    -7 3 6 87.69
    -7 3 6 71.29
    7 3 -6 79.49
    7 3 -6 78.89
    5 -3 -6 120.79
    -5 -3 6 98.89
    -5 -3 6 119.69
    -5 -3 6 114.69
    -5 3 6 108.79
    -5 3 6 105.29
    -5 3 6 107.19
    -5 3 6 94.09
    -5 3 6 118.59
    -5 3 6 95.69
    -5 3 6 126.29
    5 3 -6 121.99
    5 3 -6 108.49
    -5 3 6 123.49
    5 3 -6 109.29
    -5 3 6 110.49
    -3 -3 6 71.79
    -3 -3 6 70.19
    -3 -3 6 68.49
    3 3 -6 63.69
    -3 3 6 65.69
    -3 3 6 77.89
    -3 3 6 65.69
    -3 3 6 67.09
    -3 3 6 68.19
    3 3 -6 64.39
    3 3 -6 78.39
    -3 3 6 73.39
    3 3 -6 70.99
    -3 3 6 63.69
    -1 -3 6 266.87
    -1 -3 6 286.57
    1 -3 -6 305.37
    1 3 -6 262.47
    -1 3 6 286.97
    -1 3 6 274.27
    1 3 -6 284.67
    1 3 -6 283.07
    -1 3 6 267.57
    -1 3 6 268.17
    -1 3 6 252.87
    1 3 -6 260.27
    1 -3 6 46.5
    1 -3 6 49.3
    1 -3 6 47.6
    1 3 6 49.2
    1 3 6 44
    -1 3 -6 46.1
    1 3 6 39
    1 3 6 42.6
    1 3 6 47.4
    -1 3 -6 46.1
    1 3 6 40.6
    -1 3 -6 42
    -1 3 -6 44.4
    1 3 6 58.59
    1 3 6 41.6
    3 -3 6 291.47
    3 -3 6 324.67
    3 -3 6 320.17
    3 3 6 309.27
    -3 3 -6 277.37
    3 3 6 299.77
    3 3 6 297.77
    3 3 6 260.67
    3 3 6 304.37
    3 3 6 291.97
    3 3 6 287.37
    -3 3 -6 298.37
    5 -3 6 129.19
    5 -3 6 139.79
    5 3 6 123.69
    5 3 6 140.09
    -5 3 -6 133.09
    5 3 6 140.59
    5 3 6 134.19
    -5 3 -6 112.39
    5 3 6 121.59
    -5 3 -6 121.69
    7 -3 6 180.88
    -7 -3 -6 186.08
    7 -3 6 199.78
    -7 3 -6 150.48
    -7 3 -6 185.78
    7 3 6 192.18
    -7 3 -6 199.08
    7 3 6 167.88
    7 3 6 185.38
    7 3 6 162.68
    -7 3 -6 172.18
    9 -3 6 119.79
    9 -3 6 124.29
    -9 -3 -6 122.09
    9 3 6 131.09
    9 3 6 106.09
    9 3 6 98.79
    9 3 6 113.99
    -9 3 -6 113.29
    9 3 6 128.89
    -9 3 -6 109.99
    -9 3 -6 126.49
    11 -3 6 62.19
    11 -3 6 75.49
    -11 -3 -6 78.29
    -11 3 -6 67.89
    11 3 6 51.39
    -11 3 -6 76.89
    11 3 6 72.89
    11 3 6 61.89
    11 3 6 65.99
    13 -3 6 27.5
    13 3 6 30.2
    13 3 6 16.4
    13 3 6 31.6
    15 -3 6 13.3
    15 -3 6 14.8
    -15 3 -6 18.4
    15 3 6 17.7
    15 3 6 17.8
    15 3 6 10.3
    15 3 6 17.9
    17 -3 6 26.1
    17 -3 6 26.4
    17 3 6 27
    17 3 6 31.1
    17 3 6 33.5
    -17 3 -6 22.5
    -17 3 -6 30.7
    17 3 6 30.9
    -19 -3 -6 33.4
    19 -3 6 27.7
    19 -3 6 21.5
    -19 3 -6 21.4
    19 3 6 26.7
    19 3 6 23.9
    19 3 6 24.2
    -19 3 -6 26.5
    -19 3 -6 24.1
    19 3 6 24.8
    21 -3 6 68.39
    -21 -3 -6 59.39
    21 3 6 59.89
    -21 3 -6 49.5
    -21 3 -6 52.79
    21 3 6 50.69
    21 3 6 58.99
    23 -3 6 35.2
    -23 -3 -6 37
    23 3 6 33.1
    23 3 6 31.7
    -23 3 -6 29.2
    -23 3 -6 24.7
    23 3 6 36
    25 -3 6 32.7
    -25 -3 -6 40.4
    25 -3 6 38.4
    25 3 6 29
    -25 3 -6 31.6
    25 3 6 38.4
    -32 4 6 -2.9
    32 4 -6 4.7
    -32 4 6 -1.9
    32 4 -6 1.8
    -30 -4 6 12
    30 -4 -6 10.4
    -30 4 6 7.1
    -30 4 6 8.9
    30 4 -6 11.5
    -30 4 6 11.2
    -30 4 6 6.1
    -28 4 6 0.2
    -28 4 6 -2
    28 4 -6 5.3
    28 4 -6 6.7
    -28 4 6 -1.8
    -28 4 6 0.3
    -28 4 6 5.3
    26 -4 -6 211.38
    -26 -4 6 242.78
    -26 4 6 223.48
    26 4 -6 228.58
    -26 4 6 199.28
    -26 4 6 217.58
    -26 4 6 230.58
    -26 4 6 213.08
    26 4 -6 236.08
    24 -4 -6 101.89
    -24 -4 6 102.19
    -24 4 6 111.89
    -24 4 6 96.89
    -24 4 6 93.99
    -24 4 6 95.09
    -24 4 6 122.69
    24 4 -6 98.39
    24 4 -6 89.29
    -22 -4 6 197.28
    22 -4 -6 202.38
    22 4 -6 197.28
    -22 4 6 189.48
    -22 4 6 183.28
    -22 4 6 195.18
    22 4 -6 179.48
    20 -4 -6 202.88
    20 4 -6 175.68
    -20 4 6 190.28
    -20 4 6 190.48
    -20 4 6 183.58
    20 4 -6 196.08
    18 -4 -6 4.2
    -18 -4 6 2.6
    -18 4 6 2.4
    -18 4 6 5.8
    -18 4 6 5.4
    18 4 -6 0.8
    -18 4 6 3.3
    18 4 -6 1.1
    -18 4 6 2.2
    -18 4 6 5.4
    16 -4 -6 75.69
    -16 -4 6 69.79
    -16 4 6 66.99
    -16 4 6 70.79
    -16 4 6 67.49
    -16 4 6 63.99
    -16 4 6 58.89
    16 4 -6 68.49
    16 4 -6 68.99
    16 4 -6 75.29
    -16 4 6 70.79
    -14 -4 6 2.7
    -14 4 6 2
    14 4 -6 1.2
    -14 4 6 4.6
    -14 4 6 4.7
    -14 4 6 1.2
    -14 4 6 3.3
    14 4 -6 3.5
    -14 4 6 1.2
    -12 -4 6 16.6
    -12 -4 6 14.6
    12 4 -6 17
    -12 4 6 16.1
    -12 4 6 13.5
    12 4 -6 16.2
    12 4 -6 15.1
    -12 4 6 14.9
    -12 4 6 18.5
    -12 4 6 14.2
    -12 4 6 18.1
    12 4 -6 13.5
    -12 4 6 15
    -10 -4 6 245.68
    -10 -4 6 226.18
    -10 4 6 235.48
    -10 4 6 238.28
    -10 4 6 245.28
    10 4 -6 247.98
    -10 4 6 203.78
    10 4 -6 203.38
    10 4 -6 270.87
    -10 4 6 225.38
    10 4 -6 209.98
    -10 4 6 229.58
    -10 4 6 254.57
    -8 -4 6 14.1
    -8 -4 6 12.6
    -8 4 6 10.8
    -8 4 6 9.7
    8 4 -6 10.7
    -8 4 6 9
    -8 4 6 9.4
    8 4 -6 10.5
    -8 4 6 11.5
    -8 4 6 11.1
    -8 4 6 7.3
    8 4 -6 12.4
    -8 4 6 9.6
    -6 -4 6 653.63
    -6 4 6 582.24
    6 4 -6 678.93
    -6 4 6 632.34
    6 4 -6 613.24
    6 4 -6 615.94
    -6 4 6 605.64
    -6 4 6 624.44
    -6 4 6 562.34
    6 4 -6 652.13
    -6 4 6 628.34
    -6 4 6 706.63
    -4 -4 6 5.2
    -4 -4 6 5.9
    -4 -4 6 7.1
    4 4 -6 4
    -4 4 6 4.1
    -4 4 6 4
    -4 4 6 3.4
    -4 4 6 7.4
    -4 4 6 4.3
    4 4 -6 5.3
    -4 4 6 2.9
    -2 -4 6 367.26
    -2 -4 6 440.46
    -2 4 6 370.26
    2 4 -6 399.86
    -2 4 6 359.86
    -2 4 6 391.46
    -2 4 6 391.06
    -2 4 6 420.96
    -2 4 6 401.06
    2 4 -6 431.26
    2 4 -6 391.36
    2 4 -6 402.06
    2 4 -6 400.76
    0 -4 6 41.6
    0 -4 6 34.5
    0 4 -6 42.9
    0 4 6 39.9
    0 4 6 40.5
    0 4 -6 40.3
    0 4 -6 39.3
    0 4 -6 45.7
    0 4 6 39.1
    0 4 6 37.3
    0 4 6 39.4
    0 4 6 31.6
    2 -4 6 116.89
    2 4 6 111.29
    -2 4 -6 113.69
    2 4 6 102.79
    2 4 6 116.09
    2 4 6 107.79
    2 4 6 109.39
    -2 4 -6 103.69
    2 4 6 110.59
    -2 4 -6 102.89
    -2 4 -6 99.29
    4 -4 6 127.19
    4 4 6 122.69
    4 4 6 108.79
    4 4 6 112.99
    -4 4 -6 132.29
    4 4 6 130.19
    4 4 6 112.59
    -4 4 -6 130.89
    6 -4 6 63.99
    6 -4 6 57.29
    6 4 6 58.09
    6 4 6 65.69
    -6 4 -6 65.19
    6 4 6 76.29
    -6 4 -6 66.39
    6 4 6 71.19
    -6 4 -6 58.79
    -6 4 -6 59.89
    8 -4 6 9.3
    8 -4 6 9.6
    8 4 6 6.7
    8 4 6 5.6
    -8 4 -6 5.2
    8 4 6 12.2
    -8 4 -6 6.3
    -8 4 -6 6.2
    8 4 6 6.1
    -8 4 -6 9.1
    8 4 6 8.2
    10 -4 6 134.39
    10 -4 6 139.89
    10 -4 6 126.19
    10 4 6 122.49
    -10 4 -6 119.69
    10 4 6 117.49
    10 4 6 129.19
    -10 4 -6 144.49
    -10 4 -6 115.09
    10 4 6 142.09
    -10 4 -6 134.59
    10 4 6 134.89
    12 -4 6 39.6
    12 -4 6 40.6
    12 4 6 37.7
    -12 4 -6 40.6
    -12 4 -6 48.9
    12 4 6 47.5
    -12 4 -6 30.9
    12 4 6 43.1
    14 -4 6 127.59
    14 -4 6 151.18
    14 -4 6 138.99
    14 4 6 167.98
    14 4 6 152.68
    -14 4 -6 150.28
    14 4 6 152.38
    14 4 6 119.69
    16 -4 6 6.1
    16 4 6 13.4
    16 4 6 20.4
    -16 4 -6 12.7
    18 -4 6 82.19
    -18 -4 -6 96.39
    18 4 6 84.49
    18 4 6 80.09
    18 4 6 88.59
    -18 4 -6 74.49
    -18 4 -6 71.39
    -20 -4 -6 5.7
    20 -4 6 8.6
    -20 4 -6 5.1
    -20 4 -6 5.7
    20 4 6 0.3
    20 4 6 3.6
    20 4 6 4.1
    -22 -4 -6 33.1
    22 4 6 38
    -22 4 -6 30.4
    -22 4 -6 25.5
    22 4 6 30.8
    -24 4 -6 1
    24 4 6 2
    29 -5 -6 22.3
    -29 5 6 24
    -29 5 6 21.4
    -29 5 6 32.5
    27 -5 -6 57.89
    -27 5 6 49.7
    27 5 -6 62.49
    27 5 -6 66.49
    -27 5 6 56.69
    -27 5 6 57.19
    25 -5 -6 282.07
    -25 -5 6 282.77
    -25 5 6 310.07
    -25 5 6 289.97
    -25 5 6 297.57
    -25 5 6 262.37
    -25 5 6 261.87
    25 5 -6 289.17
    25 5 -6 319.37
    -23 -5 6 2.2
    23 -5 -6 3.1
    -23 5 6 2.3
    -23 5 6 4
    -23 5 6 1.5
    -23 5 6 2.7
    23 5 -6 -3.9
    23 5 -6 4.5
    -23 5 6 4.9
    -21 -5 6 127.39
    21 -5 -6 137.29
    -21 5 6 124.99
    -21 5 6 129.29
    -21 5 6 134.09
    19 -5 -6 44.1
    -19 -5 6 44.7
    -19 5 6 49.8
    -19 5 6 38.3
    -19 5 6 48.8
    -19 5 6 27
    19 5 -6 45
    -19 5 6 32.3
    19 5 -6 31.6
    -19 5 6 44
    17 -5 -6 3.6
    -17 5 6 4
    -17 5 6 6.6
    17 5 -6 1.6
    17 5 -6 4.4
    -17 5 6 6.4
    -17 5 6 -3
    -17 5 6 4.2
    -17 5 6 7.7
    15 -5 -6 -3
    -15 5 6 1.5
    -15 5 6 0
    -15 5 6 -0.6
    -15 5 6 -1.8
    -15 5 6 0
    15 5 -6 2.2
    -15 5 6 1.3
    15 5 -6 -1.1
    -15 5 6 1.6
    -13 5 6 96.69
    -13 5 6 92.09
    13 5 -6 101.69
    13 5 -6 95.79
    -13 5 6 104.99
    13 5 -6 100.69
    -13 5 6 96.09
    -13 5 6 99.29
    -13 5 6 80.59
    -13 5 6 98.99
    -11 -5 6 61.19
    11 5 -6 79.19
    -11 5 6 75.89
    -11 5 6 81.09
    -11 5 6 78.79
    -11 5 6 73.29
    -11 5 6 73.29
    11 5 -6 72.29
    11 5 -6 60.59
    -11 5 6 74.39
    -9 -5 6 433.26
    -9 5 6 477.15
    9 5 -6 463.15
    -9 5 6 438.36
    9 5 -6 412.86
    9 5 -6 408.66
    9 5 -6 478.85
    -9 5 6 463.55
    -9 5 6 433.06
    -9 5 6 407.56
    -9 5 6 379.86
    -9 5 6 426.06
    -7 -5 6 70.79
    -7 5 6 72.99
    -7 5 6 71.89
    -7 5 6 79.99
    7 5 -6 72.19
    7 5 -6 85.69
    7 5 -6 71.69
    -7 5 6 76.49
    7 5 -6 81.59
    -7 5 6 74.09
    -7 5 6 73.89
    7 5 -6 74.29
    -5 -5 6 243.58
    -5 -5 6 224.98
    5 5 -6 219.88
    -5 5 6 227.78
    5 5 -6 245.28
    -5 5 6 221.08
    -5 5 6 226.08
    -5 5 6 209.08
    5 5 -6 220.98
    -5 5 6 232.38
    -5 5 6 217.08
    5 5 -6 224.98
    5 5 -6 196.98
    -3 -5 6 44.8
    -3 -5 6 36.8
    -3 5 6 44.3
    3 5 -6 42.4
    -3 5 6 46.6
    -3 5 6 34.6
    3 5 -6 47.9
    -3 5 6 44.1
    3 5 -6 47.1
    -3 5 6 43.8
    3 5 -6 37.9
    3 5 -6 41.9
    -1 -5 6 63.09
    1 5 -6 60.99
    -1 5 6 59.89
    -1 5 6 59.89
    1 5 -6 56.79
    1 5 -6 63.79
    1 5 -6 67.89
    1 5 -6 65.59
    -1 5 6 67.09
    -1 5 6 60.09
    -1 5 6 58.59
    1 -5 6 18.9
    -1 5 -6 16.5
    1 5 6 19.1
    1 5 6 21.7
    -1 5 -6 25.9
    -1 5 -6 20.8
    1 5 6 20.7
    1 5 6 26.4
    -1 5 -6 20.6
    -1 5 -6 20.1
    -1 5 -6 19.4
    1 5 6 25.1
    3 -5 6 105.89
    3 5 6 110.09
    -3 5 -6 100.79
    -3 5 -6 110.29
    -3 5 -6 102.09
    3 5 6 96.49
    -3 5 -6 107.29
    3 5 6 103.89
    -3 5 -6 107.99
    3 5 6 95.59
    3 5 6 107.99
    5 -5 6 8.9
    -5 5 -6 6.4
    5 5 6 10.5
    -5 5 -6 7.2
    5 5 6 10
    -5 5 -6 6.8
    5 5 6 7
    5 5 6 9.3
    5 5 6 7.2
    -5 5 -6 9.6
    7 -5 6 115.59
    -7 5 -6 116.19
    -7 5 -6 98.69
    7 5 6 100.19
    -7 5 -6 97.89
    -7 5 -6 100.89
    7 5 6 119.99
    7 5 6 111.29
    7 5 6 107.69
    9 5 6 42.6
    -9 5 -6 46.4
    -9 5 -6 57.49
    9 5 6 52.09
    9 5 6 48.4
    9 5 6 54.09
    -9 5 -6 53.19
    11 -5 6 48.6
    11 -5 6 50.39
    -11 5 -6 40.9
    -11 5 -6 55.49
    11 5 6 48.2
    11 5 6 34.9
    -11 5 -6 48
    11 5 6 50.59
    13 -5 6 100.09
    13 -5 6 114.39
    -13 -5 -6 142.09
    -13 5 -6 117.19
    -13 5 -6 124.49
    13 5 6 127.79
    -15 -5 -6 45.8
    -15 5 -6 40.3
    -15 5 -6 28.5
    15 5 6 41.1
    -15 5 -6 37.6
    15 5 6 38.4
    -15 5 -6 33.1
    -17 -5 -6 38.7
    -17 5 -6 41.1
    -17 5 -6 39.9
    17 5 6 55.29
    17 5 6 47.3
    -19 -5 -6 19.7
    19 5 6 22.2
    -19 5 -6 15.1
    19 5 6 22.1
    -28 6 6 93.79
    28 6 -6 109.29
    28 6 -6 118.19
    -28 6 6 101.79
    26 -6 -6 -2.4
    -26 6 6 1.1
    -26 6 6 0
    26 6 -6 6.8
    -26 6 6 1.6
    -26 6 6 1.4
    -26 6 6 -0.4
    26 6 -6 1.8
    24 -6 -6 5.1
    24 6 -6 7.2
    -24 6 6 8.9
    24 6 -6 14.4
    -24 6 6 11.6
    -24 6 6 8.7
    -24 6 6 7.4
    22 -6 -6 22.1
    -22 6 6 24.6
    22 6 -6 25.8
    -22 6 6 21.7
    -22 6 6 13.2
    -22 6 6 23.8
    -22 6 6 15.8
    20 -6 -6 9
    -20 6 6 11.5
    -20 6 6 10.4
    20 6 -6 13.9
    -20 6 6 8.3
    -20 6 6 10.7
    -20 6 6 6.5
    18 -6 -6 96.29
    -18 6 6 91.39
    18 6 -6 100.29
    -18 6 6 76.09
    18 6 -6 84.69
    -18 6 6 97.09
    -18 6 6 101.19
    -16 6 6 9
    -16 6 6 10.1
    16 6 -6 5.1
    16 6 -6 6.3
    -16 6 6 8.8
    -16 6 6 1.5
    -16 6 6 5
    -16 6 6 8.1
    -14 6 6 100.09
    -14 6 6 99.69
    14 6 -6 99.39
    -14 6 6 92.89
    -14 6 6 107.69
    14 6 -6 89.29
    -14 6 6 118.29
    -14 6 6 103.29
    -12 6 6 165.68
    -12 6 6 163.38
    -12 6 6 166.78
    -12 6 6 136.89
    12 6 -6 170.18
    -12 6 6 174.18
    -12 6 6 138.59
    12 6 -6 151.48
    -12 6 6 177.48
    12 6 -6 165.08
    -10 6 6 150.08
    -10 6 6 145.49
    -10 6 6 151.18
    10 6 -6 131.59
    10 6 -6 138.19
    -10 6 6 127.69
    10 6 -6 127.79
    10 6 -6 148.49
    -10 6 6 146.39
    -10 6 6 143.99
    -8 6 6 151.08
    -8 6 6 143.09
    -8 6 6 159.28
    -8 6 6 142.69
    8 6 -6 156.48
    -8 6 6 144.99
    -8 6 6 145.09
    8 6 -6 138.49
    8 6 -6 143.89
    -6 -6 6 194.68
    -6 6 6 147.99
    -6 6 6 168.48
    6 6 -6 178.38
    -6 6 6 169.38
    6 6 -6 165.78
    -6 6 6 169.78
    6 6 -6 153.38
    -6 6 6 169.78
    -6 6 6 183.18
    6 6 -6 175.48
    -4 -6 6 6.3
    -4 6 6 10.8
    -4 6 6 7.3
    4 6 -6 9
    4 6 -6 10.3
    4 6 -6 6.1
    -4 6 6 9.1
    -4 6 6 9.2
    -4 6 6 5.9
    -4 6 6 6.7
    4 6 -6 9.7
    -2 -6 6 60.29
    2 6 -6 67.59
    -2 6 6 51.89
    -2 6 6 58.69
    2 6 -6 55.99
    -2 6 6 62.89
    2 6 -6 58.29
    -2 6 6 62.09
    2 6 -6 55.69
    -2 6 6 66.09
    2 6 -6 57.19
    0 6 6 17.6
    0 6 -6 15.8
    0 6 6 22.9
    0 6 6 21
    0 6 -6 14
    0 6 -6 13.3
    0 6 -6 10.9
    2 -6 6 19.6
    -2 6 -6 25.6
    2 6 6 29.3
    2 6 6 31.5
    2 6 6 25.5
    -2 6 -6 21.1
    2 6 6 20.5
    -2 6 -6 24.1
    4 -6 6 2.7
    -4 6 -6 2.7
    4 6 6 2.2
    -4 6 -6 5.3
    4 6 6 -0.4
    4 6 6 4.2
    -4 6 -6 -1.3
    4 6 6 4
    -4 6 -6 1
    -6 6 -6 153.38
    -6 6 -6 152.78
    6 6 6 159.58
    6 6 6 149.39
    6 6 6 135.49
    6 6 6 156.58
    -6 6 -6 126.69
    -6 6 -6 129.29
    -6 6 -6 150.88
    6 6 6 169.88
    -8 6 -6 14.4
    -8 6 -6 13
    8 6 6 11.7
    -8 6 -6 14.2
    8 6 6 25.6
    8 6 6 18
    8 6 6 16.6
    10 -6 6 269.47
    10 6 6 280.37
    -10 6 -6 260.07
    -10 6 -6 256.87
    10 6 6 279.97
    12 -6 6 11.5
    -12 6 -6 20.3
    -12 6 -6 17.5
    12 6 6 18.2
    12 6 6 18.4
    -12 6 -6 17.5
    -12 6 -6 12.6
    12 6 6 13.9
    -12 6 -6 10
    14 -6 6 51.09
    -14 6 -6 59.29
    14 6 6 68.29
    -14 6 -6 73.59
    -14 6 -6 56.09
    -14 6 -6 57.89
    16 -6 6 1.3
    -16 6 -6 -0.2
    16 6 6 0.8
    -16 6 -6 0.4
    16 6 6 -0.6
    18 -6 6 0.7
    -18 6 -6 0.9
    -18 6 -6 14.6
    18 6 6 5.1
    -20 6 -6 14.5
    20 6 6 15.2
    -20 6 -6 10.4
    -25 7 6 3.5
    -25 7 6 6.2
    -25 7 6 7.1
    25 7 -6 8.3
    25 7 -6 12.5
    -23 7 6 2.8
    -23 7 6 3.4
    23 7 -6 7.7
    -23 7 6 -0.2
    23 7 -6 -1.1
    21 7 -6 7.2
    -21 7 6 -5
    -21 7 6 3.2
    -21 7 6 4.9
    -19 7 6 40
    19 7 -6 42.3
    -19 7 6 31.2
    -19 7 6 43.7
    -19 7 6 35.6
    -17 7 6 89.29
    -17 7 6 80.99
    17 7 -6 72.19
    17 7 -6 95.79
    -17 7 6 95.49
    -17 7 6 93.69
    -15 7 6 6.7
    -15 7 6 5.7
    -15 7 6 7.4
    15 7 -6 0.7
    -15 7 6 8
    15 7 -6 4.6
    -15 7 6 -0.8
    13 7 -6 241.78
    -13 7 6 255.67
    -13 7 6 200.28
    -13 7 6 239.08
    -13 7 6 259.97
    13 7 -6 231.38
    -13 7 6 250.27
    -13 7 6 258.37
    13 7 -6 228.58
    11 7 -6 3.4
    -11 7 6 1.5
    -9 -7 6 108.19
    -9 7 6 129.69
    -9 7 6 131.09
    -9 7 6 132.79
    9 7 -6 108.39
    9 7 -6 120.79
    -9 7 6 124.79
    9 7 -6 105.79
    -9 7 6 122.89
    -9 7 6 115.39
    9 7 -6 114.49
    9 7 -6 125.39
    7 7 -6 5.1
    -7 7 6 2.3
    7 7 -6 0.1
    7 7 -6 -3.7
    7 7 -6 -0.7
    -7 7 6 0.5
    -7 7 6 -1.7
    -7 7 6 1.2
    7 7 -6 2.6
    -7 7 6 1.7
    -7 7 6 -2
    -5 7 6 30
    5 7 -6 42.7
    5 7 -6 35.8
    5 7 -6 31.5
    -5 7 6 28.9
    -5 7 6 29.1
    -5 7 6 39.1
    -5 7 6 43
    -5 7 6 38.7
    5 7 -6 36.2
    5 7 -6 34.4
    -3 7 6 61.49
    -3 7 6 61.49
    -3 7 6 49.9
    3 7 -6 56.19
    3 7 -6 59.69
    3 7 -6 49.4
    3 7 -6 46.9
    -3 7 6 71.89
    3 7 -6 71.49
    -1 -7 6 43.7
    -1 7 6 33.8
    1 7 -6 49.4
    1 7 -6 43.8
    -1 7 6 46.9
    1 7 -6 56.59
    -1 7 6 38.9
    -1 7 -6 106.69
    1 7 6 110.39
    1 7 6 90.99
    -1 7 -6 111.79
    1 7 6 109.89
    -1 7 -6 88.79
    -1 7 -6 105.09
    -1 7 -6 78.99
    -3 7 -6 51.49
    3 7 6 61.59
    3 7 6 54.09
    -3 7 -6 67.89
    -5 7 -6 12.3
    -5 7 -6 20.3
    5 7 6 15.1
    -5 7 -6 27.4
    5 7 6 16.2
    -7 7 -6 97.39
    -7 7 -6 82.89
    7 7 6 84.49
    -7 7 -6 75.69
    7 7 6 78.79
    -7 7 -6 82.29
    9 -7 6 3.4
    9 7 6 1.6
    -9 7 -6 -1.7
    9 7 6 4.6
    9 7 6 -3.8
    -9 7 -6 1.1
    -9 7 -6 -5.2
    11 -7 6 48.8
    11 7 6 47.8
    -11 7 -6 62.59
    -11 7 -6 55.09
    11 7 6 68.69
    -11 7 -6 54.29
    13 -7 6 12.8
    -13 7 -6 13
    -13 7 -6 12.7
    -13 7 -6 8.3
    15 -7 6 6.7
    15 7 6 13.4
    -15 7 -6 7.9
    -15 7 -6 12.4
    -15 7 -6 12.8
    -17 7 -6 51.89
    -17 7 -6 52.59
    -20 8 6 12.3
    20 8 -6 16.9
    -20 8 6 11.9
    -18 8 6 11.1
    18 8 -6 12.5
    -18 8 6 0.3
    -18 8 6 8.4
    18 8 -6 1.8
    -18 8 6 6.2
    16 8 -6 4.7
    -16 8 6 10.7
    -16 8 6 11.6
    -16 8 6 10.6
    16 8 -6 14.3
    -16 8 6 5.6
    -14 8 6 6.3
    -14 8 6 5.1
    -14 8 6 1.5
    -14 8 6 2.7
    14 8 -6 8.7
    -12 8 6 45.7
    12 8 -6 32
    -12 8 6 43.5
    -12 8 6 47
    -12 8 6 47.3
    12 8 -6 47.5
    -10 8 6 28.6
    10 8 -6 22.6
    10 8 -6 34.8
    10 8 -6 25.8
    -10 8 6 37.4
    -10 8 6 37.4
    -10 8 6 36.3
    10 8 -6 43.3
    10 8 -6 52.79
    -10 8 6 41.7
    -8 8 6 16.1
    -8 8 6 16.8
    8 8 -6 13.7
    -8 8 6 15.6
    8 8 -6 28.1
    -8 8 6 15.9
    8 8 -6 20.8
    8 8 -6 16.7
    -6 8 6 142.19
    -6 8 6 124.19
    6 8 -6 122.49
    -6 8 6 138.99
    6 8 -6 124.49
    -6 8 6 111.89
    6 8 -6 140.89
    -4 8 6 20.9
    -2 8 6 160.78
    2 8 -6 176.58
    -2 8 6 199.98
    2 8 -6 145.49
    2 8 -6 169.18
    2 8 -6 178.48
    -2 8 6 186.18
    2 8 6 56.29
    2 8 6 57.29
    -2 8 -6 50.49
    4 8 6 57.99
    -4 8 -6 49.8
    -4 8 -6 71.89
    -4 8 -6 53.99
    6 8 6 6.5
    -6 8 -6 0.8
    -6 8 -6 5.8
    -6 8 -6 14.9
    8 -8 6 32.2
    -8 8 -6 27.3
    -8 8 -6 27.7
    -8 8 -6 22.2
    -8 8 -6 15.2
    10 -8 6 8.1
    -10 8 -6 0.4
    -10 8 -6 7.7
    -10 8 -6 5.8
    10 8 6 8.7
    -10 8 -6 8.7
    12 -8 6 10
    -12 8 -6 13.1
    -12 8 -6 6.5
    15 9 -6 -0.8
    -15 9 6 -4.1
    15 9 -6 3.3
    -15 9 6 1.9
    -15 9 6 1.1
    -13 9 6 3
    13 9 -6 -4.8
    -13 9 6 0.9
    11 9 -6 8.9
    -11 9 6 7.6
    -11 9 6 5.8
    -9 9 6 32.6
    -9 9 6 29.2
    9 9 -6 32.8
    -7 9 6 29.6
    7 9 -6 31.1
    -7 9 6 37
    5 9 -6 139.59
    5 9 -6 161.38
    -5 9 6 146.99
    -5 9 6 169.78
    5 9 -6 136.19
    3 9 -6 15.9
    -3 9 6 25.3
    1 9 -6 93.09
    1 9 -6 91.99
    -1 9 6 103.09
    -1 9 6 71.99
    -1 9 -6 8.4
    -1 9 -6 7
    1 9 6 2.2
    -1 9 -6 2
    -3 9 -6 3
    -3 9 -6 10.3
    3 9 6 8
    5 -9 6 -1.1
    -5 9 -6 -2.4
    -5 9 -6 -0.7
    7 -9 6 -0.7
    -7 9 -6 -1.1
    -7 9 -6 -2.1
    -34 0 7 1.1
    34 0 -7 3.6
    -34 0 7 -4.4
    -34 0 7 4.1
    -32 0 7 7.6
    32 0 -7 1.9
    -32 0 7 2.7
    30 0 -7 3.9
    -30 0 7 6.2
    -30 0 7 4.9
    28 0 -7 0.5
    -28 0 7 1
    -28 0 7 6.2
    -28 0 7 -0.8
    28 0 -7 2.6
    -26 0 7 -3.1
    26 0 -7 7.6
    -26 0 7 3.3
    -26 0 7 4.2
    -24 0 7 -0.3
    -24 0 7 3.6
    -24 0 7 0.4
    22 0 -7 6.1
    -22 0 7 -0.4
    -22 0 7 -0.9
    -22 0 7 2.1
    -22 0 7 -0.8
    -20 0 7 1
    -20 0 7 -1.2
    -20 0 7 0.6
    20 0 -7 3.6
    -20 0 7 0.2
    -20 0 7 -0.4
    -18 0 7 4.1
    -18 0 7 -1.4
    -18 0 7 3.4
    -18 0 7 -1.8
    -18 0 7 -0.2
    18 0 -7 -0.3
    -18 0 7 -1
    -16 0 7 3
    -16 0 7 -2.5
    -16 0 7 -0.7
    -16 0 7 1.3
    16 0 -7 -2.3
    16 0 -7 1
    -16 0 7 -0.3
    -16 0 7 -0.7
    -16 0 7 -1.5
    -16 0 7 1.8
    -14 0 7 1.7
    -14 0 7 0
    14 0 -7 -0.3
    -14 0 7 1.1
    14 0 -7 -1.7
    -14 0 7 -0.5
    -14 0 7 0.4
    -14 0 7 -0.3
    -12 0 7 -0.1
    -12 0 7 0.2
    -12 0 7 0.2
    -12 0 7 -0.2
    -12 0 7 -0.7
    -12 0 7 0.2
    -12 0 7 -0.2
    -10 0 7 1.2
    -10 0 7 1
    -10 0 7 -0.6
    -10 0 7 1.4
    -10 0 7 -0.3
    -10 0 7 -0.1
    -10 0 7 -0.5
    -8 0 7 0.4
    -8 0 7 -0.1
    -8 0 7 0.6
    -8 0 7 -0.8
    8 0 -7 0.3
    -8 0 7 0.7
    6 0 -7 -0.2
    -6 0 7 0.2
    -6 0 7 -0.2
    6 0 -7 -0.1
    -6 0 7 -0.2
    -6 0 7 0.5
    -6 0 7 0.4
    -4 0 7 -0.7
    -4 0 7 -0.3
    -4 0 7 0.6
    -4 0 7 0.2
    -4 0 7 0.4
    4 0 -7 1.7
    4 0 -7 0.3
    -4 0 7 -0.2
    -2 0 7 -0.4
    -2 0 7 -0.1
    -2 0 7 0
    -2 0 7 0.3
    -2 0 7 -0.6
    2 0 -7 0.6
    -2 0 7 1.2
    0 0 7 -1
    0 0 7 -2.5
    0 0 -7 0.2
    0 0 7 0.3
    0 0 7 0.8
    0 0 7 0.8
    0 0 7 -0.9
    2 0 7 1.4
    2 0 7 -1.2
    2 0 7 1.8
    2 0 7 0.4
    2 0 7 -0.1
    2 0 7 -0.6
    4 0 7 2.1
    4 0 7 1.3
    4 0 7 0.3
    4 0 7 -1.4
    6 0 7 0.6
    6 0 7 0.3
    6 0 7 0.3
    6 0 7 3.4
    -6 0 -7 0.1
    -8 0 -7 -0.9
    8 0 7 -1.1
    8 0 7 -1.4
    8 0 7 2.8
    8 0 7 3.9
    10 0 7 -1.6
    10 0 7 1.9
    -10 0 -7 0.2
    10 0 7 2.1
    10 0 7 -4.1
    12 0 7 0.7
    12 0 7 0.3
    12 0 7 0.5
    -12 0 -7 -0.4
    14 0 7 -2.1
    14 0 7 -3.6
    14 0 7 0.2
    16 0 7 0.1
    16 0 7 -2.5
    -16 0 -7 0
    16 0 7 -1.3
    16 0 7 -2.1
    -18 0 -7 0.8
    18 0 7 0.5
    18 0 7 -1.4
    20 0 7 -0.2
    20 0 7 0.4
    -20 0 -7 1.7
    20 0 7 -3.2
    20 0 7 -2.1
    22 0 7 -2.2
    -22 0 -7 -1.7
    -22 0 -7 -2.5
    22 0 7 0.6
    22 0 7 3.6
    22 0 7 1.7
    24 0 7 -0.3
    -24 0 -7 -1.9
    24 0 7 0.4
    -24 0 -7 0.4
    33 -1 -7 24.7
    -33 -1 7 27.2
    -33 1 7 23.9
    -33 1 7 12.4
    33 1 -7 16.2
    -33 1 7 18.8
    -31 -1 7 22
    31 -1 -7 13.6
    -31 -1 7 7.5
    -31 1 7 20.3
    -31 1 7 18.1
    -29 -1 7 5.4
    -29 -1 7 7.8
    29 -1 -7 6.8
    -29 1 7 11.3
    -29 1 7 6
    29 1 -7 5.3
    -29 1 7 3
    -27 -1 7 4.2
    -27 -1 7 6.4
    -27 1 7 2.4
    -27 1 7 6.6
    -27 1 7 7.4
    27 1 -7 6
    25 -1 -7 98.29
    -25 -1 7 81.49
    25 1 -7 76.89
    -25 1 7 100.99
    -25 1 7 87.39
    -25 1 7 76.99
    -25 1 7 69.49
    -23 -1 7 46.8
    -23 -1 7 27.1
    23 1 -7 29
    -23 1 7 46.9
    -23 1 7 32.3
    -23 1 7 37
    23 1 -7 37.2
    -23 1 7 37.9
    -23 1 7 32.7
    -21 -1 7 62.99
    -21 -1 7 64.49
    -21 -1 7 77.59
    21 1 -7 77.49
    21 1 -7 78.89
    -21 1 7 70.39
    -21 1 7 70.49
    -21 1 7 66.89
    -21 1 7 69.49
    21 1 -7 64.99
    -21 1 7 86.29
    -21 1 7 69.39
    -19 -1 7 17.3
    -19 -1 7 25.7
    -19 -1 7 25.8
    -19 -1 7 21.3
    -19 -1 7 22
    -19 1 7 25.8
    19 1 -7 19
    -19 1 7 26.7
    -19 1 7 28.7
    -19 1 7 21.3
    -19 1 7 26.9
    19 1 -7 23.6
    -19 1 7 20
    19 1 -7 24.4
    -17 -1 7 117.39
    -17 -1 7 94.09
    -17 -1 7 114.69
    -17 -1 7 120.79
    -17 -1 7 103.49
    17 -1 -7 117.09
    17 1 -7 105.09
    -17 1 7 121.79
    -17 1 7 99.89
    -17 1 7 107.69
    -17 1 7 112.29
    -17 1 7 108.79
    -17 1 7 117.09
    -17 1 7 108.79
    17 1 -7 102.99
    17 1 -7 110.19
    -17 1 7 99.89
    15 -1 -7 10.2
    -15 -1 7 16.9
    -15 -1 7 13.5
    -15 -1 7 15.4
    -15 -1 7 11.7
    -15 -1 7 16.1
    -15 1 7 11.6
    -15 1 7 9.3
    -15 1 7 13.2
    -15 1 7 15.7
    -15 1 7 13.8
    -15 1 7 10.4
    -15 1 7 10.4
    15 1 -7 13.6
    15 1 -7 10
    -15 1 7 10.2
    -15 1 7 16.1
    -13 -1 7 380.16
    -13 -1 7 367.86
    -13 -1 7 418.96
    -13 -1 7 386.96
    -13 1 7 383.26
    -13 1 7 411.06
    13 1 -7 388.76
    -13 1 7 322.87
    13 1 -7 402.06
    -13 1 7 395.56
    -13 1 7 389.66
    13 1 -7 389.56
    -13 1 7 388.76
    -13 1 7 346.67
    -11 -1 7 46.1
    -11 -1 7 48.9
    -11 -1 7 54.49
    -11 -1 7 43.4
    -11 -1 7 43.9
    -11 -1 7 45.9
    -11 1 7 43.4
    11 1 -7 43.9
    11 1 -7 39.9
    -11 1 7 43.6
    -11 1 7 43.4
    -11 1 7 47.6
    -11 1 7 45.6
    -11 1 7 46.8
    -11 1 7 50.29
    -9 -1 7 16.2
    -9 -1 7 16
    -9 -1 7 14.3
    -9 -1 7 13.4
    -9 -1 7 15.9
    -9 1 7 16.5
    -9 1 7 17.7
    -9 1 7 15.8
    -9 1 7 13.3
    -9 1 7 16.5
    -9 1 7 15.3
    -9 1 7 14.7
    -9 1 7 15.1
    9 1 -7 14
    -7 -1 7 11.3
    -7 -1 7 13.7
    -7 -1 7 10.3
    -7 -1 7 14.6
    -7 -1 7 13.3
    -7 1 7 12.8
    -7 1 7 14.1
    7 1 -7 11.9
    -7 1 7 11.7
    -7 1 7 13.7
    -7 1 7 17.6
    -7 1 7 14.1
    -7 1 7 14.6
    -7 1 7 13.5
    -5 -1 7 783.62
    5 -1 -7 774.32
    -5 -1 7 756.12
    5 -1 -7 686.73
    -5 -1 7 697.33
    -5 -1 7 707.33
    -5 -1 7 749.73
    -5 1 7 679.83
    -5 1 7 820.02
    -5 1 7 675.63
    -5 1 7 793.32
    -5 1 7 846.72
    -5 1 7 736.33
    -5 1 7 758.82
    5 1 -7 668.53
    -3 -1 7 1
    3 -1 -7 2.1
    -3 -1 7 0.7
    -3 -1 7 2
    -3 -1 7 1.2
    3 -1 -7 1.7
    -3 1 7 0.2
    -3 1 7 2.4
    -3 1 7 1.9
    -3 1 7 1.6
    -3 1 7 0.7
    -3 1 7 1.6
    3 1 -7 1.9
    -3 1 7 1.7
    -3 1 7 2
    1 -1 -7 105.49
    -1 -1 7 110.79
    -1 -1 7 103.49
    -1 -1 7 113.19
    -1 -1 7 112.99
    -1 1 7 102.29
    -1 1 7 93.79
    -1 1 7 107.99
    1 1 -7 105.89
    -1 1 7 102.39
    -1 1 7 106.49
    -1 1 7 103.69
    -1 1 7 112.69
    -1 1 7 119.09
    1 -1 7 95.49
    1 -1 7 94.09
    1 -1 7 99.19
    1 -1 7 94.49
    1 -1 7 94.29
    -1 1 -7 91.69
    1 1 7 85.99
    1 1 7 98.99
    1 1 7 93.99
    1 1 7 99.19
    1 1 7 95.09
    1 1 7 100.59
    1 1 7 92.79
    3 -1 7 348.87
    3 -1 7 368.66
    3 -1 7 369.66
    3 -1 7 375.16
    3 -1 7 350.96
    3 -1 7 353.96
    -3 1 -7 373.16
    3 1 7 354.76
    3 1 7 389.56
    -3 1 -7 363.06
    3 1 7 362.86
    3 1 7 364.46
    3 1 7 351.96
    3 1 7 374.86
    5 -1 7 56.69
    5 -1 7 47.2
    5 -1 7 56.19
    5 -1 7 53.69
    5 -1 7 59.89
    5 1 7 54.99
    -5 1 -7 52.29
    5 1 7 59.59
    5 1 7 60.79
    -5 1 -7 54.89
    5 1 7 57.69
    5 1 7 52.09
    -7 -1 -7 350.66
    7 -1 7 327.47
    7 -1 7 329.47
    7 -1 7 336.37
    7 -1 7 296.27
    7 1 7 333.97
    -7 1 -7 336.87
    7 1 7 345.77
    -7 1 -7 342.97
    7 1 7 337.47
    7 1 7 337.47
    9 -1 7 60.39
    -9 -1 -7 62.59
    9 -1 7 50.19
    9 -1 7 60.19
    9 -1 7 59.89
    9 1 7 60.19
    9 1 7 64.59
    9 1 7 52.59
    -9 1 -7 59.19
    9 1 7 45.4
    11 -1 7 41.3
    -11 -1 -7 44.5
    11 -1 7 42.6
    11 -1 7 35.5
    -11 1 -7 37.9
    11 1 7 43.2
    11 1 7 39.3
    13 -1 7 116.79
    -13 -1 -7 123.69
    13 -1 7 108.49
    13 -1 7 106.49
    13 -1 7 122.69
    13 1 7 104.99
    13 1 7 118.29
    13 1 7 118.99
    13 1 7 110.39
    13 1 7 119.99
    -13 1 -7 112.09
    15 -1 7 248.48
    -15 -1 -7 264.07
    15 -1 7 236.18
    15 -1 7 267.17
    15 1 7 219.68
    15 1 7 248.38
    15 1 7 264.57
    15 1 7 260.27
    -15 1 -7 231.08
    -17 -1 -7 0.6
    17 -1 7 4.6
    17 -1 7 0.7
    17 -1 7 -4.1
    17 -1 7 2.5
    17 1 7 1.3
    17 1 7 2.1
    -17 1 -7 0.4
    17 1 7 3.8
    17 1 7 3.5
    -19 -1 -7 1.3
    19 -1 7 0.2
    19 -1 7 7.2
    19 -1 7 14.3
    19 -1 7 3.6
    19 1 7 3.2
    19 1 7 0.3
    19 1 7 -1.6
    19 1 7 5.6
    -19 1 -7 4.2
    21 -1 7 73.09
    -21 -1 -7 78.99
    -21 -1 -7 72.79
    21 -1 7 84.49
    21 -1 7 80.69
    21 1 7 92.29
    21 1 7 77.29
    21 1 7 77.09
    21 1 7 68.89
    -21 1 -7 63.79
    -21 1 -7 73.99
    23 -1 7 100.49
    23 -1 7 83.49
    -23 -1 -7 86.99
    23 1 7 82.49
    23 1 7 91.19
    23 1 7 83.69
    -23 1 -7 73.79
    -23 1 -7 73.39
    23 1 7 79.69
    25 -1 7 3
    -25 -1 -7 5.7
    25 1 7 1.1
    -25 1 -7 3.2
    34 -2 -7 -1.3
    -34 -2 7 -0.4
    -34 2 7 -1
    34 2 -7 -0.9
    -34 2 7 -2.2
    32 -2 -7 1.3
    -32 -2 7 4.9
    -32 2 7 1.3
    -32 2 7 1
    32 2 -7 2.7
    -32 2 7 -2.5
    -32 2 7 4.6
    30 -2 -7 43.4
    -30 -2 7 48.9
    -30 2 7 38.4
    -30 2 7 43.5
    -30 2 7 32.9
    30 2 -7 46.7
    30 2 -7 35.2
    -30 2 7 46.4
    -28 -2 7 -4.5
    -28 -2 7 6.6
    28 -2 -7 7.4
    -28 2 7 3
    28 2 -7 2.9
    28 2 -7 1.7
    -28 2 7 3.8
    -28 2 7 1.4
    28 2 -7 3.6
    -28 2 7 -0.8
    -26 -2 7 3.7
    26 -2 -7 6.3
    -26 -2 7 -2.8
    -26 2 7 2.3
    -26 2 7 5.9
    -26 2 7 3.8
    26 2 -7 5.5
    -26 2 7 1.8
    -26 2 7 0.4
    26 2 -7 1.2
    24 -2 -7 6.9
    -24 -2 7 0.3
    -24 -2 7 0
    24 2 -7 -3.2
    24 2 -7 6.1
    -24 2 7 6.8
    -24 2 7 1.6
    -24 2 7 -0.7
    -24 2 7 1.5
    24 2 -7 2.1
    -24 2 7 0.2
    -22 -2 7 102.19
    -22 -2 7 88.79
    -22 2 7 97.99
    22 2 -7 99.39
    22 2 -7 93.89
    -22 2 7 95.69
    22 2 -7 99.59
    -22 2 7 115.39
    -22 2 7 101.59
    22 2 -7 90.59
    -22 2 7 99.19
    -20 -2 7 8.6
    -20 -2 7 7.4
    20 2 -7 5.5
    -20 2 7 9.8
    20 2 -7 9.2
    -20 2 7 10.1
    -20 2 7 10.1
    20 2 -7 11.1
    20 2 -7 12.6
    20 2 -7 3.6
    -20 2 7 10.6
    -20 2 7 14.8
    18 -2 -7 4.6
    -18 -2 7 0.9
    -18 -2 7 0.6
    -18 -2 7 2.6
    18 2 -7 0.2
    18 2 -7 0.4
    -18 2 7 1.7
    18 2 -7 -3.3
    -18 2 7 2.1
    -18 2 7 1.8
    -18 2 7 -0.2
    -18 2 7 1.1
    18 2 -7 1.4
    18 2 -7 2.5
    -18 2 7 2.7
    -18 2 7 1.7
    -18 2 7 3.7
    16 -2 -7 3.4
    -16 -2 7 -1.2
    -16 -2 7 0.2
    -16 -2 7 1.6
    -16 -2 7 1.6
    -16 2 7 2.2
    16 2 -7 0.5
    -16 2 7 -2.7
    -16 2 7 1
    -16 2 7 0.4
    -16 2 7 0.7
    -16 2 7 -1.5
    -16 2 7 -3.3
    -16 2 7 -0.8
    16 2 -7 -1.1
    16 2 -7 -0.1
    -16 2 7 0.6
    -14 -2 7 204.88
    -14 -2 7 220.28
    -14 -2 7 206.58
    14 2 -7 217.58
    14 2 -7 203.78
    -14 2 7 202.68
    -14 2 7 175.08
    -14 2 7 197.68
    -14 2 7 199.28
    -14 2 7 191.58
    -14 2 7 203.38
    -14 2 7 203.58
    -14 2 7 195.28
    -14 2 7 194.08
    14 2 -7 199.18
    -12 -2 7 101.09
    -12 -2 7 86.29
    -12 2 7 99.99
    -12 2 7 100.59
    12 2 -7 99.49
    12 2 -7 107.49
    -12 2 7 101.29
    -12 2 7 93.59
    -12 2 7 89.99
    -12 2 7 102.79
    -12 2 7 96.89
    12 2 -7 105.69
    -12 2 7 111.49
    -10 -2 7 20.1
    -10 -2 7 18.3
    -10 -2 7 21.5
    -10 -2 7 20
    -10 2 7 23.2
    -10 2 7 17.9
    -10 2 7 17.4
    10 2 -7 17.7
    10 2 -7 24.4
    10 2 -7 22.5
    -10 2 7 17.5
    -10 2 7 15.9
    -10 2 7 22.4
    -10 2 7 19.6
    -8 -2 7 4.6
    -8 -2 7 6.5
    -8 -2 7 6.2
    -8 -2 7 4.4
    -8 2 7 6.8
    -8 2 7 6
    8 2 -7 4.2
    -8 2 7 5
    -8 2 7 7.7
    -8 2 7 7.2
    -8 2 7 5.6
    -8 2 7 5.8
    8 2 -7 5
    -8 2 7 6.5
    -8 2 7 7
    -8 2 7 7.9
    -6 -2 7 231.68
    -6 -2 7 198.18
    -6 -2 7 230.68
    -6 2 7 207.48
    6 2 -7 209.68
    6 2 -7 205.78
    -6 2 7 230.28
    -6 2 7 234.68
    -6 2 7 224.98
    -6 2 7 230.68
    -6 2 7 201.68
    -6 2 7 210.48
    -6 2 7 214.88
    -4 -2 7 264.47
    -4 -2 7 237.58
    -4 -2 7 279.37
    -4 -2 7 266.77
    4 2 -7 258.67
    4 2 -7 238.18
    -4 2 7 270.77
    -4 2 7 241.28
    -4 2 7 282.77
    -4 2 7 255.47
    -4 2 7 238.08
    -4 2 7 268.87
    -4 2 7 232.78
    -4 2 7 259.07
    -4 2 7 259.17
    -2 -2 7 51.59
    -2 -2 7 52.99
    -2 -2 7 48
    -2 -2 7 53.89
    2 -2 -7 54.89
    -2 -2 7 48.3
    -2 2 7 48.7
    -2 2 7 46.3
    -2 2 7 51.59
    -2 2 7 53.39
    2 2 -7 50.49
    -2 2 7 49.7
    -2 2 7 53.09
    -2 2 7 49.6
    -2 2 7 48.3
    -2 2 7 48.9
    -2 2 7 46.7
    0 -2 7 12.8
    0 -2 7 11.1
    0 -2 7 11.1
    0 -2 7 12.1
    0 -2 7 10.8
    0 2 7 14.9
    0 2 7 12
    0 2 7 13.3
    0 2 7 11.3
    0 2 7 9.1
    0 2 -7 8.9
    0 2 -7 11
    0 2 7 11.3
    0 2 7 15.3
    0 2 7 11.6
    2 -2 7 89.69
    2 -2 7 83.49
    2 -2 7 90.29
    2 -2 7 88.29
    2 2 7 88.19
    2 2 7 95.09
    -2 2 -7 81.79
    -2 2 -7 90.29
    2 2 7 86.69
    2 2 7 83.79
    2 2 7 84.89
    2 2 7 90.49
    2 2 7 75.39
    2 2 7 88.79
    4 -2 7 267.77
    4 -2 7 244.28
    4 -2 7 214.08
    4 -2 7 250.67
    4 -2 7 251.07
    -4 2 -7 237.18
    4 2 7 254.57
    4 2 7 236.38
    -4 2 -7 249.08
    4 2 7 225.98
    4 2 7 220.58
    4 2 7 265.77
    6 -2 7 60.89
    -6 -2 -7 62.99
    6 -2 7 62.09
    6 -2 7 66.99
    -6 2 -7 56.89
    6 2 7 58.69
    6 2 7 63.39
    -6 2 -7 58.39
    8 -2 7 7.6
    8 -2 7 7.1
    -8 -2 -7 8.1
    8 -2 7 10.3
    8 -2 7 7.4
    8 -2 7 5.2
    -8 2 -7 6.2
    -8 2 -7 6.6
    8 2 7 6.5
    8 2 7 9.8
    -8 2 -7 6.8
    8 2 7 10.4
    8 2 7 4.3
    -10 -2 -7 6.8
    10 -2 7 6.8
    10 -2 7 6.9
    10 -2 7 1.9
    10 -2 7 6.2
    10 -2 7 5.7
    -10 2 -7 7.5
    10 2 7 6.2
    10 2 7 12.3
    10 2 7 2
    -10 2 -7 5.9
    10 2 7 5.5
    12 -2 7 113.19
    12 -2 7 128.49
    -12 -2 -7 136.09
    12 -2 7 108.69
    12 -2 7 115.39
    -12 2 -7 119.29
    12 2 7 111.99
    12 2 7 114.49
    12 2 7 132.49
    14 -2 7 28.4
    14 -2 7 25
    -14 -2 -7 31.2
    14 -2 7 25.4
    14 2 7 25.1
    14 2 7 23.2
    14 2 7 34.1
    14 2 7 32.2
    -14 2 -7 30.1
    -16 -2 -7 3.8
    16 -2 7 -0.5
    16 -2 7 3.5
    16 2 7 4.9
    -16 2 -7 4.8
    16 2 7 -0.3
    16 2 7 -2.8
    16 2 7 3.2
    -18 -2 -7 1.2
    18 -2 7 -0.6
    18 -2 7 3.2
    -18 2 -7 1.2
    18 2 7 0.5
    18 2 7 -6
    18 2 7 2.9
    18 2 7 -1.8
    20 -2 7 54.39
    -20 -2 -7 47.8
    20 -2 7 43.3
    20 2 7 45.3
    20 2 7 49.4
    20 2 7 45.2
    -20 2 -7 44.9
    20 2 7 43.9
    -20 2 -7 44.5
    -20 2 -7 35.7
    22 -2 7 11.1
    22 -2 7 5.1
    -22 -2 -7 4.3
    22 -2 7 16.2
    -22 2 -7 5.2
    22 2 7 7.8
    -22 2 -7 7.9
    22 2 7 8.4
    22 2 7 9.9
    22 2 7 8
    24 -2 7 2
    -24 -2 -7 1.9
    24 -2 7 3.8
    -24 2 -7 -2.2
    -24 2 -7 1.2
    33 -3 -7 6.1
    -33 -3 7 11.9
    -33 3 7 6.4
    -33 3 7 10.2
    -33 3 7 10.4
    33 3 -7 11.9
    31 -3 -7 12.3
    -31 -3 7 18.6
    -31 3 7 12.5
    -31 3 7 11
    31 3 -7 6.9
    31 3 -7 8
    29 -3 -7 32.3
    -29 3 7 19
    29 3 -7 30.8
    -29 3 7 28.8
    -29 3 7 38.5
    29 3 -7 19
    -29 3 7 26.1
    -29 3 7 30.3
    -27 -3 7 135.59
    27 -3 -7 112.59
    -27 3 7 133.09
    -27 3 7 120.39
    27 3 -7 129.49
    27 3 -7 113.99
    -27 3 7 120.99
    -27 3 7 105.39
    -27 3 7 120.69
    -27 3 7 115.79
    27 3 -7 125.19
    -25 -3 7 4.1
    25 -3 -7 5.8
    -25 3 7 2.8
    25 3 -7 -2.8
    -25 3 7 7.3
    -25 3 7 2.5
    -25 3 7 2
    -23 -3 7 7
    -23 -3 7 -15.5
    23 -3 -7 10.4
    23 3 -7 4
    -23 3 7 7.7
    -23 3 7 8.7
    -23 3 7 6.9
    23 3 -7 2.4
    -23 3 7 10
    -23 3 7 5.6
    23 3 -7 0.9
    21 3 -7 28.4
    -21 3 7 40.2
    -21 3 7 26.5
    21 3 -7 28.5
    -21 3 7 43.9
    21 3 -7 21.7
    -21 3 7 35.5
    -21 3 7 37.3
    19 -3 -7 452.75
    -19 -3 7 408.96
    -19 -3 7 394.86
    19 3 -7 419.06
    -19 3 7 397.06
    -19 3 7 345.37
    -19 3 7 431.36
    19 3 -7 398.06
    19 3 -7 406.56
    -19 3 7 399.96
    -19 3 7 401.06
    -19 3 7 388.06
    -19 3 7 389.66
    -17 -3 7 1.8
    17 -3 -7 0.3
    -17 -3 7 -3.7
    17 3 -7 0.5
    17 3 -7 1.9
    -17 3 7 -0.3
    17 3 -7 -1.1
    -17 3 7 -1
    -17 3 7 -0.2
    17 3 -7 3.5
    -17 3 7 -0.3
    -17 3 7 -1.1
    17 3 -7 -1.6
    -17 3 7 0
    -17 3 7 1.9
    -15 -3 7 22.5
    -15 -3 7 19.4
    -15 -3 7 22.1
    15 3 -7 27.4
    -15 3 7 23.7
    -15 3 7 23.1
    15 3 -7 20.1
    -15 3 7 24.6
    -15 3 7 24.7
    -15 3 7 26.1
    -15 3 7 25.6
    15 3 -7 21.2
    -15 3 7 24.8
    -15 3 7 25.7
    -15 3 7 29.3
    -13 -3 7 11.6
    -13 -3 7 15.2
    -13 -3 7 15.8
    -13 -3 7 19.8
    -13 3 7 14.4
    -13 3 7 18.4
    13 3 -7 17
    -13 3 7 16.7
    13 3 -7 15.6
    -13 3 7 16.5
    13 3 -7 14.8
    -13 3 7 19.5
    -13 3 7 15
    -13 3 7 17.1
    -11 -3 7 567.94
    -11 -3 7 688.13
    -11 -3 7 750.72
    -11 3 7 719.33
    -11 3 7 683.03
    11 3 -7 642.04
    -11 3 7 661.43
    -11 3 7 709.23
    11 3 -7 686.03
    -11 3 7 643.94
    11 3 -7 735.43
    -11 3 7 730.13
    -11 3 7 666.33
    -11 3 7 650.33
    -9 -3 7 4.9
    -9 -3 7 3.4
    -9 -3 7 4.8
    -9 -3 7 6.3
    9 3 -7 4.5
    -9 3 7 5.5
    9 3 -7 5.7
    -9 3 7 4.5
    -9 3 7 6
    -9 3 7 5
    9 3 -7 5.2
    -9 3 7 6.1
    9 3 -7 7.4
    -9 3 7 6.2
    -9 3 7 3.1
    -9 3 7 6.4
    -9 3 7 3.7
    -7 -3 7 311.67
    7 -3 -7 328.07
    -7 -3 7 273.17
    -7 -3 7 359.36
    -7 3 7 282.97
    -7 3 7 303.57
    -7 3 7 342.87
    7 3 -7 328.97
    -7 3 7 280.57
    -7 3 7 307.07
    -7 3 7 287.97
    7 3 -7 307.17
    7 3 -7 312.77
    -7 3 7 276.27
    7 3 -7 328.37
    -7 3 7 306.47
    -7 3 7 307.67
    -5 -3 7 6.6
    -5 -3 7 2.8
    -5 -3 7 5.8
    -5 -3 7 6
    -5 -3 7 5.7
    -5 3 7 5.2
    -5 3 7 6.8
    -5 3 7 3.6
    5 3 -7 5.2
    5 3 -7 6.3
    -5 3 7 4.4
    -5 3 7 5.6
    -5 3 7 5.3
    -5 3 7 4.2
    -5 3 7 2.4
    -5 3 7 3
    -5 3 7 6
    -3 -3 7 385.76
    -3 -3 7 388.96
    -3 -3 7 399.76
    -3 3 7 382.26
    3 3 -7 405.96
    -3 3 7 390.56
    -3 3 7 386.46
    -3 3 7 381.86
    -3 3 7 376.56
    3 3 -7 403.06
    3 3 -7 380.76
    -3 3 7 355.66
    -3 3 7 373.36
    -3 3 7 424.86
    -3 3 7 367.46
    -3 3 7 378.06
    -1 -3 7 51.59
    -1 -3 7 45.1
    -1 -3 7 48.9
    -1 -3 7 54.09
    -1 -3 7 48
    1 3 -7 43.7
    1 3 -7 50.79
    -1 3 7 45.6
    -1 3 7 53.19
    -1 3 7 54.99
    -1 3 7 51.89
    -1 3 7 51.49
    -1 3 7 50.19
    1 3 -7 54.59
    -1 3 7 46.2
    -1 3 7 53.19
    1 -3 7 654.83
    1 -3 7 566.24
    1 -3 7 666.03
    1 -3 7 660.83
    1 -3 7 644.14
    1 3 7 640.24
    1 3 7 634.64
    1 3 7 626.44
    -1 3 -7 628.64
    -1 3 -7 659.93
    -1 3 -7 625.04
    1 3 7 606.84
    1 3 7 612.34
    -1 3 -7 587.54
    1 3 7 592.94
    3 -3 7 16.3
    3 -3 7 17.2
    3 -3 7 12.1
    3 -3 7 13.3
    3 -3 7 18.6
    3 3 7 18.9
    3 3 7 13
    3 3 7 17
    -3 3 -7 12.7
    3 3 7 16.3
    3 3 7 11.9
    -3 3 -7 15.4
    3 3 7 9.7
    3 3 7 13.3
    5 -3 7 31.3
    5 -3 7 26.4
    5 -3 7 30.7
    5 -3 7 34.3
    5 3 7 28.8
    5 3 7 30.8
    -5 3 -7 25.9
    5 3 7 29.9
    5 3 7 21.3
    -5 3 -7 29.4
    5 3 7 24.4
    7 -3 7 71.09
    -7 -3 -7 79.09
    7 -3 7 79.99
    -7 3 -7 69.69
    7 3 7 71.49
    7 3 7 80.49
    7 3 7 66.49
    -7 3 -7 64.69
    -7 3 -7 75.49
    7 3 7 66.39
    9 -3 7 473.75
    9 -3 7 463.45
    -9 -3 -7 497.75
    -9 3 -7 453.95
    9 3 7 445.96
    9 3 7 434.96
    9 3 7 436.26
    9 3 7 483.75
    -9 3 -7 512.65
    -9 3 -7 466.95
    11 -3 7 47
    11 -3 7 36.8
    -11 -3 -7 52.99
    -11 3 -7 45.2
    -11 3 -7 39.6
    11 3 7 40.3
    11 3 7 46.4
    11 3 7 32.6
    13 -3 7 16.8
    13 -3 7 20.3
    -13 3 -7 25.5
    13 3 7 23.1
    13 3 7 25.5
    13 3 7 24.5
    15 -3 7 15.5
    15 -3 7 15.8
    -15 3 -7 19.8
    15 3 7 15.9
    15 3 7 16.8
    15 3 7 21.7
    17 -3 7 132.09
    17 -3 7 153.28
    17 3 7 157.98
    17 3 7 153.08
    17 3 7 148.69
    17 3 7 131.39
    -17 3 -7 136.59
    19 -3 7 53.19
    -19 -3 -7 64.49
    19 -3 7 62.09
    19 3 7 50.89
    -19 3 -7 42.6
    19 3 7 55.49
    19 3 7 47.2
    -19 3 -7 48.7
    19 3 7 57.09
    -19 3 -7 54.99
    -21 -3 -7 69.49
    21 -3 7 60.79
    21 -3 7 68.09
    -21 3 -7 57.99
    21 3 7 62.39
    21 3 7 55.59
    21 3 7 67.99
    21 3 7 47.3
    -21 3 -7 50.09
    23 -3 7 5.2
    23 -3 7 2.2
    -23 -3 -7 0.3
    23 3 7 -0.5
    23 3 7 1.5
    -23 3 -7 -2.6
    23 3 7 1.5
    -23 3 -7 -1.3
    -32 4 7 16.5
    32 4 -7 11.8
    -32 4 7 10.9
    -32 4 7 11
    30 -4 -7 3.8
    -30 -4 7 9.5
    -30 4 7 8.2
    -30 4 7 2.2
    30 4 -7 7.6
    -30 4 7 2.4
    30 4 -7 3.1
    -30 4 7 3.7
    -30 4 7 3.3
    -28 -4 7 29.6
    -28 4 7 22.3
    -28 4 7 21.4
    -28 4 7 21.2
    -28 4 7 28.2
    28 4 -7 32.6
    -28 4 7 20.5
    28 4 -7 33.5
    26 -4 -7 26.1
    -26 -4 7 22.7
    -26 4 7 18.5
    -26 4 7 18.5
    26 4 -7 19.2
    26 4 -7 16.4
    -26 4 7 18.9
    -26 4 7 20.1
    -24 -4 7 58.99
    24 -4 -7 66.89
    -24 4 7 66.19
    -24 4 7 66.89
    24 4 -7 75.79
    24 4 -7 59.19
    -24 4 7 61.49
    -24 4 7 79.49
    22 -4 -7 2.9
    -22 -4 7 -3.9
    22 4 -7 -4.4
    22 4 -7 -3.9
    -22 4 7 1.7
    -22 4 7 3
    -22 4 7 2.5
    -22 4 7 0.2
    -22 4 7 11.1
    20 -4 -7 44.8
    -20 -4 7 32.1
    -20 4 7 41.1
    -20 4 7 37.1
    -20 4 7 38.5
    20 4 -7 29.7
    -20 4 7 45
    20 4 -7 36
    -20 4 7 31.2
    -20 4 7 39.7
    -18 -4 7 87.99
    18 4 -7 88.19
    -18 4 7 84.09
    -18 4 7 92.49
    -18 4 7 93.99
    -18 4 7 86.49
    18 4 -7 97.99
    -18 4 7 75.79
    -18 4 7 87.69
    -18 4 7 81.39
    -18 4 7 89.49
    -16 -4 7 215.18
    16 4 -7 206.68
    -16 4 7 202.58
    -16 4 7 190.18
    16 4 -7 212.58
    -16 4 7 201.98
    -16 4 7 205.28
    -16 4 7 192.68
    -16 4 7 181.58
    -16 4 7 188.78
    -14 -4 7 23.7
    -14 -4 7 25.8
    -14 4 7 30.1
    14 4 -7 26.9
    14 4 -7 24
    -14 4 7 26.6
    -14 4 7 24.6
    -14 4 7 28.4
    -14 4 7 22.6
    14 4 -7 23.2
    -14 4 7 28.5
    -14 4 7 21.2
    -12 -4 7 18.8
    -12 -4 7 24.9
    -12 4 7 24.1
    -12 4 7 23.1
    -12 4 7 19.7
    -12 4 7 24
    12 4 -7 27.4
    12 4 -7 18.8
    -12 4 7 27.2
    -12 4 7 17.2
    12 4 -7 16.2
    -12 4 7 19.8
    12 4 -7 22
    -12 4 7 23.6
    -10 -4 7 185.68
    -10 -4 7 171.28
    -10 4 7 153.88
    -10 4 7 157.68
    10 4 -7 182.58
    10 4 -7 154.18
    -10 4 7 177.08
    10 4 -7 190.58
    -10 4 7 172.28
    -10 4 7 159.88
    -10 4 7 178.18
    -10 4 7 179.68
    10 4 -7 168.78
    -10 4 7 189.48
    -8 -4 7 358.66
    -8 -4 7 302.07
    -8 -4 7 353.06
    8 4 -7 388.66
    -8 4 7 361.06
    8 4 -7 350.16
    -8 4 7 349.17
    8 4 -7 388.56
    -8 4 7 366.16
    -8 4 7 395.96
    8 4 -7 318.77
    -8 4 7 367.56
    -6 -4 7 140.29
    -6 -4 7 117.29
    -6 4 7 131.29
    6 4 -7 134.49
    6 4 -7 129.19
    6 4 -7 119.89
    -6 4 7 110.79
    -6 4 7 132.59
    -6 4 7 128.69
    -6 4 7 130.79
    6 4 -7 141.39
    -6 4 7 128.19
    -6 4 7 140.09
    -4 -4 7 -0.3
    -4 -4 7 0.3
    -4 -4 7 -1.3
    -4 4 7 -0.3
    4 4 -7 1.1
    -4 4 7 0
    -4 4 7 0.6
    -4 4 7 1.9
    4 4 -7 0.6
    4 4 -7 -0.1
    4 4 -7 0.4
    -4 4 7 0.5
    -4 4 7 -0.5
    -2 -4 7 157.48
    -2 -4 7 162.88
    -2 -4 7 169.48
    -2 -4 7 181.58
    -2 4 7 170.18
    2 4 -7 190.98
    2 4 -7 166.68
    -2 4 7 182.78
    -2 4 7 166.88
    -2 4 7 171.18
    2 4 -7 175.88
    2 4 -7 175.58
    -2 4 7 151.48
    0 -4 7 365.36
    0 -4 7 341.27
    0 -4 7 303.87
    0 4 7 333.87
    0 4 7 304.27
    0 4 7 343.97
    0 4 -7 354.96
    0 4 -7 322.37
    0 4 7 321.87
    0 4 -7 354.36
    0 4 7 354.76
    2 -4 7 217.08
    -2 4 -7 207.98
    2 4 7 210.58
    -2 4 -7 217.98
    2 4 7 205.58
    -2 4 -7 186.58
    2 4 7 201.98
    2 4 7 185.28
    -2 4 -7 194.18
    2 4 7 193.58
    4 -4 7 24.3
    4 -4 7 33.2
    4 4 7 28.9
    4 4 7 29.1
    4 4 7 27.8
    -4 4 -7 26.1
    -4 4 -7 26
    4 4 7 22
    4 4 7 32.4
    -4 4 -7 32.8
    6 -4 7 91.19
    -6 4 -7 94.99
    -6 4 -7 97.29
    6 4 7 84.99
    -6 4 -7 77.99
    6 4 7 84.99
    6 4 7 91.69
    6 4 7 85.59
    6 4 7 106.49
    -6 4 -7 81.89
    6 4 7 77.59
    8 -4 7 150.28
    8 -4 7 180.58
    -8 4 -7 183.88
    8 4 7 184.08
    8 4 7 174.18
    8 4 7 156.78
    8 4 7 154.58
    8 4 7 164.78
    -8 4 -7 147.49
    -8 4 -7 175.88
    -8 4 -7 142.59
    10 -4 7 146.89
    10 -4 7 135.99
    -10 4 -7 152.98
    10 4 7 150.88
    10 4 7 137.49
    10 4 7 140.19
    -10 4 -7 132.69
    12 -4 7 64.59
    12 -4 7 59.19
    12 4 7 75.59
    12 4 7 74.59
    -12 4 -7 73.49
    12 4 7 79.99
    -12 4 -7 76.59
    14 -4 7 22.7
    14 -4 7 16.5
    14 4 7 21.3
    14 4 7 24.5
    -14 4 -7 23.9
    14 4 7 11.8
    16 -4 7 34.1
    16 -4 7 20.5
    16 4 7 33.6
    16 4 7 30.2
    16 4 7 37.4
    -16 4 -7 26.4
    16 4 7 29.2
    -18 -4 -7 82.59
    18 -4 7 85.49
    -18 4 -7 73.59
    -18 4 -7 71.69
    18 4 7 79.79
    18 4 7 63.49
    18 4 7 66.19
    18 4 7 78.99
    -20 -4 -7 77.99
    20 -4 7 89.19
    20 4 7 68.39
    20 4 7 80.89
    -20 4 -7 62.49
    -20 4 -7 73.39
    20 4 7 79.79
    -22 -4 -7 -0.6
    22 4 7 0.4
    -22 4 -7 4.4
    -22 4 -7 2.5
    22 4 7 3.9
    29 -5 -7 -1.3
    29 5 -7 5.4
    -29 5 7 2.1
    -29 5 7 3
    -29 5 7 1.7
    -29 5 7 3.6
    -29 5 7 6.1
    27 -5 -7 20.8
    -27 5 7 25.3
    -27 5 7 24.4
    -27 5 7 28.4
    27 5 -7 33.3
    27 5 -7 34
    -27 5 7 33.9
    25 -5 -7 44.5
    -25 5 7 50.59
    25 5 -7 46.8
    25 5 -7 51.79
    -25 5 7 45.7
    -25 5 7 40.9
    -25 5 7 46.1
    -25 5 7 47.5
    23 -5 -7 1.9
    -23 -5 7 3.9
    -23 5 7 4.1
    23 5 -7 1.6
    23 5 -7 -0.5
    -23 5 7 1.4
    -23 5 7 4.2
    -23 5 7 5.2
    -23 5 7 6.3
    -21 -5 7 75.79
    21 -5 -7 84.59
    -21 5 7 83.19
    21 5 -7 68.49
    -21 5 7 81.69
    -21 5 7 82.19
    -21 5 7 81.89
    -21 5 7 88.19
    21 5 -7 94.29
    -19 -5 7 13
    19 -5 -7 6.9
    -19 5 7 9.7
    -19 5 7 9.2
    -19 5 7 9.3
    -19 5 7 4
    19 5 -7 7.5
    -19 5 7 8.1
    -19 5 7 -0.2
    -17 5 7 60.59
    -17 5 7 52.49
    -17 5 7 56.99
    -17 5 7 51.79
    17 5 -7 46.6
    17 5 -7 52.29
    -17 5 7 52.69
    -17 5 7 52.99
    -15 5 7 4.5
    -15 5 7 5.3
    -15 5 7 4
    -15 5 7 2.1
    -15 5 7 7.4
    -15 5 7 6.9
    15 5 -7 7.1
    15 5 -7 1.6
    -13 5 7 360.96
    13 5 -7 380.56
    -13 5 7 328.57
    -13 5 7 354.86
    -13 5 7 373.66
    -13 5 7 389.36
    -13 5 7 363.96
    -13 5 7 383.66
    13 5 -7 389.56
    -11 -5 7 4
    -11 5 7 1
    -11 5 7 0.9
    -11 5 7 2.2
    11 5 -7 2.3
    11 5 -7 -2.5
    -11 5 7 -3.1
    -11 5 7 -1.1
    -11 5 7 -0.7
    -11 5 7 -4.4
    11 5 -7 -0.8
    -9 -5 7 5.5
    9 5 -7 2.4
    -9 5 7 4.7
    -9 5 7 3.3
    -9 5 7 5.1
    9 5 -7 5.2
    -9 5 7 3.7
    -9 5 7 2.2
    -9 5 7 4.8
    9 5 -7 0.8
    9 5 -7 2.5
    -9 5 7 1.8
    -7 -5 7 5
    -7 5 7 0.6
    7 5 -7 0.8
    -7 5 7 1.2
    -7 5 7 -0.3
    7 5 -7 4.9
    7 5 -7 3.1
    7 5 -7 0.4
    -7 5 7 0.4
    -7 5 7 1.1
    -7 5 7 1
    -5 -5 7 530.65
    -5 -5 7 629.14
    5 5 -7 565.84
    -5 5 7 547.85
    -5 5 7 651.43
    5 5 -7 507.45
    5 5 -7 651.43
    -5 5 7 558.94
    5 5 -7 572.74
    -5 5 7 563.44
    -5 5 7 600.34
    5 5 -7 578.44
    -3 -5 7 2.7
    3 5 -7 3.6
    3 5 -7 3.5
    3 5 -7 3
    -3 5 7 0.9
    -3 5 7 2
    -3 5 7 3
    -3 5 7 1.4
    3 5 -7 4.6
    3 5 -7 1
    -3 5 7 3.7
    -3 5 7 1.7
    -1 -5 7 51.79
    -1 5 7 55.59
    1 5 -7 54.69
    -1 5 7 56.39
    1 5 -7 50.69
    -1 5 7 51.69
    1 5 -7 52.49
    -1 5 7 51.69
    1 5 -7 43.1
    1 5 -7 52.39
    -1 5 7 49.8
    1 -5 7 0.5
    1 5 7 1.5
    -1 5 -7 -3.1
    -1 5 -7 -0.1
    1 5 7 1.7
    -1 5 -7 3.7
    1 5 7 1.1
    1 5 7 3.7
    -1 5 -7 1.3
    -1 5 -7 3.6
    1 5 7 0.1
    -1 5 -7 3.7
    3 -5 7 430.96
    -3 5 -7 391.76
    3 5 7 436.76
    -3 5 -7 400.86
    -3 5 -7 447.76
    -3 5 -7 435.96
    3 5 7 406.36
    3 5 7 434.06
    3 5 7 382.36
    3 5 7 422.86
    5 5 7 -0.7
    -5 5 -7 2.8
    -5 5 -7 -2
    5 5 7 4.2
    5 5 7 0.1
    -5 5 -7 2.3
    -5 5 -7 -2.9
    5 5 7 7.1
    5 5 7 2.6
    7 -5 7 168.68
    7 5 7 165.08
    -7 5 -7 162.98
    7 5 7 182.98
    7 5 7 177.78
    -7 5 -7 191.18
    -7 5 -7 175.48
    -7 5 -7 151.58
    7 5 7 182.98
    9 -5 7 8.7
    9 -5 7 4.8
    9 5 7 -2.2
    -9 5 -7 0.8
    9 5 7 2.7
    9 5 7 -2.4
    9 5 7 -2.1
    -9 5 -7 -1.5
    -9 5 -7 1.5
    11 -5 7 99.59
    -11 5 -7 95.39
    11 5 7 119.39
    11 5 7 109.79
    13 -5 7 3
    13 -5 7 -0.9
    13 5 7 -0.1
    13 5 7 3.9
    -13 5 -7 -1.4
    -13 5 -7 3.2
    -13 5 -7 2.5
    13 5 7 -8
    -15 -5 -7 149.49
    -15 5 -7 136.29
    -15 5 -7 156.18
    15 5 7 157.98
    -15 5 -7 128.49
    -17 -5 -7 15.8
    17 5 7 20.4
    -17 5 -7 15.7
    -19 -5 -7 -2.6
    -19 5 -7 2.5
    -19 5 -7 1.8
    19 5 7 4.6
    19 5 7 5.1
    -21 5 -7 -3.1
    21 5 7 3.6
    -21 5 -7 1.4
    -21 5 -7 -2.5
    -28 6 7 3.1
    28 6 -7 3.8
    -28 6 7 -0.2
    28 6 -7 4.5
    -26 6 7 2.5
    26 6 -7 2.6
    26 6 -7 8.1
    -26 6 7 6.3
    -26 6 7 -2.2
    -26 6 7 1.1
    -26 6 7 -8.7
    24 6 -7 35.2
    24 6 -7 23.8
    -24 6 7 27.2
    -24 6 7 31.4
    -22 6 7 168.88
    -22 6 7 171.88
    22 6 -7 171.08
    -22 6 7 157.08
    -22 6 7 169.18
    22 6 -7 136.09
    -22 6 7 162.58
    -20 6 7 28.4
    -20 6 7 37.8
    -20 6 7 40.9
    20 6 -7 35.3
    20 6 -7 22.9
    -20 6 7 33.3
    -20 6 7 32
    -18 6 7 10.7
    18 6 -7 4
    -18 6 7 8.6
    -18 6 7 11.1
    -18 6 7 12.5
    18 6 -7 6.9
    -18 6 7 9.5
    -16 6 7 39.8
    -16 6 7 29.7
    -16 6 7 32.4
    16 6 -7 24.2
    -16 6 7 29.8
    -16 6 7 34.1
    -16 6 7 30.6
    16 6 -7 29.7
    -14 6 7 327.97
    -14 6 7 329.97
    -14 6 7 316.17
    -14 6 7 327.87
    14 6 -7 324.17
    -14 6 7 302.77
    -14 6 7 318.47
    14 6 -7 295.07
    12 6 -7 139.39
    -12 6 7 138.29
    12 6 -7 131.19
    -12 6 7 138.39
    -12 6 7 141.79
    -12 6 7 132.19
    12 6 -7 128.99
    -12 6 7 132.89
    10 6 -7 56.69
    -10 6 7 46.4
    10 6 -7 34.6
    -10 6 7 44.5
    -10 6 7 45.9
    -10 6 7 55.89
    -10 6 7 52.79
    10 6 -7 36.8
    -8 -6 7 10.9
    -8 6 7 9.1
    -8 6 7 9
    8 6 -7 12.9
    -8 6 7 18.9
    -8 6 7 11.7
    -8 6 7 9.7
    8 6 -7 7.7
    -6 -6 7 352.56
    6 6 -7 346.17
    6 6 -7 321.67
    -6 6 7 313.97
    6 6 -7 352.26
    -6 6 7 339.67
    -6 6 7 321.17
    6 6 -7 289.27
    -6 6 7 359.06
    -6 6 7 347.77
    -4 -6 7 214.28
    4 6 -7 172.58
    4 6 -7 203.68
    -4 6 7 188.48
    -4 6 7 204.88
    4 6 -7 194.58
    -4 6 7 177.18
    4 6 -7 189.88
    -4 6 7 191.58
    -4 6 7 189.98
    -2 -6 7 104.99
    -2 6 7 99.59
    -2 6 7 106.09
    2 6 -7 93.39
    2 6 -7 87.99
    -2 6 7 112.89
    2 6 -7 103.29
    2 6 -7 95.99
    2 6 -7 99.29
    0 -6 7 -2
    0 6 7 3.2
    0 6 -7 4.5
    0 6 -7 3.4
    0 6 -7 0.6
    0 6 7 3
    0 6 -7 2.5
    0 6 -7 2.8
    0 6 7 0.8
    2 6 7 164.68
    -2 6 -7 172.18
    2 6 7 185.28
    -2 6 -7 183.88
    2 6 7 206.78
    -2 6 -7 197.18
    -2 6 -7 200.78
    2 6 7 213.38
    -4 6 -7 145.29
    4 6 7 149.88
    -4 6 -7 126.39
    4 6 7 156.48
    -4 6 -7 140.29
    4 6 7 135.59
    4 6 7 156.88
    4 6 7 130.49
    -4 6 -7 148.39
    6 -6 7 118.89
    6 6 7 114.19
    -6 6 -7 100.79
    6 6 7 123.09
    -6 6 -7 111.69
    6 6 7 112.99
    -6 6 -7 107.39
    6 6 7 124.79
    6 6 7 99.69
    -6 6 -7 99.79
    -8 6 -7 2.9
    8 6 7 8.7
    -8 6 -7 2.2
    10 -6 7 35.5
    -10 6 -7 26.9
    -10 6 -7 39
    -10 6 -7 30.3
    10 6 7 43.2
    10 6 7 41.8
    10 6 7 28.4
    -10 6 -7 45.3
    10 6 7 34.5
    12 -6 7 42.2
    -12 6 -7 65.89
    -12 6 -7 49.9
    -12 6 -7 55.69
    -12 6 -7 49.99
    12 6 7 54.89
    12 6 7 58.69
    14 -6 7 44.2
    -14 6 -7 51.19
    -14 6 -7 41.4
    -14 6 -7 56.89
    16 6 7 6.9
    -16 6 -7 5.5
    16 6 7 8.9
    -16 6 -7 5
    -18 6 -7 2.3
    -18 6 -7 11.4
    -25 7 7 1.9
    25 7 -7 4.8
    -25 7 7 1.2
    25 7 -7 -0.5
    -25 7 7 1.7
    -23 7 7 -1.1
    -23 7 7 2
    -23 7 7 -5.6
    23 7 -7 3.9
    23 7 -7 -3.9
    -21 7 7 17.8
    21 7 -7 18.1
    -21 7 7 17.7
    -21 7 7 14
    -21 7 7 15.8
    -19 7 7 24.4
    -19 7 7 21.5
    -19 7 7 28.1
    -19 7 7 22.2
    19 7 -7 32
    17 7 -7 22
    -17 7 7 23.3
    -17 7 7 12.2
    -17 7 7 28.6
    -17 7 7 19.4
    -17 7 7 22.5
    17 7 -7 18.8
    15 7 -7 22.2
    -15 7 7 20.3
    -15 7 7 23.9
    -15 7 7 20.2
    -15 7 7 27.2
    15 7 -7 17.4
    -15 7 7 30.7
    -13 7 7 0.1
    -13 7 7 3.3
    -13 7 7 7
    -13 7 7 1.9
    13 7 -7 1.8
    13 7 -7 -2.3
    13 7 -7 5.4
    -13 7 7 2.1
    -11 7 7 52.19
    -11 7 7 47.6
    -11 7 7 55.89
    11 7 -7 41.5
    11 7 -7 55.79
    -11 7 7 55.39
    11 7 -7 35.4
    11 7 -7 46.5
    -11 7 7 42.5
    -9 -7 7 27.6
    -9 7 7 34.9
    9 7 -7 31.4
    -7 -7 7 97.99
    -7 7 7 107.79
    7 7 -7 118.39
    -7 7 7 100.79
    7 7 -7 107.39
    -7 7 7 108.79
    7 7 -7 89.89
    -5 7 7 2
    5 7 -7 -2
    -5 7 7 2.3
    5 7 -7 9.3
    -5 7 7 0.7
    5 7 -7 5.2
    5 7 -7 3.7
    5 7 -7 3.1
    -5 7 7 3.8
    -3 -7 7 19.8
    3 7 -7 22.6
    -3 7 7 24.8
    3 7 -7 14.5
    1 7 -7 29.5
    1 7 -7 22.4
    1 7 7 202.28
    1 7 7 223.78
    -1 7 -7 190.68
    -1 7 -7 206.58
    1 7 7 194.28
    -1 7 -7 214.88
    3 -7 7 4.5
    -3 7 -7 5.7
    3 7 7 -0.2
    -3 7 -7 0
    3 7 7 5.5
    -3 7 -7 1.9
    -3 7 -7 6.8
    3 7 7 2.6
    5 7 7 -5.1
    -5 7 -7 -1.4
    -5 7 -7 -0.7
    -5 7 -7 -0.5
    5 7 7 3.6
    5 7 7 0.3
    -7 7 -7 5.1
    -7 7 -7 8.6
    7 7 7 3.2
    -7 7 -7 6.3
    7 7 7 12.3
    -7 7 -7 10.2
    9 -7 7 114.19
    -9 7 -7 114.89
    -9 7 -7 105.89
    9 7 7 129.19
    -9 7 -7 128.79
    11 -7 7 1.5
    -11 7 -7 -3.8
    11 7 7 3.6
    -11 7 -7 -3.9
    11 7 7 2.4
    13 -7 7 8.9
    13 7 7 14.1
    -13 7 -7 13.2
    -13 7 -7 17.2
    -13 7 -7 13
    -15 7 -7 8.6
    -15 7 -7 5.8
    15 7 7 16
    -15 7 -7 14.1
    -20 -8 7 5.6
    -20 8 7 2.9
    -20 8 7 6.9
    -20 8 7 11.2
    -18 -8 7 29.9
    -18 8 7 36.9
    -18 8 7 32.8
    18 8 -7 28.2
    16 8 -7 15.8
    -16 8 7 11.1
    -16 8 7 12.2
    -16 8 7 5.8
    16 8 -7 6
    -16 8 7 11.1
    -14 -8 7 -4.6
    -14 8 7 3.8
    -14 8 7 4.2
    14 8 -7 -0.6
    14 8 -7 0.6
    -14 8 7 1.1
    -14 8 7 1.2
    -12 -8 7 5.7
    12 8 -7 22.5
    -12 8 7 14.2
    -12 8 7 14.2
    12 8 -7 8.6
    -12 8 7 16.1
    12 8 -7 12.1
    -12 8 7 16
    10 8 -7 46.4
    -10 8 7 35.9
    -10 8 7 32.4
    10 8 -7 30.6
    -10 8 7 39.8
    -10 8 7 37.2
    10 8 -7 49.99
    10 8 -7 28.6
    -8 8 7 42.4
    8 8 -7 38.2
    -8 8 7 36.3
    8 8 -7 40.2
    8 8 -7 62.19
    -8 8 7 42.4
    8 8 -7 36
    6 8 -7 21.7
    -6 8 7 27.7
    6 8 -7 18.1
    6 8 -7 17
    -6 8 7 20.8
    6 8 -7 27
    -6 8 7 17.1
    -6 8 7 23.1
    -4 -8 7 3.7
    4 8 -7 6.8
    -4 8 7 9
    -4 8 7 5.6
    -4 8 7 4.9
    4 8 -7 2.2
    -2 8 7 11.9
    -2 8 7 7.8
    -2 8 7 4.7
    2 8 -7 3.1
    0 8 7 86.09
    0 8 -7 82.39
    0 8 7 74.09
    0 8 7 69.19
    0 8 -7 90.29
    -2 8 -7 23.5
    2 8 7 27.9
    2 8 7 27.3
    -4 8 -7 1.8
    4 8 7 6.3
    -4 8 -7 1.4
    -4 8 -7 -0.4
    4 8 7 0.7
    6 -8 7 3.4
    6 8 7 6.5
    -6 8 -7 5.4
    -6 8 -7 -0.3
    -6 8 -7 4.6
    8 -8 7 39.1
    -8 8 -7 45.6
    -8 8 -7 34.7
    8 8 7 47.7
    -8 8 -7 36.2
    -8 8 -7 43.3
    10 -8 7 14.3
    -10 8 -7 7.1
    -10 8 -7 -0.1
    -10 8 -7 9.7
    -10 8 -7 11.6
    -12 8 -7 3.6
    -12 8 -7 5.4
    -12 8 -7 1.2
    -15 9 7 8.1
    -13 -9 7 4.8
    -13 9 7 5.9
    13 9 -7 5.7
    -13 9 7 6.9
    -11 9 7 9.6
    11 9 -7 11.9
    -11 9 7 5.8
    -9 9 7 -2.9
    -9 9 7 0.3
    9 9 -7 0.3
    7 9 -7 1.6
    -7 9 7 -2.1
    -7 9 7 4.3
    -5 9 7 22.4
    5 9 -7 14.8
    3 9 -7 11.4
    -3 9 7 17.7
    3 9 -7 14.7
    -3 9 7 13.6
    -3 9 7 18.7
    1 9 -7 0.2
    1 9 -7 7.8
    -1 9 7 8.1
    1 9 -7 3.1
    -1 9 7 4
    -1 9 -7 -1.9
    -1 9 -7 0.4
    3 9 7 19.2
    -3 9 -7 14.8
    5 -9 7 1.7
    -5 9 -7 0.2
    -5 9 -7 1.1
    -5 9 -7 2.3
    -34 0 8 23.9
    34 0 -8 14.7
    32 0 -8 53.99
    -32 0 8 57.59
    -30 0 8 8.6
    30 0 -8 5.8
    30 0 -8 6.8
    -30 0 8 9.3
    -28 0 8 305.37
    28 0 -8 286.67
    28 0 -8 231.48
    -28 0 8 249.18
    -28 0 8 283.77
    -26 0 8 63.89
    -26 0 8 49.1
    26 0 -8 76.59
    26 0 -8 52.69
    -24 0 8 1237.48
    -24 0 8 1054.49
    24 0 -8 1142.19
    -22 0 8 78.89
    -22 0 8 77.09
    22 0 -8 99.39
    -22 0 8 74.79
    -22 0 8 100.49
    -20 0 8 109.89
    -20 0 8 116.69
    -20 0 8 96.29
    -20 0 8 131.79
    20 0 -8 125.69
    -20 0 8 106.09
    -20 0 8 108.89
    18 0 -8 3.5
    -18 0 8 1.2
    -18 0 8 -1.6
    -18 0 8 2.7
    -18 0 8 -0.2
    18 0 -8 -1.9
    -18 0 8 -1
    -18 0 8 2.1
    18 0 -8 1.2
    -18 0 8 0.8
    -16 0 8 77.89
    -16 0 8 77.69
    16 0 -8 66.99
    16 0 -8 79.29
    -16 0 8 79.49
    -16 0 8 71.29
    -16 0 8 73.59
    -16 0 8 73.69
    -16 0 8 75.09
    -14 0 8 14.7
    -14 0 8 10.4
    -14 0 8 11.6
    14 0 -8 13.6
    -14 0 8 11.9
    -14 0 8 15.6
    -14 0 8 8.1
    -14 0 8 11.6
    -12 0 8 186.88
    -12 0 8 175.58
    -12 0 8 170.28
    -12 0 8 171.78
    -12 0 8 183.78
    -12 0 8 173.18
    12 0 -8 165.68
    -10 0 8 50.09
    10 0 -8 47.1
    -10 0 8 50.79
    -10 0 8 47.9
    -10 0 8 46.7
    -10 0 8 54.29
    -8 0 8 1013.4
    -8 0 8 1173.28
    -8 0 8 1103.09
    -8 0 8 1124.29
    8 0 -8 1025.4
    -6 0 8 329.07
    -6 0 8 308.47
    6 0 -8 308.17
    -6 0 8 339.27
    -6 0 8 328.47
    -6 0 8 327.87
    -4 0 8 440.66
    -4 0 8 502.25
    -4 0 8 486.15
    -4 0 8 549.35
    4 0 -8 498.15
    -4 0 8 533.75
    -4 0 8 547.45
    -4 0 8 514.25
    -2 0 8 488.15
    -2 0 8 436.36
    -2 0 8 487.25
    -2 0 8 507.55
    -2 0 8 442.46
    -2 0 8 446.86
    2 0 -8 456.55
    0 0 8 90.79
    0 0 8 94.59
    0 0 8 82.79
    0 0 8 90.99
    0 0 -8 86.79
    0 0 8 87.39
    0 0 8 94.69
    2 0 8 162.58
    -2 0 -8 154.88
    2 0 8 134.09
    2 0 8 169.48
    2 0 8 165.38
    2 0 8 152.48
    4 0 8 37.9
    4 0 8 35.2
    4 0 8 32
    4 0 8 37.6
    4 0 8 35.4
    6 0 8 2.4
    6 0 8 2.1
    -6 0 -8 1.8
    6 0 8 4.4
    6 0 8 3.9
    8 0 8 99.19
    -8 0 -8 94.99
    8 0 8 86.69
    8 0 8 96.39
    10 0 8 7
    10 0 8 12.4
    10 0 8 9.4
    -10 0 -8 6.2
    10 0 8 4.9
    12 0 8 156.78
    12 0 8 183.08
    12 0 8 194.78
    12 0 8 188.78
    -12 0 -8 170.88
    12 0 8 166.58
    -14 0 -8 218.28
    14 0 8 194.48
    14 0 8 185.78
    14 0 8 223.88
    14 0 8 214.48
    16 0 8 43.9
    16 0 8 47.9
    16 0 8 42.5
    16 0 8 49.8
    -16 0 -8 49
    18 0 8 248.58
    18 0 8 285.07
    18 0 8 253.17
    -18 0 -8 262.27
    18 0 8 260.57
    20 0 8 2.8
    -20 0 -8 4
    20 0 8 3.4
    -20 0 -8 6.1
    20 0 8 8.8
    20 0 8 2.4
    22 0 8 38.5
    -22 0 -8 33
    22 0 8 39.1
    -22 0 -8 32.2
    22 0 8 28.7
    24 0 8 0.7
    24 0 8 -2.5
    33 -1 -8 1.5
    -33 -1 8 -9.3
    -33 -1 8 6.7
    33 1 -8 1.7
    -33 1 8 5.4
    -33 1 8 3.6
    -33 1 8 2.3
    -31 -1 8 36.9
    31 -1 -8 26.5
    -31 -1 8 29.2
    -31 1 8 42
    -29 -1 8 36.6
    -29 -1 8 34.6
    29 -1 -8 41.5
    -29 1 8 36.1
    29 1 -8 36.6
    -29 1 8 29
    -29 1 8 44.6
    -27 -1 8 239.28
    -27 -1 8 261.67
    27 -1 -8 242.88
    -27 1 8 219.08
    27 1 -8 198.88
    27 1 -8 240.98
    -27 1 8 240.88
    -27 1 8 217.88
    -27 1 8 256.07
    25 -1 -8 183.08
    -25 -1 8 148.29
    -25 -1 8 177.48
    -25 -1 8 190.28
    -25 1 8 152.88
    25 1 -8 188.78
    -25 1 8 198.48
    -25 1 8 160.08
    -25 1 8 175.98
    25 1 -8 164.18
    -23 -1 8 115.89
    -23 -1 8 92.19
    23 -1 -8 120.89
    -23 -1 8 95.89
    -23 1 8 96.49
    -23 1 8 92.79
    23 1 -8 115.69
    -23 1 8 117.99
    -23 1 8 95.49
    23 1 -8 95.79
    23 1 -8 103.59
    -23 1 8 93.19
    -21 -1 8 1023.4
    -21 -1 8 962
    21 -1 -8 1047.3
    -21 -1 8 1097.09
    -21 1 8 1008.3
    -21 1 8 1129.69
    21 1 -8 1046.7
    21 1 -8 989.1
    -21 1 8 992.8
    21 1 -8 1040
    -21 1 8 956.3
    -21 1 8 998.6
    -19 -1 8 11.5
    -19 -1 8 10.4
    -19 -1 8 9.9
    -19 -1 8 13
    19 -1 -8 19.6
    -19 -1 8 20.3
    -19 -1 8 14
    -19 1 8 14.4
    19 1 -8 12.9
    -19 1 8 12.6
    19 1 -8 13.8
    -19 1 8 16.1
    -19 1 8 18.2
    -19 1 8 13.1
    19 1 -8 8.9
    19 1 -8 11.7
    -19 1 8 14.3
    -17 -1 8 113.89
    -17 -1 8 99.69
    -17 -1 8 91.59
    17 -1 -8 110.69
    -17 -1 8 116.39
    -17 -1 8 109.89
    -17 -1 8 95.49
    17 1 -8 107.69
    17 1 -8 107.29
    -17 1 8 107.59
    -17 1 8 102.39
    -17 1 8 105.19
    -17 1 8 117.39
    -17 1 8 109.69
    -17 1 8 110.99
    -17 1 8 96.59
    17 1 -8 109.49
    -17 1 8 98.19
    -17 1 8 111.39
    -15 -1 8 15.1
    -15 -1 8 17.7
    -15 -1 8 21.2
    -15 -1 8 17.8
    -15 -1 8 22
    -15 1 8 21.6
    -15 1 8 22.5
    15 1 -8 16.4
    -15 1 8 22.1
    15 1 -8 17.2
    -15 1 8 24.1
    -15 1 8 17.2
    -15 1 8 17.2
    -15 1 8 17.9
    -15 1 8 15.5
    -13 -1 8 253.57
    -13 -1 8 258.17
    -13 -1 8 262.87
    -13 -1 8 286.97
    -13 -1 8 255.77
    -13 1 8 283.37
    -13 1 8 240.38
    -13 1 8 217.48
    13 1 -8 253.17
    -13 1 8 252.27
    -13 1 8 267.47
    -13 1 8 266.07
    -13 1 8 258.07
    13 1 -8 270.47
    -13 1 8 251.27
    -13 1 8 261.07
    -11 -1 8 209.68
    -11 -1 8 227.38
    -11 -1 8 240.38
    -11 -1 8 209.68
    -11 1 8 210.68
    -11 1 8 221.68
    -11 1 8 203.18
    11 1 -8 204.98
    -11 1 8 212.08
    -11 1 8 202.88
    -11 1 8 218.68
    -11 1 8 233.08
    -9 -1 8 330.57
    -9 -1 8 307.47
    -9 -1 8 338.87
    -9 -1 8 297.07
    -9 1 8 356.06
    -9 1 8 306.17
    -9 1 8 320.57
    -9 1 8 350.66
    -9 1 8 341.67
    -9 1 8 338.77
    9 1 -8 304.47
    -9 1 8 364.06
    -7 -1 8 613.04
    7 -1 -8 572.74
    -7 -1 8 616.94
    -7 -1 8 579.74
    -7 -1 8 587.14
    -7 -1 8 578.14
    -7 1 8 656.53
    -7 1 8 625.44
    -7 1 8 585.74
    -7 1 8 534.25
    -7 1 8 608.14
    -7 1 8 630.64
    7 1 -8 559.64
    -7 1 8 632.24
    -7 1 8 557.34
    -7 1 8 649.04
    -7 1 8 585.54
    -5 -1 8 3471.15
    5 -1 -8 3178.38
    -5 -1 8 3445.16
    -5 -1 8 3323.27
    -5 -1 8 3194.48
    -5 1 8 2860.21
    -5 1 8 3210.08
    5 1 -8 3263.57
    -5 1 8 3833.02
    -5 1 8 3635.94
    -5 1 8 3413.66
    -5 1 8 3179.68
    -5 1 8 3388.86
    -3 -1 8 0
    3 -1 -8 0.5
    -3 -1 8 2.4
    -3 -1 8 0
    -3 -1 8 0.5
    -3 -1 8 3.6
    -3 1 8 -0.1
    -3 1 8 0.4
    3 1 -8 1.5
    -3 1 8 0.5
    -3 1 8 2.4
    -3 1 8 1.9
    -3 1 8 1.2
    -3 1 8 1
    -3 1 8 1.4
    -1 -1 8 495.45
    -1 -1 8 480.75
    -1 -1 8 477.25
    -1 -1 8 508.85
    -1 -1 8 490.35
    1 1 -8 494.35
    -1 1 8 478.35
    -1 1 8 473.75
    -1 1 8 458.75
    -1 1 8 523.65
    -1 1 8 518.05
    -1 1 8 505.55
    -1 1 8 502.25
    -1 1 8 457.75
    1 -1 8 424.96
    1 -1 8 439.46
    1 -1 8 442.56
    1 -1 8 432.86
    -1 1 -8 425.66
    1 1 8 423.46
    1 1 8 445.56
    1 1 8 439.76
    1 1 8 468.75
    1 1 8 421.96
    1 1 8 445.06
    3 -1 8 121.29
    3 -1 8 127.39
    3 -1 8 124.89
    3 -1 8 118.49
    3 1 8 135.89
    3 1 8 122.69
    -3 1 -8 116.99
    3 1 8 126.59
    3 1 8 115.79
    3 1 8 99.09
    3 1 8 125.99
    -3 1 -8 115.69
    5 -1 8 8.2
    -5 -1 -8 8.6
    5 -1 8 10.7
    5 -1 8 9.6
    5 -1 8 16.7
    5 1 8 11.8
    -5 1 -8 11.6
    5 1 8 5.3
    5 1 8 6.2
    -5 1 -8 9.9
    5 1 8 14.1
    5 1 8 6.7
    7 -1 8 90.99
    7 -1 8 86.59
    7 -1 8 99.39
    7 -1 8 94.69
    -7 -1 -8 101.29
    7 1 8 81.19
    7 1 8 93.69
    -7 1 -8 95.79
    7 1 8 96.59
    7 1 8 101.29
    7 1 8 98.09
    9 -1 8 299.07
    -9 -1 -8 297.97
    9 -1 8 269.27
    9 -1 8 278.77
    9 -1 8 283.87
    9 1 8 300.07
    9 1 8 248.38
    9 1 8 264.97
    9 1 8 279.57
    -9 1 -8 287.87
    11 -1 8 802.72
    11 -1 8 751.52
    -11 -1 -8 825.52
    11 -1 8 787.02
    11 -1 8 724.63
    11 1 8 720.43
    -11 1 -8 767.02
    11 1 8 648.74
    11 1 8 742.33
    11 1 8 793.92
    13 -1 8 9.4
    13 -1 8 10.1
    -13 -1 -8 11.1
    13 -1 8 12.2
    13 1 8 4.5
    13 1 8 6.1
    13 1 8 13.5
    13 1 8 10.4
    -13 1 -8 8.7
    15 -1 8 190.68
    15 -1 8 236.08
    15 -1 8 206.88
    -15 -1 -8 228.38
    15 -1 8 215.18
    -15 1 -8 198.08
    15 1 8 221.98
    15 1 8 195.78
    15 1 8 216.58
    15 1 8 184.08
    17 -1 8 197.38
    17 -1 8 229.68
    -17 -1 -8 209.88
    17 -1 8 195.18
    17 -1 8 187.28
    17 1 8 220.98
    17 1 8 206.98
    17 1 8 184.58
    -17 1 -8 189.88
    19 -1 8 -1.8
    19 -1 8 4.3
    19 -1 8 1.8
    -19 -1 -8 1.6
    19 -1 8 13.5
    19 1 8 1.9
    19 1 8 6.6
    19 1 8 2.9
    19 1 8 -2
    -19 1 -8 5
    -21 -1 -8 42.9
    21 -1 8 57.89
    21 1 8 53.29
    21 1 8 45.9
    21 1 8 54.49
    -21 1 -8 54.69
    21 1 8 52.69
    -21 1 -8 48.9
    23 -1 8 8.6
    23 -1 8 7.5
    -23 -1 -8 9.8
    23 1 8 4.2
    -23 1 -8 5.9
    23 1 8 5.8
    23 1 8 7.4
    -34 -2 8 6.9
    -34 2 8 1
    -34 2 8 1.1
    34 2 -8 0.2
    -32 -2 8 75.89
    32 -2 -8 70.19
    32 2 -8 60.89
    -32 2 8 59.59
    -32 2 8 65.39
    -32 2 8 60.99
    -32 2 8 67.29
    -30 -2 8 146.89
    30 -2 -8 123.59
    -30 2 8 130.69
    -30 2 8 124.89
    -30 2 8 133.09
    30 2 -8 134.39
    28 -2 -8 137.39
    -28 -2 8 146.69
    -28 -2 8 126.99
    28 2 -8 138.29
    -28 2 8 138.59
    -28 2 8 135.89
    -28 2 8 145.09
    28 2 -8 135.09
    -28 2 8 111.59
    26 -2 -8 67.99
    -26 -2 8 53.59
    -26 -2 8 67.69
    -26 2 8 49.4
    -26 2 8 65.29
    -26 2 8 51.99
    26 2 -8 66.69
    -26 2 8 58.29
    -24 -2 8 107.19
    24 -2 -8 112.99
    24 2 -8 101.89
    -24 2 8 108.89
    -24 2 8 117.89
    24 2 -8 103.09
    -24 2 8 101.89
    24 2 -8 107.89
    24 2 -8 107.29
    -24 2 8 101.69
    -24 2 8 99.49
    -22 -2 8 177.08
    -22 -2 8 151.08
    -22 2 8 169.38
    22 2 -8 166.68
    22 2 -8 152.28
    22 2 -8 153.58
    -22 2 8 182.38
    22 2 -8 156.08
    -22 2 8 155.88
    -22 2 8 160.88
    20 -2 -8 51.49
    -20 -2 8 31.5
    -20 -2 8 44.9
    -20 -2 8 35.2
    20 2 -8 39.9
    -20 2 8 48.9
    20 2 -8 47.2
    -20 2 8 34.9
    20 2 -8 41
    -20 2 8 46.5
    -20 2 8 39.6
    -20 2 8 43.9
    -20 2 8 43.2
    -20 2 8 42.4
    -18 -2 8 369.16
    -18 -2 8 402.36
    -18 -2 8 433.96
    18 -2 -8 409.06
    18 2 -8 420.66
    18 2 -8 364.16
    -18 2 8 391.96
    -18 2 8 418.76
    -18 2 8 397.56
    -18 2 8 369.76
    -18 2 8 378.96
    18 2 -8 380.86
    -18 2 8 399.16
    -18 2 8 352.36
    -18 2 8 364.76
    -16 -2 8 90.89
    -16 -2 8 101.19
    -16 -2 8 96.39
    -16 -2 8 94.49
    -16 2 8 92.99
    -16 2 8 95.99
    16 2 -8 91.69
    16 2 -8 106.99
    -16 2 8 98.79
    -16 2 8 87.09
    -16 2 8 91.99
    -16 2 8 89.89
    -16 2 8 95.99
    16 2 -8 92.39
    -14 -2 8 8.9
    -14 -2 8 11
    -14 -2 8 10.6
    -14 -2 8 10.6
    -14 2 8 8.7
    14 2 -8 11.2
    -14 2 8 8.4
    -14 2 8 11.9
    -14 2 8 9.5
    -14 2 8 8.6
    -14 2 8 13.7
    -14 2 8 8.9
    -14 2 8 6.8
    14 2 -8 8.2
    -14 2 8 10.6
    14 2 -8 9.3
    -12 -2 8 454.35
    -12 -2 8 379.56
    -12 -2 8 418.06
    -12 -2 8 394.06
    -12 2 8 388.66
    -12 2 8 417.16
    -12 2 8 369.16
    12 2 -8 403.86
    -12 2 8 396.76
    12 2 -8 401.06
    -12 2 8 378.36
    -12 2 8 438.96
    -12 2 8 393.46
    12 2 -8 431.56
    -12 2 8 409.16
    -10 -2 8 88.89
    -10 -2 8 96.69
    -10 -2 8 99.89
    -10 2 8 87.09
    -10 2 8 90.69
    -10 2 8 89.99
    -10 2 8 93.49
    -10 2 8 87.29
    -10 2 8 95.39
    -10 2 8 82.29
    -10 2 8 85.29
    -10 2 8 83.89
    -10 2 8 101.79
    -8 -2 8 645.54
    -8 -2 8 584.24
    -8 -2 8 540.45
    -8 -2 8 638.34
    -8 2 8 619.64
    -8 2 8 592.64
    -8 2 8 600.54
    -8 2 8 622.74
    -8 2 8 557.34
    -8 2 8 640.54
    -8 2 8 567.94
    -8 2 8 609.24
    -8 2 8 645.34
    8 2 -8 589.84
    -8 2 8 643.64
    -6 -2 8 16.1
    -6 -2 8 17.6
    -6 -2 8 16.7
    -6 -2 8 15.4
    -6 2 8 14.7
    -6 2 8 16.6
    -6 2 8 15.5
    -6 2 8 18.8
    -6 2 8 18
    6 2 -8 14.5
    -6 2 8 16.2
    -6 2 8 17.9
    6 2 -8 17.7
    -6 2 8 16.3
    -6 2 8 17.4
    -4 -2 8 342.07
    -4 -2 8 298.17
    -4 -2 8 337.67
    -4 -2 8 318.47
    -4 -2 8 329.77
    -4 2 8 324.77
    4 2 -8 284.77
    -4 2 8 306.67
    -4 2 8 328.97
    -4 2 8 340.37
    -4 2 8 311.97
    4 2 -8 332.07
    -4 2 8 323.17
    -4 2 8 288.47
    -4 2 8 321.17
    -4 2 8 357.76
    -4 2 8 354.56
    -2 -2 8 590.24
    -2 -2 8 583.94
    -2 -2 8 526.15
    -2 2 8 586.44
    -2 2 8 532.45
    -2 2 8 561.64
    -2 2 8 570.74
    -2 2 8 588.04
    -2 2 8 568.74
    2 2 -8 575.14
    -2 2 8 599.64
    -2 2 8 527.05
    -2 2 8 528.05
    -2 2 8 498.55
    -2 2 8 531.75
    0 -2 8 25.5
    0 -2 8 28.1
    0 -2 8 33.3
    0 -2 8 30.7
    0 2 8 33.2
    0 2 8 29.8
    0 2 -8 27.8
    0 2 8 33.7
    0 2 8 31.2
    0 2 8 28.1
    0 2 8 29.3
    0 2 8 33.2
    0 2 8 29.3
    0 2 8 30.2
    2 -2 8 340.27
    2 -2 8 377.96
    2 -2 8 403.46
    2 -2 8 386.66
    2 -2 8 393.66
    -2 2 -8 396.56
    2 2 8 356.56
    2 2 8 369.36
    2 2 8 385.76
    2 2 8 374.76
    2 2 8 367.96
    2 2 8 387.26
    -2 2 -8 368.96
    4 -2 8 7.2
    4 -2 8 4.4
    4 -2 8 4.5
    4 -2 8 7.3
    4 -2 8 5.1
    4 2 8 6.9
    4 2 8 4.9
    -4 2 -8 3.9
    4 2 8 7
    4 2 8 3.1
    4 2 8 1.5
    -4 2 -8 6.3
    -6 -2 -8 7.3
    6 -2 8 8.8
    6 -2 8 7.6
    6 -2 8 3.9
    6 -2 8 10.9
    -6 2 -8 8.1
    -6 2 -8 5.1
    6 2 8 6.2
    6 2 8 6.8
    6 2 8 7.1
    8 -2 8 135.59
    8 -2 8 130.49
    -8 -2 -8 149.39
    8 -2 8 135.39
    -8 2 -8 128.39
    -8 2 -8 137.09
    8 2 8 134.39
    8 2 8 138.09
    8 2 8 113.99
    8 2 8 136.99
    -8 2 -8 123.59
    10 -2 8 9.3
    10 -2 8 5.9
    10 -2 8 11.7
    -10 -2 -8 9.9
    10 2 8 4.7
    10 2 8 8.7
    10 2 8 0.9
    -10 2 -8 8.6
    10 2 8 11.8
    -10 2 -8 7.1
    12 -2 8 262.77
    -12 -2 -8 278.17
    12 -2 8 260.57
    12 -2 8 299.97
    12 2 8 276.47
    12 2 8 264.67
    12 2 8 286.57
    -12 2 -8 263.57
    14 -2 8 172.88
    -14 -2 -8 209.78
    14 -2 8 176.88
    14 2 8 191.18
    14 2 8 156.98
    -14 2 -8 169.98
    14 2 8 186.18
    14 2 8 197.28
    -16 -2 -8 62.59
    16 -2 8 52.49
    16 -2 8 56.59
    16 2 8 56.99
    16 2 8 49.5
    16 2 8 65.19
    -16 2 -8 60.09
    16 2 8 56.29
    18 -2 8 155.08
    18 -2 8 137.79
    18 2 8 155.88
    -18 2 -8 138.29
    18 2 8 151.88
    18 2 8 170.08
    18 2 8 138.99
    20 -2 8 12.3
    20 -2 8 19.6
    -20 -2 -8 11.6
    -20 2 -8 8.4
    -20 2 -8 8
    20 2 8 10.5
    20 2 8 6.8
    20 2 8 7.4
    -22 -2 -8 -0.4
    22 -2 8 7.9
    22 -2 8 10.2
    22 2 8 5.1
    22 2 8 1.5
    -22 2 -8 6.9
    22 2 8 7
    -22 2 -8 0.7
    -33 -3 8 5.1
    33 -3 -8 0.5
    -33 3 8 2.9
    -33 3 8 5.5
    -33 3 8 3.9
    31 -3 -8 48.1
    -31 -3 8 55.79
    -31 3 8 51.39
    -31 3 8 50.49
    29 3 -8 -4.9
    -29 3 8 1
    -29 3 8 7.5
    -29 3 8 0.9
    29 3 -8 3.8
    -29 3 8 2.6
    -27 -3 8 199.18
    27 -3 -8 178.58
    -27 3 8 196.88
    27 3 -8 162.78
    -27 3 8 186.08
    -27 3 8 170.98
    27 3 -8 199.08
    -27 3 8 197.78
    27 3 -8 198.28
    -27 3 8 192.98
    -27 3 8 211.58
    25 -3 -8 95.29
    -25 -3 8 88.49
    -25 3 8 90.19
    25 3 -8 89.99
    -25 3 8 97.29
    -25 3 8 91.79
    -25 3 8 82.39
    25 3 -8 92.89
    -25 3 8 88.79
    -23 -3 8 6.2
    -23 -3 8 20.7
    23 -3 -8 30.2
    -23 3 8 23.5
    23 3 -8 20
    -23 3 8 29.2
    23 3 -8 16.1
    -23 3 8 24.9
    -23 3 8 18.5
    -23 3 8 28.5
    21 -3 -8 340.27
    -21 -3 8 306.47
    -21 -3 8 297.57
    21 3 -8 329.27
    -21 3 8 274.27
    -21 3 8 334.87
    -21 3 8 308.77
    21 3 -8 273.17
    -21 3 8 275.97
    21 3 -8 316.97
    21 3 -8 291.27
    -21 3 8 309.57
    -21 3 8 302.47
    -19 -3 8 51.09
    -19 -3 8 41.7
    19 3 -8 52.29
    -19 3 8 51.39
    -19 3 8 49.9
    -19 3 8 54.29
    19 3 -8 62.29
    -19 3 8 57.69
    -19 3 8 64.29
    -19 3 8 53.39
    19 3 -8 51.39
    -19 3 8 59.59
    19 3 -8 47.1
    -17 -3 8 135.59
    -17 -3 8 119.89
    -17 -3 8 108.99
    17 3 -8 140.39
    -17 3 8 138.79
    -17 3 8 127.19
    -17 3 8 128.29
    -17 3 8 131.09
    -17 3 8 134.09
    -17 3 8 128.19
    17 3 -8 120.49
    -17 3 8 139.69
    17 3 -8 122.09
    -17 3 8 131.99
    -15 -3 8 9.8
    -15 -3 8 7.4
    -15 -3 8 10.9
    -15 -3 8 6.4
    15 3 -8 9.6
    -15 3 8 10.5
    -15 3 8 12.6
    -15 3 8 11.6
    -15 3 8 8.3
    15 3 -8 12.2
    -15 3 8 10.1
    -15 3 8 16.1
    15 3 -8 11.9
    -15 3 8 14.7
    -15 3 8 9.5
    -15 3 8 11.9
    -13 -3 8 27.2
    -13 -3 8 23.7
    -13 -3 8 29.4
    -13 -3 8 26.6
    -13 3 8 23.2
    -13 3 8 25.8
    13 3 -8 27.1
    -13 3 8 25.6
    13 3 -8 21.8
    -13 3 8 26.1
    -13 3 8 24.6
    13 3 -8 25.2
    -13 3 8 22.7
    -13 3 8 23.8
    -13 3 8 23.6
    -13 3 8 25.1
    -11 -3 8 477.45
    -11 -3 8 512.35
    -11 -3 8 425.36
    -11 3 8 514.15
    11 3 -8 497.05
    11 3 -8 497.85
    -11 3 8 457.35
    -11 3 8 470.55
    11 3 -8 449.76
    -11 3 8 476.35
    -11 3 8 521.75
    -11 3 8 507.15
    -11 3 8 486.85
    -11 3 8 459.65
    -9 -3 8 214.48
    -9 -3 8 198.28
    -9 -3 8 190.18
    -9 3 8 217.18
    9 3 -8 204.48
    -9 3 8 185.28
    -9 3 8 188.08
    9 3 -8 198.58
    -9 3 8 207.88
    -9 3 8 189.78
    -9 3 8 193.88
    -9 3 8 211.08
    -9 3 8 182.58
    9 3 -8 180.98
    -9 3 8 191.98
    9 3 -8 201.18
    -7 -3 8 99.19
    -7 -3 8 101.99
    -7 -3 8 110.29
    -7 3 8 101.19
    -7 3 8 105.89
    -7 3 8 107.99
    7 3 -8 108.19
    7 3 -8 111.79
    -7 3 8 93.19
    -7 3 8 99.69
    -7 3 8 102.69
    -7 3 8 98.59
    -7 3 8 109.79
    7 3 -8 106.29
    -7 3 8 101.19
    -5 -3 8 645.34
    -5 -3 8 622.24
    -5 -3 8 655.73
    -5 -3 8 651.03
    -5 3 8 660.43
    5 3 -8 663.13
    -5 3 8 657.33
    -5 3 8 624.94
    -5 3 8 668.03
    -5 3 8 712.23
    -5 3 8 635.54
    -5 3 8 589.64
    5 3 -8 668.13
    -5 3 8 636.34
    -3 -3 8 165.88
    -3 -3 8 159.18
    -3 -3 8 174.08
    -3 -3 8 167.58
    -3 -3 8 162.68
    -3 3 8 147.89
    3 3 -8 154.78
    -3 3 8 176.78
    -3 3 8 173.98
    -3 3 8 152.28
    -3 3 8 164.98
    3 3 -8 169.88
    -3 3 8 164.08
    3 3 -8 154.68
    3 3 -8 172.68
    -3 3 8 158.68
    -3 3 8 169.78
    -1 -3 8 390.96
    -1 -3 8 394.76
    -1 -3 8 394.76
    -1 -3 8 322.97
    -1 -3 8 372.36
    -1 3 8 370.56
    -1 3 8 377.06
    -1 3 8 397.76
    1 3 -8 407.26
    1 3 -8 379.66
    1 3 -8 367.56
    -1 3 8 339.47
    -1 3 8 337.07
    -1 3 8 365.76
    1 3 -8 338.17
    -1 3 8 391.86
    -1 3 8 369.86
    1 -3 8 32.2
    1 -3 8 42.3
    1 -3 8 39.7
    1 -3 8 38.5
    1 -3 8 37.9
    1 3 8 44.8
    1 3 8 43
    1 3 8 39.2
    1 3 8 37.8
    1 3 8 39.1
    1 3 8 43.9
    1 3 8 41.5
    -1 3 -8 39.6
    -1 3 -8 41.6
    3 -3 8 69.99
    3 -3 8 60.79
    3 -3 8 63.39
    -3 3 -8 70.89
    3 3 8 76.29
    3 3 8 56.39
    3 3 8 65.99
    3 3 8 61.39
    3 3 8 62.19
    -3 3 -8 60.79
    3 3 8 54.89
    3 3 8 68.59
    5 -3 8 102.19
    5 -3 8 101.59
    5 -3 8 109.09
    -5 3 -8 96.99
    5 3 8 98.79
    -5 3 -8 110.09
    5 3 8 94.39
    5 3 8 108.69
    -7 -3 -8 73.29
    7 -3 8 69.09
    7 -3 8 73.19
    -7 3 -8 53.79
    7 3 8 81.59
    7 3 8 61.89
    7 3 8 63.79
    -7 3 -8 66.39
    -7 3 -8 61.89
    7 3 8 68.39
    -9 -3 -8 31.3
    9 -3 8 31.2
    -9 3 -8 25.2
    9 3 8 18.9
    -9 3 -8 24.8
    -9 3 -8 23.1
    9 3 8 23.1
    9 3 8 33.7
    9 3 8 24
    11 -3 8 190.18
    11 -3 8 201.58
    11 3 8 211.68
    11 3 8 206.58
    -11 3 -8 187.88
    11 3 8 198.48
    13 -3 8 36.8
    13 -3 8 33.1
    -13 3 -8 37.3
    13 3 8 43.7
    13 3 8 42.2
    13 3 8 41.5
    15 -3 8 163.38
    15 -3 8 155.68
    15 3 8 165.48
    15 3 8 172.98
    -15 3 -8 151.78
    15 3 8 172.18
    15 3 8 147.79
    17 -3 8 24.9
    17 -3 8 30.6
    17 3 8 36.3
    17 3 8 25.7
    17 3 8 31.5
    17 3 8 33
    -17 3 -8 20.2
    -17 3 -8 30.8
    -19 -3 -8 34.7
    19 -3 8 26.7
    19 3 8 21.6
    -19 3 -8 30.4
    19 3 8 22.4
    19 3 8 27.6
    21 -3 8 -3.2
    -21 -3 -8 -0.6
    21 -3 8 1.9
    21 -3 8 2.4
    21 3 8 0.4
    -21 3 -8 0.6
    21 3 8 2
    -21 3 -8 -0.2
    21 3 8 0.5
    23 -3 8 3.1
    23 -3 8 5.2
    23 3 8 0.9
    23 3 8 5.4
    -32 4 8 4.9
    -32 4 8 3.1
    -32 4 8 1.3
    32 4 -8 2.9
    30 -4 -8 3.1
    -30 -4 8 9.2
    -30 4 8 5.6
    -30 4 8 9
    30 4 -8 8
    30 4 -8 10.5
    -30 4 8 5
    -30 4 8 7.7
    -28 -4 8 61.39
    28 -4 -8 53.39
    -28 4 8 52.59
    28 4 -8 64.59
    28 4 -8 66.69
    -28 4 8 57.19
    -28 4 8 59.29
    -28 4 8 56.49
    26 -4 -8 43.9
    -26 -4 8 53.89
    -26 4 8 46.9
    26 4 -8 42.7
    -26 4 8 53.79
    -26 4 8 46.8
    -26 4 8 54.49
    26 4 -8 46.5
    -26 4 8 54.59
    -24 -4 8 258.87
    24 -4 -8 251.37
    -24 4 8 261.57
    -24 4 8 302.77
    24 4 -8 245.48
    -24 4 8 242.68
    -24 4 8 259.87
    -24 4 8 253.07
    24 4 -8 282.77
    -22 -4 8 3.9
    22 -4 -8 8.6
    -22 4 8 6.6
    22 4 -8 4
    -22 4 8 8.4
    22 4 -8 4.2
    -22 4 8 6
    -22 4 8 8.5
    -22 4 8 7.3
    -20 -4 8 239.68
    20 4 -8 236.68
    -20 4 8 270.57
    -20 4 8 227.88
    -20 4 8 230.28
    -20 4 8 241.38
    -20 4 8 208.48
    20 4 -8 246.98
    -20 4 8 223.98
    -18 -4 8 11.3
    -18 4 8 12.9
    -18 4 8 12.8
    -18 4 8 11.9
    -18 4 8 4.2
    -18 4 8 8.2
    18 4 -8 10.3
    18 4 -8 11.3
    18 4 -8 16.2
    -18 4 8 10.6
    -18 4 8 18.1
    -16 -4 8 41
    -16 4 8 35.2
    -16 4 8 42
    16 4 -8 40.5
    -16 4 8 41.8
    -16 4 8 42.4
    16 4 -8 34.5
    -16 4 8 42.3
    -16 4 8 37.9
    -16 4 8 44.7
    -14 -4 8 -0.9
    -14 -4 8 1.4
    14 4 -8 -1.3
    -14 4 8 2
    -14 4 8 0.7
    14 4 -8 -0.8
    -14 4 8 3.4
    -14 4 8 -0.2
    -14 4 8 0.7
    -14 4 8 1.4
    -14 4 8 0.6
    -12 -4 8 15.4
    -12 -4 8 19.6
    -12 -4 8 23.3
    -12 4 8 21.9
    12 4 -8 18.4
    -12 4 8 22.3
    -12 4 8 22.3
    -12 4 8 16.5
    -12 4 8 19.5
    12 4 -8 17
    12 4 -8 18.3
    -12 4 8 18.7
    -12 4 8 18.6
    -12 4 8 19.8
    -10 -4 8 101.79
    -10 -4 8 120.29
    -10 -4 8 105.09
    10 4 -8 109.89
    -10 4 8 100.79
    -10 4 8 114.69
    -10 4 8 99.59
    -10 4 8 113.09
    10 4 -8 89.99
    -10 4 8 116.69
    -10 4 8 114.29
    10 4 -8 113.09
    -10 4 8 93.69
    10 4 -8 117.59
    -8 -4 8 187.28
    -8 -4 8 165.88
    -8 -4 8 158.28
    -8 4 8 174.38
    -8 4 8 171.18
    8 4 -8 185.48
    -8 4 8 143.89
    8 4 -8 171.78
    -8 4 8 178.08
    -8 4 8 171.98
    -8 4 8 186.18
    8 4 -8 159.68
    -8 4 8 170.48
    8 4 -8 180.98
    -8 4 8 173.28
    -6 -4 8 153.38
    -6 -4 8 149.09
    -6 -4 8 181.88
    6 4 -8 168.48
    -6 4 8 171.28
    -6 4 8 142.89
    6 4 -8 163.18
    6 4 -8 177.58
    6 4 -8 192.18
    -6 4 8 167.28
    -6 4 8 164.78
    -6 4 8 185.18
    6 4 -8 164.18
    -4 -4 8 338.77
    -4 -4 8 353.26
    -4 -4 8 404.56
    -4 4 8 382.36
    4 4 -8 422.36
    4 4 -8 363.56
    -4 4 8 407.66
    -4 4 8 371.96
    4 4 -8 348.57
    -4 4 8 372.56
    -4 4 8 381.96
    4 4 -8 393.86
    4 4 -8 385.86
    4 4 -8 370.36
    -2 -4 8 86.19
    -2 -4 8 102.69
    -2 -4 8 105.79
    2 4 -8 91.89
    -2 4 8 101.19
    -2 4 8 100.09
    -2 4 8 80.29
    2 4 -8 99.79
    -2 4 8 95.49
    -2 4 8 98.99
    2 4 -8 98.09
    -2 4 8 88.19
    2 4 -8 89.19
    0 -4 8 163.08
    0 -4 8 164.88
    0 4 8 161.78
    0 4 -8 172.38
    0 4 8 157.38
    0 4 -8 162.08
    0 4 -8 147.79
    0 4 -8 140.49
    0 4 8 162.28
    0 4 8 157.28
    0 4 8 159.68
    2 -4 8 53.39
    2 4 8 53.39
    2 4 8 51.89
    -2 4 -8 41.3
    -2 4 -8 44.2
    2 4 8 44.4
    2 4 8 56.89
    2 4 8 53.99
    -2 4 -8 59.09
    2 4 8 48.7
    4 -4 8 29.6
    4 -4 8 23.7
    4 4 8 24.6
    -4 4 -8 18.9
    -4 4 -8 33.7
    4 4 8 22.3
    4 4 8 28.4
    4 4 8 29.9
    -4 4 -8 25.2
    4 4 8 23.1
    6 -4 8 20.7
    6 -4 8 28.3
    6 4 8 19.9
    6 4 8 21.5
    -6 4 -8 24.8
    6 4 8 15.9
    -6 4 -8 18.5
    -6 4 -8 14.2
    -6 4 -8 24.1
    8 -4 8 31
    8 -4 8 46.2
    8 4 8 46.5
    -8 4 -8 37.3
    8 4 8 39.8
    -8 4 -8 39.4
    -8 4 -8 45.1
    8 4 8 37.3
    8 4 8 47.3
    10 -4 8 22.9
    10 -4 8 21.3
    -10 4 -8 28.7
    10 4 8 32.5
    10 4 8 22.9
    -10 4 -8 21.9
    10 4 8 24.6
    10 4 8 17.7
    12 -4 8 39.3
    12 -4 8 39.9
    12 4 8 51.99
    -12 4 -8 46.4
    12 4 8 41.1
    12 4 8 50.49
    14 -4 8 60.09
    14 -4 8 56.89
    -14 4 -8 71.09
    14 4 8 79.79
    14 4 8 54.19
    14 4 8 87.49
    14 4 8 79.29
    16 -4 8 1.5
    16 -4 8 0.8
    -16 4 -8 7.5
    16 4 8 7.3
    16 4 8 2.3
    16 4 8 5.6
    16 4 8 6.4
    18 -4 8 102.49
    18 -4 8 79.69
    -18 -4 -8 106.89
    18 4 8 79.19
    18 4 8 79.29
    18 4 8 109.29
    18 4 8 99.59
    -18 4 -8 86.89
    -20 -4 -8 -5.8
    20 -4 8 0.6
    20 -4 8 1.3
    20 4 8 -0.6
    20 4 8 -1.2
    -20 4 -8 1
    20 4 8 -4.4
    -20 4 -8 -0.6
    -29 5 8 10.2
    -29 5 8 1.8
    -29 5 8 4.1
    -29 5 8 7.5
    -29 5 8 4.6
    27 5 -8 9.6
    -27 5 8 3.4
    27 5 -8 6.1
    -27 5 8 6.8
    -27 5 8 4.4
    -27 5 8 3.4
    -25 5 8 78.49
    25 5 -8 64.19
    25 5 -8 82.89
    -25 5 8 69.49
    -25 5 8 83.09
    -25 5 8 69.89
    -25 5 8 72.39
    23 -5 -8 27.2
    -23 5 8 37.5
    23 5 -8 26.4
    -23 5 8 29.2
    -23 5 8 35.1
    -23 5 8 30.3
    -23 5 8 38.8
    23 5 -8 37.3
    -21 5 8 173.58
    -21 5 8 177.28
    -21 5 8 171.28
    -21 5 8 185.68
    -21 5 8 157.28
    21 5 -8 191.88
    21 5 -8 160.28
    -21 5 8 180.08
    19 5 -8 83.39
    -19 5 8 89.29
    -19 5 8 93.69
    -19 5 8 93.99
    19 5 -8 99.49
    -19 5 8 92.09
    -19 5 8 82.59
    -19 5 8 100.09
    -17 5 8 26.1
    17 5 -8 24.4
    -17 5 8 29.1
    17 5 -8 20.2
    -17 5 8 31.6
    -17 5 8 25.7
    -17 5 8 22.5
    -17 5 8 20.6
    -15 5 8 21
    -15 5 8 15.4
    -15 5 8 30.2
    15 5 -8 17.2
    -15 5 8 25.6
    -15 5 8 19.6
    -15 5 8 25.2
    15 5 -8 20.3
    -13 5 8 10.1
    -13 5 8 10.5
    -13 5 8 12.8
    -13 5 8 8.2
    -13 5 8 9.7
    13 5 -8 10.6
    13 5 -8 7.6
    -13 5 8 11.8
    -13 5 8 11.2
    -11 5 8 12.3
    11 5 -8 8.1
    -11 5 8 10.6
    11 5 -8 12.5
    -11 5 8 9.4
    -11 5 8 8.7
    11 5 -8 8.5
    -11 5 8 9.4
    -11 5 8 13.7
    -9 -5 8 352.56
    -9 5 8 336.47
    -9 5 8 354.76
    -9 5 8 387.16
    9 5 -8 364.16
    9 5 -8 335.37
    -9 5 8 351.26
    9 5 -8 381.26
    -9 5 8 376.36
    7 5 -8 7.8
    -7 5 8 7.6
    -7 5 8 4.5
    -7 5 8 6.3
    -7 5 8 4.7
    -5 -5 8 544.35
    -5 5 8 535.95
    -5 5 8 478.65
    5 5 -8 497.35
    -5 5 8 525.95
    5 5 -8 551.44
    -5 5 8 544.55
    -5 5 8 489.75
    -5 5 8 512.85
    5 5 -8 508.85
    5 5 -8 481.25
    -3 -5 8 75.89
    -3 -5 8 97.49
    -3 5 8 74.09
    -3 5 8 82.69
    -3 5 8 82.09
    3 5 -8 91.09
    3 5 -8 88.59
    -3 5 8 93.19
    -3 5 8 86.09
    3 5 -8 85.09
    -3 5 8 91.59
    3 5 -8 87.59
    -1 -5 8 17
    -1 5 8 24.2
    1 5 -8 21.1
    1 5 -8 23.1
    1 5 -8 21.9
    -1 5 8 20.1
    -1 5 8 21.6
    -1 5 8 29.3
    1 5 -8 25.4
    -1 5 8 22
    1 5 -8 19.9
    1 -5 8 0.2
    -1 5 -8 -3.3
    1 5 8 2.8
    -1 5 -8 3.4
    1 5 8 1.5
    1 5 8 4.9
    1 5 8 0.8
    -1 5 -8 4.4
    -1 5 -8 2.8
    3 -5 8 11
    3 5 8 9.2
    -3 5 -8 8.2
    3 5 8 7.8
    3 5 8 11.4
    -3 5 -8 9.4
    -3 5 -8 7.6
    -3 5 -8 8.6
    3 5 8 9.6
    5 -5 8 36.6
    5 5 8 38.8
    -5 5 -8 37
    5 5 8 31.2
    5 5 8 33
    -5 5 -8 25
    5 5 8 26.5
    -5 5 -8 25.8
    -5 5 -8 29.7
    7 -5 8 296.37
    -7 5 -8 263.57
    -7 5 -8 345.27
    -7 5 -8 253.07
    7 5 8 316.97
    7 5 8 305.77
    7 5 8 303.17
    7 5 8 304.77
    9 -5 8 2.6
    -9 5 -8 -2.5
    9 5 8 -1.7
    9 5 8 0.7
    -9 5 -8 -1.2
    9 5 8 -5.2
    11 -5 8 196.78
    11 5 8 216.18
    -11 5 -8 187.58
    11 5 8 232.18
    -13 5 -8 7.6
    13 5 8 4.3
    -13 5 -8 3
    13 5 8 4.3
    13 5 8 -1.7
    15 -5 8 -2.5
    -15 -5 -8 1.6
    15 5 8 0.3
    -15 5 -8 2.6
    15 5 8 3.5
    -15 5 -8 5.2
    15 5 8 1.7
    -17 -5 -8 2.4
    -17 5 -8 7.1
    17 5 8 11.8
    -17 5 -8 8.2
    17 5 8 9.3
    -19 5 -8 0.7
    -19 5 -8 5.3
    19 5 8 4.7
    28 6 -8 69.19
    -28 6 8 56.59
    -26 6 8 2.8
    -26 6 8 1.1
    26 6 -8 3.5
    -26 6 8 -2.6
    -26 6 8 -1.4
    26 6 -8 3.9
    -26 6 8 1.3
    -24 6 8 -1.7
    -24 6 8 0.9
    -24 6 8 3.4
    24 6 -8 0.4
    -24 6 8 4.7
    24 6 -8 5.8
    -24 6 8 2.1
    -22 6 8 12.4
    -22 6 8 9
    22 6 -8 15.9
    22 6 -8 5.2
    -22 6 8 13.6
    -22 6 8 13.6
    -22 6 8 10.1
    -22 6 8 13.8
    -20 6 8 2.2
    -20 6 8 3.2
    -20 6 8 6.5
    -20 6 8 5.1
    -20 6 8 -0.2
    20 6 -8 -4.2
    20 6 -8 5.7
    -18 6 8 -1.1
    -18 6 8 5.4
    -18 6 8 5.5
    18 6 -8 4.6
    18 6 -8 -4.3
    -18 6 8 2
    -18 6 8 2
    -18 6 8 4.3
    16 6 -8 210.28
    -16 6 8 211.38
    -16 6 8 219.78
    -16 6 8 214.08
    16 6 -8 198.38
    -16 6 8 221.78
    -14 6 8 172.78
    -14 6 8 161.38
    -14 6 8 168.98
    14 6 -8 157.68
    -14 6 8 154.48
    -14 6 8 174.38
    -14 6 8 166.78
    14 6 -8 158.48
    -12 6 8 366.96
    -12 6 8 417.36
    -12 6 8 430.16
    -12 6 8 432.56
    -12 6 8 442.16
    12 6 -8 403.16
    12 6 -8 422.76
    12 6 -8 392.26
    -12 6 8 420.46
    -10 -6 8 58.69
    10 6 -8 66.09
    -10 6 8 82.29
    10 6 -8 82.09
    -10 6 8 73.39
    10 6 -8 58.59
    -10 6 8 67.49
    -10 6 8 76.99
    -10 6 8 73.49
    -8 -6 8 42.5
    -8 6 8 38.1
    8 6 -8 44
    -8 6 8 46.2
    8 6 -8 47.2
    8 6 -8 59.19
    -8 6 8 45.9
    -8 6 8 52.69
    -6 -6 8 4
    -6 6 8 6.1
    -6 6 8 6.9
    -6 6 8 8.6
    -6 6 8 8
    6 6 -8 6.4
    -6 6 8 8.8
    6 6 -8 4.9
    6 6 -8 6.1
    -4 -6 8 1.4
    4 6 -8 5
    4 6 -8 6.2
    -4 6 8 6.3
    -4 6 8 5.7
    -4 6 8 7.2
    -4 6 8 2.6
    4 6 -8 9.1
    -4 6 8 4.8
    4 6 -8 3.4
    -2 -6 8 1.3
    2 6 -8 0.7
    -2 6 8 4.3
    2 6 -8 6
    -2 6 8 5.2
    2 6 -8 0.9
    -2 6 8 1.7
    2 6 -8 2.3
    2 6 -8 5.2
    0 -6 8 66.99
    0 6 -8 80.79
    0 6 -8 68.99
    0 6 8 69.99
    0 6 -8 65.29
    0 6 8 87.39
    0 6 -8 73.69
    0 6 -8 59.09
    0 6 8 75.29
    0 6 8 81.09
    2 -6 8 110.49
    -2 6 -8 113.69
    2 6 8 99.69
    -2 6 -8 87.39
    2 6 8 107.79
    2 6 8 120.89
    -2 6 -8 98.09
    -2 6 -8 106.59
    2 6 8 129.39
    4 -6 8 163.38
    4 6 8 163.98
    4 6 8 182.98
    -4 6 -8 172.68
    -4 6 -8 152.88
    -4 6 -8 172.88
    -4 6 -8 146.99
    4 6 8 161.38
    4 6 8 150.98
    6 -6 8 146.89
    -6 6 -8 130.59
    6 6 8 164.78
    -6 6 -8 123.09
    -6 6 -8 119.19
    6 6 8 149.29
    -6 6 -8 156.98
    6 6 8 151.78
    -6 6 -8 126.69
    8 -6 8 17.8
    8 -6 8 19.1
    8 6 8 26.2
    8 6 8 18.9
    -8 6 -8 16.8
    -8 6 -8 13.5
    -8 6 -8 20.5
    10 -6 8 36.5
    10 6 8 54.69
    -10 6 -8 41.9
    10 6 8 31.5
    10 6 8 52.09
    -10 6 -8 43.1
    -10 6 -8 51.29
    12 6 8 4
    -12 6 -8 11.5
    -12 6 -8 2.3
    -12 6 -8 -1.2
    -12 6 -8 0.6
    -14 6 -8 2.9
    -14 6 -8 7.7
    14 6 8 9.3
    14 6 8 8.2
    16 6 8 24.5
    -16 6 -8 20.4
    -23 7 8 1.9
    23 7 -8 4.4
    -23 7 8 1.5
    23 7 -8 -0.3
    -23 7 8 2
    -21 7 8 10.8
    -21 7 8 4.1
    -21 7 8 12.1
    21 7 -8 15.9
    -21 7 8 13.5
    -21 7 8 11.3
    -19 7 8 17.2
    -19 7 8 11.8
    -19 7 8 2.2
    -19 7 8 10
    19 7 -8 14
    -19 7 8 11
    -17 7 8 152.58
    -17 7 8 152.18
    17 7 -8 133.39
    -17 7 8 159.48
    -17 7 8 169.38
    -17 7 8 138.69
    17 7 -8 159.28
    15 7 -8 76.29
    -15 7 8 84.49
    15 7 -8 61.09
    -15 7 8 82.09
    -15 7 8 80.89
    -15 7 8 68.59
    -15 7 8 76.39
    -13 -7 8 150.98
    -13 7 8 189.68
    13 7 -8 183.78
    -13 7 8 196.88
    13 7 -8 161.98
    -13 7 8 190.08
    -13 7 8 199.98
    -13 7 8 175.28
    13 7 -8 165.08
    -11 7 8 20.8
    11 7 -8 18
    11 7 -8 16.7
    -11 7 8 23.9
    -11 7 8 21.6
    -11 7 8 23.6
    11 7 -8 27.9
    -9 -7 8 29.7
    9 7 -8 35
    9 7 -8 37.4
    -9 7 8 45.9
    9 7 -8 40.1
    -9 7 8 43.8
    9 7 -8 36.1
    -9 7 8 40.7
    -7 -7 8 5.3
    -7 7 8 10.1
    -7 7 8 10.4
    7 7 -8 7.5
    -7 7 8 9.5
    -7 7 8 9.5
    7 7 -8 8
    7 7 -8 11.1
    7 7 -8 11.9
    7 7 -8 13.4
    -5 -7 8 7.6
    5 7 -8 8.5
    -5 7 8 17.9
    -5 7 8 13.2
    5 7 -8 12.2
    -5 7 8 12.4
    5 7 -8 9.8
    5 7 -8 10.1
    -3 -7 8 5.9
    -3 7 8 8.7
    -3 7 8 7.4
    -3 7 8 5.1
    3 7 -8 1.3
    3 7 -8 7.3
    3 7 -8 2.8
    -1 -7 8 57.69
    1 7 -8 45.3
    1 7 -8 60.69
    -1 7 8 65.39
    1 7 -8 55.19
    -1 7 8 58.89
    1 7 -8 67.89
    -1 7 8 72.69
    1 -7 8 45.7
    1 7 8 51.69
    1 7 8 44.4
    -1 7 -8 54.09
    -1 7 -8 41
    -1 7 -8 29.5
    -1 7 -8 35.5
    1 7 8 34.6
    3 -7 8 159.68
    3 7 8 192.98
    -3 7 -8 154.08
    -3 7 -8 180.98
    3 7 8 160.48
    3 7 8 186.98
    -3 7 -8 157.38
    -5 7 -8 21.1
    5 7 8 27
    -5 7 -8 17.9
    -5 7 -8 23.6
    5 7 8 12.4
    5 7 8 16.4
    7 -7 8 101.69
    -7 7 -8 91.59
    -7 7 -8 100.39
    -7 7 -8 108.09
    7 7 8 92.89
    -7 7 -8 86.99
    7 7 8 110.89
    9 -7 8 12.6
    -9 7 -8 13.8
    -9 7 -8 9.4
    -11 7 -8 9.5
    -11 7 -8 15.1
    -11 7 -8 16.4
    11 7 8 18.7
    13 7 8 34.9
    -13 7 -8 27
    -13 7 -8 35.2
    -20 -8 8 73.49
    -20 8 8 78.19
    -20 8 8 85.29
    -20 8 8 77.79
    -18 -8 8 19.4
    -18 8 8 16.4
    -18 8 8 28.9
    18 8 -8 23.2
    -18 8 8 27.3
    -16 -8 8 187.58
    -16 8 8 247.88
    16 8 -8 237.38
    16 8 -8 187.78
    -16 8 8 196.08
    -16 8 8 224.98
    -14 -8 8 2.1
    14 8 -8 5.2
    -14 8 8 8.4
    -14 8 8 8.6
    14 8 -8 16.2
    -14 8 8 8.4
    -14 8 8 10.6
    -12 8 8 26.5
    -12 8 8 31
    -12 8 8 25
    -12 8 8 22.6
    12 8 -8 27.6
    12 8 -8 27
    12 8 -8 21.4
    10 8 -8 136.19
    10 8 -8 107.39
    -10 8 8 144.89
    10 8 -8 117.99
    -10 8 8 132.79
    -10 8 8 121.79
    -8 -8 8 17.7
    8 8 -8 15.2
    8 8 -8 12.2
    8 8 -8 23.3
    -8 8 8 16.3
    -8 8 8 18.1
    -8 8 8 13.4
    -6 -8 8 40.2
    6 8 -8 53.79
    -6 8 8 40.6
    6 8 -8 52.29
    6 8 -8 38.3
    6 8 -8 31.1
    -6 8 8 38.1
    6 8 -8 42
    4 8 -8 16.4
    -4 8 8 23.5
    -4 8 8 24.6
    -4 8 8 25.4
    4 8 -8 17.3
    -2 8 8 7.2
    2 8 -8 -0.9
    -2 8 8 3.4
    -2 8 8 1
    2 8 -8 7.3
    0 8 8 267.47
    0 8 -8 226.38
    0 8 8 224.38
    0 8 -8 203.28
    0 8 -8 212.08
    0 8 8 252.47
    -2 8 -8 9.5
    -2 8 -8 4.4
    2 8 8 9.8
    -2 8 -8 13.7
    2 8 8 1.4
    2 8 8 6.4
    -4 8 -8 95.59
    4 8 8 101.89
    -4 8 -8 130.99
    -4 8 -8 105.09
    6 -8 8 42.6
    -6 8 -8 37.8
    -6 8 -8 41
    -6 8 -8 39.9
    -6 8 -8 31.2
    8 -8 8 -1
    -8 8 -8 2.1
    -8 8 -8 -1.2
    -8 8 -8 -4.4
    -10 8 -8 26.3
    -10 8 -8 21.4
    13 9 -8 102.59
    -13 9 8 134.19
    -13 9 8 135.09
    -11 -9 8 44.9
    -11 9 8 48.3
    -11 9 8 43.5
    11 9 -8 36.4
    -9 9 8 71.09
    9 9 -8 55.39
    7 9 -8 12.7
    -7 9 8 19.7
    -7 9 8 27.3
    7 9 -8 15.4
    -5 9 8 4.2
    5 9 -8 7.1
    -5 9 8 1.8
    -5 9 8 6.3
    -3 9 8 50.79
    3 9 -8 31.5
    3 9 -8 48.1
    1 9 -8 7.8
    -1 9 8 15.5
    -1 9 8 9.2
    -1 9 -8 46.5
    -1 9 -8 45
    -1 9 -8 43.9
    1 9 8 51.09
    -3 9 -8 81.79
    -3 9 -8 62.79
    -3 9 -8 75.19
    34 0 -9 0.8
    -34 0 9 -2.1
    -34 0 9 2.3
    -32 0 9 4.7
    -32 0 9 5.3
    32 0 -9 2.4
    30 0 -9 3.4
    -30 0 9 5.3
    -30 0 9 3.2
    30 0 -9 0
    -30 0 9 0.1
    28 0 -9 1.1
    -28 0 9 5.3
    -28 0 9 5.9
    -28 0 9 -0.8
    28 0 -9 5.7
    -26 0 9 2.6
    26 0 -9 3
    26 0 -9 4.1
    -26 0 9 0.8
    -26 0 9 6.7
    24 0 -9 5.8
    24 0 -9 2.6
    -24 0 9 -0.3
    -24 0 9 0.9
    -24 0 9 0.9
    -22 0 9 2.4
    -22 0 9 -0.1
    22 0 -9 3.9
    -22 0 9 -0.3
    -20 0 9 0.7
    -20 0 9 5.1
    -20 0 9 0.2
    -20 0 9 -2.7
    -20 0 9 -0.9
    20 0 -9 -0.5
    20 0 -9 0.9
    -18 0 9 0.9
    -18 0 9 -1.2
    -18 0 9 -0.5
    -18 0 9 1.2
    -18 0 9 -2.4
    18 0 -9 -0.4
    -18 0 9 2.2
    -16 0 9 -1
    16 0 -9 -1.1
    -16 0 9 0.2
    16 0 -9 -0.2
    -16 0 9 -0.5
    -16 0 9 -1.6
    -16 0 9 -0.7
    -14 0 9 -1.4
    -14 0 9 1.2
    -14 0 9 1.2
    -14 0 9 2.6
    14 0 -9 -2
    14 0 -9 -1.8
    -14 0 9 0
    -14 0 9 0.3
    -12 0 9 0.4
    -12 0 9 -0.8
    -12 0 9 0
    -12 0 9 -0.8
    12 0 -9 -0.8
    -12 0 9 -0.4
    -12 0 9 -0.5
    -10 0 9 0.1
    -10 0 9 0.4
    -10 0 9 -0.1
    -10 0 9 -1.7
    -10 0 9 -1
    -10 0 9 2.1
    -10 0 9 -1
    -8 0 9 0.9
    8 0 -9 -0.7
    -8 0 9 -0.5
    -8 0 9 0.1
    -8 0 9 -0.5
    -8 0 9 0.2
    -8 0 9 0.2
    -6 0 9 0.8
    -6 0 9 1.3
    -6 0 9 -0.1
    -6 0 9 0.8
    -6 0 9 0
    -6 0 9 0
    -6 0 9 0.8
    6 0 -9 -0.1
    -4 0 9 0.3
    -4 0 9 0.4
    -4 0 9 0
    -4 0 9 -0.8
    -4 0 9 -0.1
    -4 0 9 -0.6
    4 0 -9 0.4
    -2 0 9 1
    -2 0 9 0.3
    2 0 -9 0.3
    -2 0 9 -0.4
    -2 0 9 -1.8
    0 0 9 -0.5
    0 0 9 -0.2
    0 0 9 1
    0 0 9 0.6
    0 0 9 1.1
    0 0 -9 -0.7
    2 0 9 0.2
    2 0 9 0.8
    2 0 9 -2.6
    -4 0 -9 0.8
    4 0 9 2.3
    4 0 9 0
    4 0 9 1.9
    4 0 9 -0.1
    4 0 9 -0.5
    4 0 9 4.6
    6 0 9 -2.3
    6 0 9 2.7
    6 0 9 -0.6
    -6 0 -9 -0.6
    6 0 9 2.8
    6 0 9 -0.5
    8 0 9 -0.4
    -8 0 -9 -0.7
    8 0 9 -5.5
    8 0 9 3.7
    8 0 9 -2.8
    10 0 9 -0.6
    10 0 9 2.3
    12 0 9 -1.3
    -12 0 -9 -0.2
    12 0 9 0.7
    12 0 9 -3.6
    12 0 9 -5.7
    12 0 9 -1.9
    14 0 9 -3.5
    14 0 9 -5.2
    -14 0 -9 -1.8
    14 0 9 -1.3
    14 0 9 -0.5
    14 0 9 1.3
    16 0 9 2.1
    16 0 9 -4.3
    16 0 9 1
    -16 0 -9 0.1
    16 0 9 -0.3
    16 0 9 -0.6
    18 0 9 1.4
    -18 0 -9 -0.9
    18 0 9 -3.1
    18 0 9 2.3
    18 0 9 -2.8
    20 0 9 -0.2
    20 0 9 -2.9
    -20 0 -9 -1.6
    20 0 9 -1.4
    20 0 9 0.7
    -20 0 -9 0.8
    22 0 9 -2.4
    -22 0 -9 -3.1
    -22 0 -9 1
    22 0 9 -2.4
    -33 -1 9 0.5
    -33 -1 9 0.1
    33 -1 -9 1.8
    33 -1 -9 1
    -33 1 9 0.5
    -33 1 9 4
    33 1 -9 -2.7
    31 -1 -9 10.2
    -31 -1 9 13.8
    31 -1 -9 12.6
    -31 1 9 14.7
    -31 1 9 16
    -31 1 9 10.1
    31 1 -9 12.8
    29 -1 -9 86.29
    -29 -1 9 90.89
    -29 -1 9 88.79
    29 -1 -9 69.79
    -29 1 9 86.09
    -29 1 9 99.69
    -29 1 9 71.89
    29 1 -9 87.59
    27 -1 -9 5.9
    -27 -1 9 9.4
    -27 -1 9 5
    -27 1 9 8.3
    -27 1 9 2.8
    27 1 -9 7.3
    27 1 -9 9
    -27 1 9 1.9
    -27 1 9 9.9
    -25 -1 9 27.2
    -25 -1 9 28.7
    -25 1 9 39.4
    25 1 -9 27.2
    -25 1 9 24.4
    25 1 -9 18.5
    25 1 -9 39.2
    -25 1 9 29.4
    -25 1 9 30.7
    -23 -1 9 33.5
    -23 -1 9 61.99
    -23 -1 9 41.2
    23 -1 -9 57.29
    -23 1 9 46.3
    -23 1 9 40.5
    23 1 -9 48.9
    23 1 -9 47.3
    -23 1 9 50.39
    23 1 -9 46.7
    -23 1 9 59.49
    -21 -1 9 106.19
    21 -1 -9 100.79
    -21 -1 9 84.59
    -21 -1 9 86.89
    -21 -1 9 84.79
    -21 1 9 108.19
    21 1 -9 93.19
    -21 1 9 88.39
    21 1 -9 91.29
    -21 1 9 82.99
    -21 1 9 75.89
    21 1 -9 94.39
    -21 1 9 87.29
    -21 1 9 92.89
    -19 -1 9 69.79
    -19 -1 9 82.49
    -19 -1 9 74.69
    -19 -1 9 95.99
    -19 -1 9 85.29
    19 1 -9 87.89
    -19 1 9 70.79
    -19 1 9 84.69
    -19 1 9 82.89
    -19 1 9 79.29
    -19 1 9 96.79
    19 1 -9 85.39
    -19 1 9 84.99
    19 1 -9 84.59
    -17 -1 9 207.38
    -17 -1 9 178.28
    -17 -1 9 218.78
    -17 -1 9 199.08
    -17 -1 9 172.08
    -17 1 9 207.98
    -17 1 9 213.18
    -17 1 9 201.48
    -17 1 9 186.88
    17 1 -9 204.48
    17 1 -9 199.48
    -17 1 9 173.78
    -17 1 9 198.68
    -17 1 9 186.48
    17 1 -9 197.98
    15 -1 -9 45.3
    -15 -1 9 42.4
    -15 -1 9 44.7
    -15 -1 9 41.4
    -15 -1 9 44.2
    -15 -1 9 49.4
    -15 -1 9 49.7
    -15 1 9 41.3
    15 1 -9 42.2
    -15 1 9 42.4
    15 1 -9 44.8
    -15 1 9 45.5
    -15 1 9 44.8
    -15 1 9 36.8
    -15 1 9 42.4
    -15 1 9 36.4
    -13 -1 9 10.4
    -13 -1 9 12.7
    -13 -1 9 11.5
    -13 -1 9 10.5
    -13 -1 9 11.3
    -13 1 9 13.2
    -13 1 9 11.9
    -13 1 9 11.7
    -13 1 9 8.7
    -13 1 9 8
    -13 1 9 10.1
    13 1 -9 10.3
    -13 1 9 11.6
    -13 1 9 11.1
    13 1 -9 13
    -13 1 9 8.7
    -11 -1 9 428.96
    -11 -1 9 424.76
    -11 -1 9 376.66
    -11 -1 9 401.66
    -11 -1 9 370.56
    -11 -1 9 397.66
    -11 1 9 445.36
    -11 1 9 413.56
    -11 1 9 395.36
    -11 1 9 400.76
    -11 1 9 396.66
    -11 1 9 379.86
    -11 1 9 423.86
    11 1 -9 384.96
    -11 1 9 411.56
    9 -1 -9 373.26
    -9 -1 9 387.26
    -9 -1 9 388.66
    -9 -1 9 362.06
    -9 -1 9 411.06
    -9 -1 9 357.26
    -9 1 9 394.36
    -9 1 9 396.86
    -9 1 9 384.16
    9 1 -9 325.97
    -9 1 9 425.36
    -9 1 9 411.96
    -9 1 9 373.16
    -9 1 9 356.26
    -9 1 9 410.66
    -9 1 9 381.76
    -9 1 9 335.47
    -7 -1 9 0.1
    -7 -1 9 1.4
    -7 -1 9 1.3
    -7 -1 9 0.6
    -7 -1 9 0.8
    7 -1 -9 1.1
    -7 1 9 0.6
    -7 1 9 0.7
    -7 1 9 0.4
    -7 1 9 0.1
    -7 1 9 1.2
    -7 1 9 -0.4
    -7 1 9 1.6
    -7 1 9 1.7
    7 1 -9 0.1
    -7 1 9 0.9
    -5 -1 9 54.09
    -5 -1 9 61.09
    -5 -1 9 58.19
    5 -1 -9 56.99
    -5 -1 9 61.49
    -5 -1 9 63.19
    -5 -1 9 55.59
    -5 1 9 50.09
    -5 1 9 64.19
    -5 1 9 60.49
    -5 1 9 63.69
    -5 1 9 59.39
    5 1 -9 59.89
    -5 1 9 56.59
    -5 1 9 64.29
    -3 -1 9 545.95
    -3 -1 9 503.95
    -3 -1 9 561.24
    -3 -1 9 493.95
    -3 -1 9 518.25
    3 -1 -9 516.65
    -3 1 9 523.35
    3 1 -9 534.05
    -3 1 9 499.25
    -3 1 9 548.95
    -3 1 9 571.24
    -3 1 9 515.05
    -3 1 9 543.55
    -3 1 9 519.85
    -1 -1 9 199.88
    -1 -1 9 175.98
    -1 -1 9 199.08
    -1 -1 9 200.58
    -1 -1 9 200.38
    -1 1 9 190.28
    -1 1 9 192.18
    -1 1 9 221.38
    -1 1 9 193.18
    1 1 -9 194.48
    -1 1 9 201.88
    -1 1 9 169.48
    -1 1 9 181.68
    1 -1 9 89.99
    1 -1 9 95.99
    1 -1 9 95.29
    1 -1 9 101.79
    1 -1 9 102.49
    1 1 9 114.89
    1 1 9 103.99
    1 1 9 83.79
    1 1 9 91.29
    1 1 9 103.09
    1 1 9 105.79
    1 1 9 107.69
    3 -1 9 188.98
    3 -1 9 164.38
    3 -1 9 190.08
    3 -1 9 193.38
    3 -1 9 193.08
    3 1 9 193.18
    3 1 9 175.68
    -3 1 -9 184.88
    3 1 9 203.78
    3 1 9 180.18
    3 1 9 188.38
    3 1 9 194.08
    -3 1 -9 190.98
    5 -1 9 213.38
    5 -1 9 215.98
    5 -1 9 217.28
    -5 -1 -9 224.98
    5 -1 9 232.28
    5 1 9 219.68
    -5 1 -9 212.98
    5 1 9 224.98
    5 1 9 215.38
    -5 1 -9 215.58
    5 1 9 232.98
    5 1 9 215.58
    -7 -1 -9 9
    7 -1 9 8.7
    7 -1 9 5.6
    7 1 9 9.2
    7 1 9 9.9
    -7 1 -9 8.3
    7 1 9 8.1
    7 1 9 8.7
    7 1 9 15.1
    9 -1 9 163.18
    -9 -1 -9 179.88
    9 -1 9 168.28
    9 -1 9 175.08
    9 1 9 155.58
    9 1 9 153.18
    -9 1 -9 172.48
    9 1 9 164.38
    9 1 9 186.78
    11 -1 9 107.99
    11 -1 9 116.39
    11 -1 9 107.79
    11 -1 9 114.59
    -11 -1 -9 130.09
    11 1 9 104.09
    11 1 9 126.99
    11 1 9 106.99
    -11 1 -9 118.79
    13 -1 9 14.9
    13 -1 9 14.7
    13 -1 9 11.1
    13 -1 9 8.9
    -13 -1 -9 11.2
    13 1 9 9.6
    13 1 9 14.8
    -13 1 -9 10.4
    13 1 9 13.5
    13 1 9 10.2
    -15 -1 -9 13.5
    15 -1 9 5.6
    15 -1 9 8.5
    15 -1 9 13.1
    15 -1 9 9.7
    15 1 9 6.6
    15 1 9 11.6
    -15 1 -9 8.3
    15 1 9 8.2
    15 1 9 8.3
    17 -1 9 83.09
    17 -1 9 86.89
    -17 -1 -9 95.29
    17 1 9 92.79
    17 1 9 81.09
    17 1 9 102.49
    17 1 9 91.99
    -17 1 -9 87.89
    19 -1 9 22
    -19 -1 -9 19.7
    19 -1 9 29.2
    19 1 9 20
    19 1 9 25.1
    19 1 9 27
    19 1 9 24.9
    21 -1 9 2.9
    -21 -1 -9 4.4
    21 -1 9 1.1
    21 1 9 0.6
    21 1 9 0.7
    -21 1 -9 0.1
    21 1 9 -0.2
    -21 1 -9 -1.5
    21 1 9 -0.1
    -23 -1 -9 17.7
    23 -1 9 15.1
    23 1 9 14.7
    23 1 9 15.2
    -34 -2 9 0.5
    -34 2 9 -1.6
    -34 2 9 -1.7
    32 -2 -9 1.9
    -32 -2 9 5
    32 -2 -9 -0.3
    32 2 -9 -1.9
    -32 2 9 2
    -32 2 9 4.3
    -32 2 9 4.2
    -32 2 9 -2.6
    30 -2 -9 25.2
    -30 2 9 26.9
    -28 -2 9 7.2
    28 -2 -9 4.5
    -28 -2 9 6.7
    28 2 -9 0
    28 2 -9 3.6
    -28 2 9 8.7
    -28 2 9 10.2
    -28 2 9 1.9
    -28 2 9 3.2
    26 -2 -9 4
    -26 -2 9 0.1
    -26 -2 9 4.4
    -26 2 9 2.7
    -26 2 9 5.3
    26 2 -9 1.7
    -26 2 9 3.6
    -26 2 9 3.1
    26 2 -9 3.5
    -24 -2 9 -0.3
    -24 -2 9 0.6
    24 -2 -9 6
    24 2 -9 -2
    24 2 -9 2.5
    -24 2 9 3.7
    -24 2 9 7.3
    -24 2 9 3.7
    -24 2 9 -1.1
    -24 2 9 2.1
    -22 -2 9 19.5
    -22 -2 9 21
    -22 -2 9 27.4
    -22 2 9 26.6
    -22 2 9 26.5
    -22 2 9 21.5
    -22 2 9 34.3
    -22 2 9 20.1
    22 2 -9 23.7
    -22 2 9 28.9
    22 2 -9 30
    22 2 -9 19.5
    -20 -2 9 12.1
    -20 -2 9 9.5
    -20 -2 9 9.9
    -20 2 9 10.3
    20 2 -9 11.3
    -20 2 9 11.4
    -20 2 9 8.2
    20 2 -9 8.6
    -20 2 9 11.3
    -20 2 9 9.5
    -20 2 9 17.8
    -20 2 9 15.9
    20 2 -9 11
    -18 -2 9 5.2
    -18 -2 9 7
    -18 -2 9 3.4
    -18 -2 9 7.3
    -18 2 9 5
    18 2 -9 5
    -18 2 9 10.1
    -18 2 9 6.7
    18 2 -9 5.2
    -18 2 9 5.6
    -18 2 9 6.1
    -18 2 9 4.8
    -18 2 9 4.7
    18 2 -9 4.4
    -16 -2 9 3.5
    -16 -2 9 3.3
    -16 -2 9 1.5
    -16 -2 9 2.3
    -16 2 9 2.2
    -16 2 9 2.7
    -16 2 9 0.3
    -16 2 9 3
    -16 2 9 1.7
    -16 2 9 2.1
    -16 2 9 1.6
    16 2 -9 4.1
    16 2 -9 3.4
    -16 2 9 2.5
    16 2 -9 0.8
    -14 -2 9 2.1
    -14 -2 9 1.7
    -14 -2 9 2.7
    -14 -2 9 4.1
    14 2 -9 2.9
    14 2 -9 0.8
    -14 2 9 3.2
    -14 2 9 3.3
    -14 2 9 4.2
    -14 2 9 3.3
    -14 2 9 0.3
    -14 2 9 2.8
    14 2 -9 5.1
    -14 2 9 5.4
    -12 -2 9 19.5
    -12 -2 9 22.9
    -12 -2 9 24.3
    -12 2 9 20.9
    12 2 -9 20
    -12 2 9 16.9
    -12 2 9 20.2
    -12 2 9 22.8
    -12 2 9 18.9
    12 2 -9 22.3
    -12 2 9 19.2
    -12 2 9 20
    -12 2 9 18.4
    -12 2 9 18.3
    -12 2 9 21.9
    -10 -2 9 7.4
    -10 -2 9 8.5
    -10 -2 9 6.4
    -10 -2 9 9.1
    -10 2 9 10.7
    -10 2 9 9.3
    -10 2 9 8.3
    -10 2 9 6.6
    -10 2 9 7.3
    -10 2 9 10.2
    -10 2 9 8.8
    -10 2 9 7
    -10 2 9 8
    -10 2 9 9.9
    10 2 -9 8.3
    -8 -2 9 0.3
    -8 -2 9 -0.4
    -8 -2 9 1
    -8 -2 9 0
    -8 2 9 -0.2
    8 2 -9 0.5
    -8 2 9 1.2
    -8 2 9 0
    -8 2 9 0.9
    -8 2 9 0.3
    -8 2 9 0.9
    -8 2 9 0
    -8 2 9 2.9
    -8 2 9 0.4
    -8 2 9 -1.3
    -6 -2 9 18.3
    -6 -2 9 18.7
    -6 -2 9 18.9
    -6 -2 9 16.2
    6 -2 -9 15.3
    -6 2 9 18.6
    -6 2 9 18.4
    -6 2 9 18.8
    -6 2 9 18.7
    -6 2 9 15.6
    -6 2 9 16.6
    -6 2 9 16.5
    -6 2 9 17.9
    -6 2 9 18.7
    6 2 -9 16.4
    -4 -2 9 16.6
    -4 -2 9 11.5
    -4 -2 9 19.6
    -4 -2 9 14.1
    -4 -2 9 16.5
    4 2 -9 16.9
    -4 2 9 16.9
    -4 2 9 18.4
    -4 2 9 19.2
    -4 2 9 17.8
    -4 2 9 20.2
    -4 2 9 18.2
    -4 2 9 19.3
    -4 2 9 18.7
    -4 2 9 21
    -4 2 9 15.9
    -2 -2 9 0.2
    -2 -2 9 3.1
    -2 -2 9 5.1
    -2 -2 9 1.2
    -2 -2 9 2.8
    -2 2 9 -0.3
    -2 2 9 3.3
    -2 2 9 1.9
    -2 2 9 3.2
    -2 2 9 2.8
    2 2 -9 2
    -2 2 9 2.7
    -2 2 9 1.8
    2 2 -9 -0.4
    -2 2 9 6
    0 -2 9 2.7
    0 -2 9 1.5
    0 -2 9 0.5
    0 -2 9 1.8
    0 -2 9 0.1
    0 2 -9 1.5
    0 2 9 3.3
    0 2 9 4.5
    0 2 -9 1.5
    0 2 9 -0.9
    0 2 9 0.9
    0 2 9 1.7
    0 2 9 1.9
    0 2 9 1.8
    0 2 9 1.7
    2 -2 9 79.79
    2 -2 9 63.19
    2 -2 9 78.99
    2 -2 9 85.09
    2 2 9 76.39
    2 2 9 79.99
    -2 2 -9 72.59
    2 2 9 74.69
    2 2 9 88.59
    -2 2 -9 81.99
    2 2 9 79.59
    2 2 9 65.79
    4 -2 9 9
    4 -2 9 4.9
    4 -2 9 7.3
    4 -2 9 13.1
    4 2 9 8.9
    4 2 9 6.8
    -4 2 -9 5.9
    -4 2 -9 5.9
    4 2 9 6.7
    4 2 9 4.7
    4 2 9 7.2
    6 -2 9 4.9
    6 -2 9 1.8
    6 -2 9 1.5
    6 -2 9 0.8
    -6 -2 -9 1.2
    6 2 9 -0.5
    -6 2 -9 0.3
    6 2 9 1
    6 2 9 -0.3
    6 2 9 2.8
    6 2 9 9.4
    -6 2 -9 0.6
    8 -2 9 0.3
    8 -2 9 2.8
    8 -2 9 4.8
    -8 -2 -9 2.4
    -8 2 -9 2.1
    8 2 9 2.6
    8 2 9 6.4
    -8 2 -9 0.8
    8 2 9 5.4
    8 2 9 0.9
    10 -2 9 82.49
    10 -2 9 70.09
    10 -2 9 77.69
    -10 -2 -9 89.89
    10 2 9 87.99
    -10 2 -9 71.19
    10 2 9 88.39
    10 2 9 66.69
    -10 2 -9 65.19
    -12 -2 -9 0
    12 -2 9 -5.1
    12 -2 9 -0.8
    -12 2 -9 -0.5
    12 2 9 -2.7
    12 2 9 -1.1
    12 2 9 -1.7
    -14 -2 -9 3
    14 -2 9 0.6
    14 -2 9 -1.9
    14 2 9 -0.1
    -14 2 -9 2.8
    14 2 9 4.7
    14 2 9 -8.7
    14 2 9 -1.8
    16 -2 9 2.5
    -16 -2 -9 1.3
    16 -2 9 -3
    16 2 9 0.4
    -16 2 -9 0.9
    16 2 9 -3.5
    16 2 9 -1.3
    16 2 9 0.2
    18 -2 9 44.5
    18 -2 9 41.6
    18 2 9 46.3
    18 2 9 30.2
    18 2 9 43.7
    18 2 9 52.49
    -18 2 -9 40.4
    -18 2 -9 36.1
    -20 -2 -9 -0.8
    20 -2 9 -1.8
    20 -2 9 0.1
    20 -2 9 -6.5
    20 2 9 0.1
    -20 2 -9 -1
    -20 2 -9 -0.4
    20 2 9 -2.3
    20 2 9 -2.3
    20 2 9 -0.7
    -22 -2 -9 3.1
    22 -2 9 10.2
    22 -2 9 4.4
    22 2 9 6.6
    22 2 9 4.6
    -22 2 -9 2.6
    22 2 9 4.9
    -33 3 9 17.4
    -33 3 9 17.6
    -33 3 9 20.5
    -31 -3 9 13.9
    31 -3 -9 11.9
    -31 3 9 16.5
    -31 3 9 19.4
    -31 3 9 26.1
    29 -3 -9 -1.2
    29 3 -9 -1.5
    -29 3 9 3.2
    -29 3 9 0.4
    -29 3 9 -0.1
    -29 3 9 4.9
    27 -3 -9 94.09
    -27 -3 9 102.69
    -27 3 9 110.59
    -27 3 9 96.89
    -27 3 9 100.69
    -27 3 9 87.99
    -27 3 9 82.39
    27 3 -9 91.79
    25 -3 -9 88.29
    -25 -3 9 82.59
    -25 3 9 90.59
    25 3 -9 90.19
    -25 3 9 87.29
    -25 3 9 88.49
    -25 3 9 102.39
    -25 3 9 90.89
    -23 -3 9 94.59
    -23 -3 9 101.59
    -23 3 9 98.09
    -23 3 9 108.59
    -23 3 9 95.89
    -23 3 9 105.69
    23 3 -9 114.19
    -23 3 9 110.99
    -21 -3 9 -1
    -21 -3 9 0
    21 3 -9 -5.5
    -21 3 9 4.1
    21 3 -9 4.1
    -21 3 9 4.1
    -21 3 9 1.1
    -21 3 9 2.8
    -21 3 9 3.2
    -21 3 9 3.8
    21 3 -9 3.7
    -19 -3 9 26.8
    -19 -3 9 24.6
    19 3 -9 26.6
    -19 3 9 29.2
    -19 3 9 36.8
    19 3 -9 36.1
    -19 3 9 30.5
    -19 3 9 34
    -19 3 9 34.7
    -19 3 9 31.1
    19 3 -9 27.4
    -19 3 9 28.3
    -17 -3 9 225.08
    -17 -3 9 225.88
    -17 -3 9 220.38
    17 3 -9 205.58
    -17 3 9 223.78
    -17 3 9 199.48
    -17 3 9 205.68
    -17 3 9 208.48
    -17 3 9 202.78
    -17 3 9 225.28
    -17 3 9 208.68
    -17 3 9 216.18
    -15 -3 9 144.89
    -15 -3 9 175.98
    -15 -3 9 182.18
    -15 -3 9 169.68
    15 3 -9 147.69
    -15 3 9 149.49
    -15 3 9 165.58
    -15 3 9 167.08
    -15 3 9 173.18
    15 3 -9 171.98
    -15 3 9 161.18
    -15 3 9 172.38
    -15 3 9 161.58
    -15 3 9 162.48
    -13 -3 9 76.79
    -13 -3 9 69.59
    -13 -3 9 79.09
    -13 -3 9 81.59
    -13 3 9 75.29
    -13 3 9 72.89
    -13 3 9 74.39
    -13 3 9 71.29
    -13 3 9 69.79
    13 3 -9 67.79
    -13 3 9 68.89
    -13 3 9 74.19
    13 3 -9 79.49
    -13 3 9 73.19
    -13 3 9 74.59
    -11 -3 9 5.9
    -11 -3 9 5.5
    -11 -3 9 6.9
    -11 3 9 6.7
    11 3 -9 6.8
    -11 3 9 9
    -11 3 9 5.1
    -11 3 9 8.1
    11 3 -9 7.2
    -11 3 9 7.5
    -11 3 9 7.1
    -11 3 9 5.8
    -11 3 9 6.5
    -11 3 9 10.8
    -9 -3 9 256.77
    -9 -3 9 219.68
    -9 -3 9 237.08
    -9 -3 9 215.68
    -9 3 9 232.48
    -9 3 9 245.88
    9 3 -9 243.08
    -9 3 9 241.48
    9 3 -9 228.18
    -9 3 9 228.98
    -9 3 9 237.88
    -9 3 9 232.08
    -9 3 9 233.28
    -9 3 9 234.88
    9 3 -9 215.28
    -9 3 9 254.37
    -9 3 9 245.28
    -7 -3 9 67.29
    -7 -3 9 62.69
    -7 -3 9 66.99
    -7 -3 9 64.39
    -7 -3 9 58.49
    -7 3 9 56.19
    -7 3 9 67.69
    7 3 -9 68.29
    7 3 -9 67.09
    -7 3 9 65.59
    -7 3 9 63.39
    -7 3 9 67.09
    -7 3 9 70.19
    -7 3 9 66.99
    -7 3 9 65.89
    -7 3 9 64.09
    -5 -3 9 263.27
    -5 -3 9 251.27
    -5 -3 9 241.48
    -5 -3 9 226.18
    -5 3 9 258.57
    -5 3 9 254.47
    -5 3 9 226.38
    -5 3 9 247.78
    5 3 -9 234.08
    -5 3 9 271.37
    -5 3 9 256.97
    -5 3 9 270.17
    5 3 -9 265.57
    -5 3 9 236.38
    -5 3 9 244.58
    -3 -3 9 68.79
    -3 -3 9 81.09
    -3 -3 9 76.79
    -3 -3 9 68.09
    -3 -3 9 73.79
    -3 3 9 67.59
    -3 3 9 73.39
    -3 3 9 66.79
    -3 3 9 75.59
    -3 3 9 74.89
    3 3 -9 63.09
    3 3 -9 71.09
    -3 3 9 80.79
    -3 3 9 81.29
    -3 3 9 84.99
    -3 3 9 73.79
    -3 3 9 74.89
    3 3 -9 79.69
    -1 -3 9 55.29
    -1 -3 9 66.59
    -1 -3 9 71.99
    -1 -3 9 63.49
    -1 3 9 69.89
    -1 3 9 70.49
    -1 3 9 67.89
    1 3 -9 73.49
    -1 3 9 70.29
    -1 3 9 61.49
    1 3 -9 62.49
    -1 3 9 66.49
    -1 3 9 69.39
    1 -3 9 2.3
    1 -3 9 0.4
    1 -3 9 3.1
    1 -3 9 2.4
    1 -3 9 2.3
    1 3 9 2
    1 3 9 5.8
    -1 3 -9 3.1
    1 3 9 0.1
    1 3 9 4.9
    1 3 9 4.2
    -1 3 -9 3.9
    1 3 9 7.8
    1 3 9 4.8
    1 3 9 3.1
    3 -3 9 292.17
    3 -3 9 283.57
    3 -3 9 283.97
    -3 3 -9 270.57
    3 3 9 277.97
    3 3 9 281.57
    3 3 9 279.97
    3 3 9 246.08
    -3 3 -9 305.47
    3 3 9 310.97
    3 3 9 270.37
    5 -3 9 66.99
    -5 -3 -9 75.19
    5 -3 9 61.89
    5 3 9 69.99
    -5 3 -9 58.19
    5 3 9 65.09
    5 3 9 67.29
    5 3 9 82.49
    -5 3 -9 72.79
    -7 -3 -9 3.4
    7 -3 9 2.9
    7 3 9 4.2
    -7 3 -9 2.1
    7 3 9 6.6
    7 3 9 4.1
    -7 3 -9 2.5
    9 -3 9 65.09
    9 -3 9 47.8
    9 3 9 42.6
    9 3 9 55.99
    9 3 9 62.39
    -9 3 -9 56.39
    -9 3 -9 61.89
    9 3 9 73.29
    -9 3 -9 57.19
    11 -3 9 84.29
    11 -3 9 99.29
    -11 -3 -9 119.89
    -11 3 -9 93.99
    11 3 9 95.89
    11 3 9 109.89
    11 3 9 106.99
    13 -3 9 0.1
    13 -3 9 -1.6
    -13 3 -9 4.4
    13 3 9 7.7
    13 3 9 -9.7
    13 3 9 4.9
    15 -3 9 18.9
    15 -3 9 21.6
    15 3 9 26.9
    -15 3 -9 27.7
    15 3 9 33.1
    15 3 9 22.5
    15 3 9 27.3
    17 -3 9 61.59
    17 -3 9 62.09
    17 3 9 71.29
    17 3 9 53.99
    17 3 9 64.29
    17 3 9 58.09
    -17 3 -9 57.89
    19 -3 9 14.8
    19 -3 9 7.5
    19 -3 9 11.3
    -19 -3 -9 10.2
    19 3 9 9
    19 3 9 4.3
    -19 3 -9 5.9
    -19 3 -9 8.9
    19 3 9 4.8
    19 3 9 10.1
    -21 -3 -9 -2.9
    21 -3 9 -2
    21 -3 9 4.3
    21 3 9 -1.6
    -21 3 -9 -4
    21 3 9 1.1
    21 3 9 1.4
    -30 -4 9 1.5
    -30 4 9 7.9
    -30 4 9 5
    -30 4 9 2.9
    -30 4 9 2.9
    -28 -4 9 0.6
    -28 4 9 -1.7
    28 4 -9 4.7
    -28 4 9 0.4
    -28 4 9 0
    -28 4 9 1.9
    28 4 -9 0.8
    -28 4 9 4.4
    -26 -4 9 4.7
    -26 4 9 6.1
    26 4 -9 6.5
    -26 4 9 0.5
    26 4 -9 3.9
    -26 4 9 4.8
    -26 4 9 3.2
    -24 -4 9 87.49
    -24 4 9 87.59
    24 4 -9 78.89
    24 4 -9 87.99
    -24 4 9 88.79
    -24 4 9 105.89
    -24 4 9 85.89
    -22 -4 9 3.5
    -22 4 9 5.1
    -22 4 9 12.6
    -22 4 9 6.3
    -22 4 9 9.1
    -22 4 9 6
    -20 -4 9 21.7
    -20 4 9 24.7
    -20 4 9 20.9
    20 4 -9 21.3
    20 4 -9 20.9
    20 4 -9 25.3
    -20 4 9 28.4
    -20 4 9 40.1
    -20 4 9 25.9
    -20 4 9 18.4
    -20 4 9 30.2
    -20 4 9 28
    -18 -4 9 3.6
    -18 4 9 6.8
    18 4 -9 3.4
    18 4 -9 5.9
    18 4 -9 3.6
    -18 4 9 6.7
    -18 4 9 5
    -18 4 9 3.6
    -18 4 9 3.4
    -18 4 9 4.2
    -18 4 9 5.5
    -16 -4 9 119.19
    -16 4 9 111.09
    -16 4 9 109.79
    -16 4 9 117.49
    16 4 -9 117.89
    16 4 -9 95.99
    -16 4 9 119.89
    -16 4 9 109.39
    -16 4 9 112.89
    -16 4 9 104.79
    -14 -4 9 19.9
    -14 -4 9 11.1
    -14 -4 9 12.5
    -14 4 9 13
    -14 4 9 8.8
    -14 4 9 12.1
    14 4 -9 11.4
    -14 4 9 10.8
    -14 4 9 9.8
    -14 4 9 13.6
    14 4 -9 9.3
    -14 4 9 9.5
    -14 4 9 7.1
    -12 -4 9 141.19
    -12 -4 9 126.19
    -12 4 9 127.89
    -12 4 9 127.19
    -12 4 9 138.99
    -12 4 9 136.29
    -12 4 9 129.09
    12 4 -9 134.39
    12 4 -9 131.39
    -12 4 9 127.59
    -12 4 9 132.89
    -10 -4 9 9.5
    -10 -4 9 9.2
    -10 -4 9 3
    -10 4 9 6.1
    10 4 -9 7.4
    -10 4 9 7.1
    -10 4 9 7
    -10 4 9 8.4
    10 4 -9 4.1
    10 4 -9 6.4
    -10 4 9 7.2
    -10 4 9 6.4
    -10 4 9 7.7
    -10 4 9 7.5
    10 4 -9 5.3
    -8 -4 9 55.89
    8 4 -9 56.39
    -8 4 9 59.89
    8 4 -9 56.59
    -8 4 9 56.49
    -8 4 9 57.39
    8 4 -9 51.99
    -8 4 9 62.89
    -8 4 9 58.39
    -8 4 9 57.29
    -8 4 9 48.5
    8 4 -9 53.59
    -8 4 9 52.39
    -6 -4 9 6.6
    -6 -4 9 7.1
    6 4 -9 5.2
    6 4 -9 9.3
    6 4 -9 5.9
    -6 4 9 6
    -6 4 9 9
    -6 4 9 7.4
    6 4 -9 10.6
    -6 4 9 7
    6 4 -9 7.1
    -6 4 9 8.6
    -6 4 9 7.1
    -6 4 9 6.6
    -4 -4 9 231.08
    -4 -4 9 261.77
    -4 -4 9 251.77
    4 4 -9 211.68
    -4 4 9 235.38
    4 4 -9 262.87
    -4 4 9 257.37
    4 4 -9 261.27
    4 4 -9 243.98
    -4 4 9 236.38
    4 4 -9 231.98
    -4 4 9 256.67
    -4 4 9 256.67
    -4 4 9 247.88
    4 4 -9 244.98
    -2 -4 9 11.9
    -2 -4 9 6.7
    -2 -4 9 9
    -2 -4 9 11.5
    2 4 -9 14.3
    -2 4 9 16.1
    2 4 -9 10.1
    2 4 -9 11.4
    -2 4 9 10.2
    2 4 -9 10.6
    -2 4 9 11.9
    -2 4 9 10.8
    -2 4 9 11.8
    0 -4 9 1.9
    0 -4 9 2.2
    0 -4 9 4.4
    0 4 9 3.2
    0 4 9 5.2
    0 4 9 2.9
    0 4 9 4.3
    0 4 -9 5.6
    0 4 -9 3
    0 4 9 1.1
    0 4 9 6.7
    0 4 9 1.5
    0 4 -9 2.7
    2 -4 9 5.1
    2 -4 9 2.5
    2 -4 9 3.5
    -2 4 -9 4.8
    -2 4 -9 -1.4
    2 4 9 3.7
    2 4 9 1.7
    2 4 9 2
    2 4 9 1.2
    2 4 9 0.9
    -2 4 -9 0.3
    4 4 9 225.78
    4 4 9 198.88
    4 4 9 251.67
    -4 4 -9 259.67
    4 4 9 220.88
    4 4 9 234.08
    -4 4 -9 195.08
    6 -4 9 15.8
    6 -4 9 11.5
    -6 4 -9 12.6
    6 4 9 23.6
    6 4 9 13.9
    -6 4 -9 13
    6 4 9 13.9
    -6 4 -9 10
    8 -4 9 12
    8 -4 9 9.6
    8 4 9 12.5
    -8 4 -9 8.2
    8 4 9 11.1
    8 4 9 10.9
    8 4 9 12.4
    -8 4 -9 8.5
    -8 4 -9 15
    10 -4 9 -1
    10 -4 9 -2.6
    -10 4 -9 0.6
    10 4 9 -8.8
    -10 4 -9 -1.7
    10 4 9 -2.4
    10 4 9 1.8
    10 4 9 -1.8
    12 -4 9 95.69
    12 -4 9 83.29
    12 4 9 75.89
    12 4 9 115.09
    -12 4 -9 100.89
    12 4 9 101.19
    12 4 9 110.29
    14 -4 9 5.1
    14 -4 9 8.4
    14 4 9 12
    14 4 9 9.7
    14 4 9 1.8
    14 4 9 6.2
    -14 4 -9 6.7
    16 -4 9 28.8
    16 4 9 25.2
    16 4 9 22.8
    -16 4 -9 32.7
    16 4 9 31.6
    18 -4 9 11.4
    18 -4 9 -0.3
    18 -4 9 -2.6
    -18 -4 -9 -1.4
    -18 4 -9 0.7
    18 4 9 -5.2
    18 4 9 -0.2
    -18 4 -9 2
    18 4 9 -0.6
    18 4 9 -3.8
    20 -4 9 39.8
    20 4 9 33.2
    20 4 9 28.7
    -29 5 9 49.7
    29 5 -9 60.69
    -29 5 9 68.49
    29 5 -9 69.19
    -29 5 9 57.39
    -27 5 9 10.4
    -27 5 9 8.3
    -27 5 9 9.9
    27 5 -9 13.5
    27 5 -9 8.9
    -27 5 9 8.1
    -27 5 9 11.4
    -25 5 9 20.3
    25 5 -9 13.9
    -25 5 9 21.5
    -25 5 9 19.5
    -25 5 9 18
    -25 5 9 15.5
    25 5 -9 17.5
    23 5 -9 49.9
    -23 5 9 54.09
    23 5 -9 38.1
    -23 5 9 53.19
    -23 5 9 51.59
    -23 5 9 46.1
    -23 5 9 54.09
    -23 5 9 56.99
    -21 5 9 93.89
    -21 5 9 94.39
    21 5 -9 91.29
    -21 5 9 102.49
    -21 5 9 104.89
    -21 5 9 99.29
    -21 5 9 101.09
    21 5 -9 114.19
    -19 5 9 60.79
    -19 5 9 53.79
    -19 5 9 58.99
    -19 5 9 60.59
    19 5 -9 48.1
    19 5 -9 48.9
    -17 5 9 0.7
    17 5 -9 1.8
    -17 5 9 1.4
    -17 5 9 -1
    -17 5 9 2.1
    -17 5 9 0
    17 5 -9 -0.1
    -17 5 9 -0.7
    -17 5 9 -1.1
    -15 5 9 39.4
    -15 5 9 44.9
    -15 5 9 47
    -15 5 9 32.9
    -15 5 9 40.4
    -15 5 9 46.7
    15 5 -9 35.8
    -15 5 9 45.3
    15 5 -9 31.1
    -13 5 9 29.9
    -13 5 9 54.89
    -13 5 9 45.2
    -13 5 9 47.9
    -13 5 9 43.4
    -13 5 9 41.9
    13 5 -9 40.8
    13 5 -9 38
    -13 5 9 45
    -11 -5 9 110.09
    11 5 -9 121.69
    -11 5 9 140.99
    -11 5 9 140.09
    -11 5 9 132.19
    -11 5 9 150.48
    11 5 -9 132.49
    -11 5 9 125.29
    11 5 -9 135.29
    -11 5 9 132.39
    -9 -5 9 8.8
    9 5 -9 15.8
    -9 5 9 13.9
    -9 5 9 15.3
    9 5 -9 12.7
    9 5 -9 20
    -9 5 9 12.1
    7 5 -9 3.3
    -7 5 9 2.3
    7 5 -9 -3.7
    -7 5 9 1
    -7 5 9 0.5
    -7 5 9 0.8
    7 5 -9 1.6
    -7 5 9 -1.2
    -5 -5 9 0.8
    -5 5 9 1.3
    -5 5 9 0.6
    -5 5 9 -0.5
    5 5 -9 -0.7
    5 5 -9 1.6
    -5 5 9 1.6
    5 5 -9 1.3
    -5 5 9 0
    5 5 -9 3
    -5 5 9 3.6
    -3 -5 9 132.59
    -3 5 9 130.69
    3 5 -9 122.49
    3 5 -9 122.99
    -3 5 9 134.79
    -3 5 9 141.99
    3 5 -9 132.79
    -3 5 9 129.39
    3 5 -9 130.89
    -3 5 9 135.69
    -1 -5 9 4.1
    -1 5 9 7.4
    -1 5 9 6.1
    1 5 -9 8.6
    1 5 -9 9.9
    1 5 -9 4.4
    1 5 -9 5.2
    -1 5 9 6.3
    -1 5 9 8.7
    -1 5 9 7.2
    1 5 -9 5.6
    1 -5 9 30.8
    -1 5 -9 26.2
    1 5 9 40.8
    1 5 9 27.9
    1 5 9 31.5
    -1 5 -9 28.7
    -1 5 -9 30.1
    -1 5 -9 33.6
    1 5 9 30.1
    3 -5 9 38.6
    -3 5 -9 35.4
    3 5 9 36.4
    -3 5 -9 33.5
    3 5 9 34.2
    3 5 9 35.9
    -3 5 -9 27.6
    -3 5 -9 42.3
    5 -5 9 44.6
    -5 5 -9 31.2
    5 5 9 27.8
    -5 5 -9 38.8
    5 5 9 36.9
    -5 5 -9 38.9
    5 5 9 29.6
    7 -5 9 6.1
    -7 5 -9 1.1
    7 5 9 3.9
    -7 5 -9 0.3
    7 5 9 1.9
    7 5 9 6.3
    9 -5 9 47.7
    -9 5 -9 46.9
    9 5 9 63.49
    -9 5 -9 66.99
    9 5 9 64.39
    11 5 9 24.8
    11 5 9 38
    -11 5 -9 42.8
    11 5 9 39.2
    -11 5 -9 32.6
    13 -5 9 -3.8
    -13 5 -9 -1.3
    13 5 9 -6
    13 5 9 -0.3
    13 5 9 0.5
    -15 -5 -9 16
    -15 5 -9 15.5
    15 5 9 20
    -15 5 -9 16
    15 5 9 14.7
    15 5 9 21.4
    -17 5 -9 21.2
    -17 5 -9 17.3
    -26 6 9 12
    26 6 -9 15.8
    -26 6 9 12.9
    -26 6 9 9.3
    -26 6 9 13.2
    -24 6 9 -1.5
    -24 6 9 4.7
    24 6 -9 2.1
    -24 6 9 1.3
    -24 6 9 1.2
    24 6 -9 -3.7
    -22 6 9 102.79
    -22 6 9 96.39
    -22 6 9 87.59
    -22 6 9 80.89
    22 6 -9 99.99
    -22 6 9 99.69
    -20 6 9 4.5
    -20 6 9 6.5
    -20 6 9 6.5
    -20 6 9 4.1
    20 6 -9 -1.4
    20 6 -9 6.3
    18 6 -9 66.59
    -18 6 9 67.99
    -18 6 9 71.09
    -18 6 9 64.09
    -18 6 9 52.89
    -18 6 9 64.79
    18 6 -9 51.49
    -18 6 9 73.29
    -16 6 9 2.9
    -16 6 9 -0.6
    -16 6 9 4
    -16 6 9 0.9
    16 6 -9 -0.2
    -16 6 9 -2
    16 6 -9 -4.6
    -16 6 9 0.1
    14 6 -9 40
    -14 6 9 52.09
    14 6 -9 36.6
    -14 6 9 47.5
    -14 6 9 50.89
    -14 6 9 45
    -14 6 9 40.7
    -12 -6 9 -3.7
    -12 6 9 -1.3
    12 6 -9 -0.9
    12 6 -9 0.1
    -12 6 9 1.5
    -12 6 9 -0.9
    -12 6 9 3.4
    -12 6 9 -0.5
    -10 -6 9 94.09
    -10 6 9 122.89
    -10 6 9 113.29
    10 6 -9 121.49
    -10 6 9 109.99
    10 6 -9 108.99
    -10 6 9 123.59
    -8 -6 9 6.3
    8 6 -9 8.7
    -8 6 9 10.3
    -8 6 9 8.1
    -8 6 9 10.7
    -8 6 9 12.6
    -6 -6 9 -2.4
    6 6 -9 3
    -6 6 9 -0.6
    6 6 -9 -1.3
    6 6 -9 -0.5
    -6 6 9 2.5
    -6 6 9 -0.6
    -6 6 9 1.4
    -6 6 9 0.1
    -4 6 9 1.3
    4 6 -9 3.6
    -4 6 9 0.6
    -4 6 9 1.2
    4 6 -9 4.7
    4 6 -9 6
    -4 6 9 3.8
    -2 -6 9 87.19
    2 6 -9 84.69
    2 6 -9 84.59
    -2 6 9 94.09
    -2 6 9 108.09
    2 6 -9 92.49
    2 6 -9 93.29
    2 6 -9 103.09
    -2 6 9 102.59
    0 -6 9 46.8
    0 6 -9 39.3
    0 6 -9 42.7
    0 6 9 47.4
    0 6 -9 42.4
    0 6 -9 42.3
    0 6 9 49.8
    0 6 9 40.8
    2 -6 9 34.2
    -2 6 -9 29
    2 6 9 27.9
    2 6 9 29.1
    2 6 9 42.4
    -2 6 -9 26.5
    -2 6 -9 25.5
    4 -6 9 -0.7
    4 6 9 5.1
    4 6 9 0
    -4 6 -9 0.2
    -4 6 -9 -2.7
    -4 6 -9 -4.3
    4 6 9 1.4
    4 6 9 4.3
    -4 6 -9 1.7
    4 6 9 1.4
    6 -6 9 33.2
    -6 6 -9 17.4
    -6 6 -9 28.6
    6 6 9 22.5
    -6 6 -9 23.3
    -6 6 -9 17.2
    -6 6 -9 19.3
    8 -6 9 50.79
    -8 6 -9 33.9
    -8 6 -9 40
    -8 6 -9 41
    8 6 9 33.2
    10 -6 9 54.39
    10 6 9 68.89
    10 6 9 38
    -10 6 -9 65.49
    -10 6 -9 47.4
    -10 6 -9 60.89
    12 -6 9 -4
    12 6 9 -11.1
    12 6 9 1
    12 6 9 1.3
    -12 6 -9 3.2
    -12 6 -9 10.3
    -12 6 -9 0.4
    -12 6 -9 0.3
    14 -6 9 -0.5
    14 6 9 -2.6
    -14 6 -9 -2.4
    -14 6 -9 -2.1
    16 -6 9 86.39
    -16 6 -9 90.39
    -23 7 9 16
    -23 7 9 9.8
    -23 7 9 1.6
    -21 -7 9 2.1
    -21 7 9 6.2
    21 7 -9 8
    -21 7 9 -4.8
    21 7 -9 -0.9
    -21 7 9 5.1
    -21 7 9 7.2
    -19 7 9 35.8
    19 7 -9 25.6
    -19 7 9 41.3
    -19 7 9 26.5
    -19 7 9 36.7
    19 7 -9 40.5
    -17 -7 9 18.3
    17 7 -9 28.5
    -17 7 9 40.4
    -17 7 9 31.6
    17 7 -9 25.6
    -17 7 9 27.2
    -17 7 9 35
    17 7 -9 34.1
    -15 -7 9 15.1
    15 7 -9 23.1
    -15 7 9 20.9
    -15 7 9 27.6
    -15 7 9 24.9
    15 7 -9 18
    15 7 -9 28
    -15 7 9 28.1
    -15 7 9 27.5
    13 7 -9 -1.8
    -13 7 9 -0.2
    13 7 -9 4.6
    13 7 -9 -2.1
    -13 7 9 -0.6
    -13 7 9 -0.4
    -13 7 9 3
    -11 -7 9 -0.7
    -11 7 9 5.6
    -11 7 9 6.7
    11 7 -9 6.9
    -11 7 9 5.5
    11 7 -9 3.1
    11 7 -9 4.9
    -9 -7 9 18.9
    9 7 -9 28.1
    -9 7 9 28.5
    -9 7 9 25.4
    9 7 -9 25.1
    9 7 -9 21.6
    -9 7 9 27.6
    9 7 -9 21.3
    -7 -7 9 10.6
    -7 7 9 10.1
    7 7 -9 16.9
    7 7 -9 13.3
    7 7 -9 8.9
    -7 7 9 11.6
    -7 7 9 13.2
    -7 7 9 11
    -5 7 9 23.5
    5 7 -9 33.3
    5 7 -9 24.4
    5 7 -9 27.3
    -5 7 9 27.9
    5 7 -9 34
    5 7 -9 17.9
    -3 -7 9 1.4
    3 7 -9 -3.6
    -3 7 9 1.5
    3 7 -9 7
    3 7 -9 2.5
    3 7 -9 -0.8
    3 7 -9 3.8
    -3 7 9 5.1
    -3 7 9 3.2
    -1 -7 9 0.9
    1 7 -9 -1.7
    1 7 -9 5.4
    -1 7 9 3.4
    1 7 -9 1.5
    1 7 -9 2.4
    -1 7 9 2.2
    -1 7 9 6.3
    -1 7 -9 0
    1 7 9 0.7
    1 7 9 0
    -1 7 -9 -0.4
    -1 7 -9 -4
    -1 7 -9 5.9
    1 7 9 1.1
    3 7 9 46.7
    3 7 9 43.5
    3 7 9 53.19
    -3 7 -9 42.9
    -3 7 -9 33.5
    -3 7 -9 60.69
    5 7 9 2.9
    -5 7 -9 -2.7
    -5 7 -9 6.6
    -5 7 -9 -2.1
    5 7 9 -6.6
    -7 7 -9 7.1
    -7 7 -9 7
    -7 7 -9 4.7
    7 7 9 -0.4
    -9 7 -9 3.6
    -9 7 -9 3.1
    -9 7 -9 -5.4
    -11 7 -9 16.5
    -11 7 -9 16.8
    -18 -8 9 21.7
    -18 8 9 18.3
    -18 8 9 19.1
    -16 8 9 81.99
    -16 8 9 69.79
    16 8 -9 83.19
    -16 8 9 81.39
    -14 -8 9 -2.1
    14 8 -9 6.9
    -14 8 9 3.3
    -14 8 9 7.5
    -14 8 9 4.5
    14 8 -9 9
    -14 8 9 6
    -12 -8 9 4.9
    -12 8 9 15.1
    -12 8 9 6.6
    -12 8 9 20.6
    12 8 -9 11
    12 8 -9 18.3
    12 8 -9 13.6
    -12 8 9 13.3
    -10 -8 9 28.8
    -10 8 9 46.2
    -10 8 9 41.2
    10 8 -9 49.9
    10 8 -9 61.19
    10 8 -9 33.9
    -8 8 9 86.09
    8 8 -9 71.69
    8 8 -9 79.19
    8 8 -9 80.09
    -8 8 9 74.79
    -6 -8 9 31.8
    -6 8 9 27.1
    6 8 -9 21.6
    -6 8 9 29.5
    4 8 -9 35.8
    4 8 -9 33.5
    -4 8 9 47.8
    -4 8 9 49.5
    -4 8 9 51.19
    2 8 -9 37.6
    -2 8 9 36
    -2 8 9 34.9
    2 8 -9 33.4
    0 -8 9 19.6
    0 8 9 37.9
    0 8 9 28.6
    0 8 -9 33.2
    0 8 -9 23.9
    0 8 -9 24.4
    2 8 9 39.9
    -2 8 -9 50.09
    2 8 9 31.6
    -2 8 -9 38.3
    4 -8 9 27.9
    -4 8 -9 24.8
    6 -8 9 2.7
    -6 8 -9 -4.5
    -6 8 -9 -4.1
    -6 8 -9 -0.4
    -8 8 -9 -0.5
    -9 9 9 3.7
    9 9 -9 6.1
    -7 9 9 5.6
    7 9 -9 3.3
    -7 9 9 10
    5 9 -9 1
    -5 9 9 7.1
    -5 9 9 3.9
    3 9 -9 26.2
    3 9 -9 21.2
    3 9 -9 21.5
    -3 9 9 28.9
    1 9 -9 9.2
    -34 0 10 5.4
    -32 0 10 25.2
    -32 0 10 19.6
    32 0 -10 17.2
    -30 0 10 -0.6
    -30 0 10 2.9
    30 0 -10 1.7
    -30 0 10 5.4
    -28 0 10 113.69
    28 0 -10 90.09
    -28 0 10 81.09
    28 0 -10 105.59
    -28 0 10 99.69
    26 0 -10 75.19
    -26 0 10 76.79
    -26 0 10 68.89
    26 0 -10 92.69
    -24 0 10 215.98
    -24 0 10 232.48
    -24 0 10 233.28
    24 0 -10 273.87
    -22 0 10 76.59
    22 0 -10 95.19
    -22 0 10 99.39
    -22 0 10 73.29
    22 0 -10 86.49
    -22 0 10 63.79
    -20 0 10 188.78
    20 0 -10 207.18
    -20 0 10 201.08
    -20 0 10 202.98
    -20 0 10 208.88
    20 0 -10 204.78
    -20 0 10 230.88
    -18 0 10 1
    -18 0 10 0.4
    -18 0 10 1.8
    -18 0 10 1.4
    -18 0 10 -0.9
    18 0 -10 -1.2
    16 0 -10 29
    -16 0 10 30.3
    -16 0 10 26.5
    -16 0 10 18.7
    16 0 -10 21.1
    -16 0 10 22.9
    -16 0 10 28.7
    -16 0 10 27.6
    -14 0 10 -0.1
    -14 0 10 0.8
    -14 0 10 0.1
    -14 0 10 0.3
    -14 0 10 2.1
    -14 0 10 0.3
    14 0 -10 -0.4
    12 0 -10 52.79
    -12 0 10 52.19
    -12 0 10 53.19
    -12 0 10 49.99
    -12 0 10 56.79
    -12 0 10 54.59
    -12 0 10 54.89
    -10 0 10 57.09
    -10 0 10 59.09
    -10 0 10 51.89
    10 0 -10 52.89
    -10 0 10 50.19
    -10 0 10 52.39
    -8 0 10 633.94
    8 0 -10 600.44
    -8 0 10 507.65
    -8 0 10 585.24
    -8 0 10 644.94
    -8 0 10 582.24
    -8 0 10 540.55
    -8 0 10 607.14
    -6 0 10 8.3
    -6 0 10 10.6
    -6 0 10 11.4
    -6 0 10 9.2
    6 0 -10 9.6
    -6 0 10 8.8
    -6 0 10 12
    -6 0 10 8.4
    -4 0 10 697.13
    -4 0 10 703.43
    4 0 -10 727.73
    -4 0 10 760.12
    -4 0 10 711.03
    -2 0 10 99.59
    -2 0 10 96.59
    -2 0 10 95.19
    -2 0 10 84.79
    2 0 -10 88.99
    -2 0 10 80.29
    0 0 10 119.89
    0 0 10 117.59
    0 0 10 119.39
    0 0 -10 112.69
    0 0 10 118.89
    2 0 10 24.6
    2 0 10 31.7
    2 0 10 30.3
    2 0 10 34.8
    2 0 10 39.3
    -4 0 -10 52.49
    4 0 10 51.79
    4 0 10 46.8
    4 0 10 52.59
    4 0 10 54.39
    4 0 10 54.79
    -6 0 -10 73.99
    6 0 10 78.89
    6 0 10 89.29
    6 0 10 76.69
    6 0 10 63.19
    6 0 10 68.79
    8 0 10 209.58
    8 0 10 238.18
    8 0 10 230.68
    -8 0 -10 240.98
    10 0 10 8.3
    -10 0 -10 11.8
    10 0 10 15.8
    10 0 10 1.7
    10 0 10 15.1
    12 0 10 158.88
    12 0 10 155.98
    -12 0 -10 152.58
    12 0 10 137.19
    12 0 10 147.09
    14 0 10 144.69
    14 0 10 121.89
    14 0 10 93.39
    14 0 10 115.39
    -14 0 -10 116.39
    16 0 10 3
    16 0 10 10.4
    16 0 10 9.3
    16 0 10 15.6
    -16 0 -10 9.1
    16 0 10 14.2
    18 0 10 107.69
    18 0 10 121.29
    -18 0 -10 118.09
    18 0 10 145.69
    -20 0 -10 9
    20 0 10 13.7
    -20 0 -10 9.9
    20 0 10 13.1
    33 -1 -10 4.8
    -33 -1 10 8.4
    33 -1 -10 3.7
    -33 -1 10 8.2
    -33 1 10 5.6
    -33 1 10 3.2
    -33 1 10 11.2
    33 1 -10 3.4
    31 -1 -10 42.8
    -31 -1 10 40.5
    31 -1 -10 35.1
    31 1 -10 27.9
    -31 1 10 41.9
    -31 1 10 35.5
    -31 1 10 41.7
    29 -1 -10 23.4
    -29 -1 10 17.9
    29 -1 -10 30.6
    -29 -1 10 24.2
    29 1 -10 13.8
    -29 1 10 27.5
    -29 1 10 17.5
    29 1 -10 18.9
    27 -1 -10 221.28
    -27 -1 10 176.78
    27 -1 -10 188.18
    -27 -1 10 211.18
    -27 1 10 186.98
    -27 1 10 233.68
    -27 1 10 202.48
    -27 1 10 172.48
    27 1 -10 217.18
    27 1 -10 184.18
    -25 -1 10 1.3
    25 -1 -10 4.2
    -25 -1 10 5.9
    25 -1 -10 2.7
    -25 -1 10 -0.2
    25 1 -10 5.7
    -25 1 10 1
    -25 1 10 2.9
    25 1 -10 3.7
    -25 1 10 5.4
    -25 1 10 3.7
    -23 -1 10 107.29
    23 -1 -10 128.39
    -23 -1 10 119.09
    -23 1 10 133.19
    -23 1 10 121.09
    -23 1 10 119.79
    -23 1 10 116.19
    23 1 -10 127.29
    -23 1 10 103.89
    23 1 -10 119.59
    23 1 -10 119.39
    -21 -1 10 5.6
    -21 -1 10 6
    -21 -1 10 6.4
    -21 -1 10 15.1
    -21 -1 10 5.8
    -21 1 10 11.1
    -21 1 10 8.6
    -21 1 10 7.7
    -21 1 10 8.5
    21 1 -10 7.9
    21 1 -10 8
    -21 1 10 10.2
    -19 -1 10 15.2
    -19 -1 10 14.2
    -19 -1 10 16.4
    -19 -1 10 16.1
    -19 -1 10 29.7
    -19 1 10 16.6
    19 1 -10 17.4
    19 1 -10 15.2
    -19 1 10 21.3
    -19 1 10 11.2
    -19 1 10 16.9
    -19 1 10 17
    -19 1 10 16.9
    -17 -1 10 126.69
    -17 -1 10 126.99
    -17 -1 10 126.49
    -17 -1 10 106.09
    -17 1 10 116.69
    -17 1 10 121.99
    -17 1 10 108.89
    -17 1 10 130.59
    17 1 -10 118.59
    -17 1 10 125.19
    17 1 -10 123.29
    -17 1 10 124.79
    -15 -1 10 160.08
    -15 -1 10 148.29
    -15 -1 10 129.09
    -15 -1 10 148.09
    -15 -1 10 147.39
    15 1 -10 146.69
    -15 1 10 154.28
    -15 1 10 145.79
    -15 1 10 152.68
    -15 1 10 156.38
    15 1 -10 154.48
    -15 1 10 147.09
    -15 1 10 125.09
    -15 1 10 131.19
    -15 1 10 154.48
    -15 1 10 150.08
    -13 -1 10 72.69
    -13 -1 10 65.59
    -13 -1 10 83.19
    -13 -1 10 78.89
    -13 -1 10 68.09
    -13 -1 10 61.89
    13 -1 -10 72.69
    -13 1 10 69.89
    -13 1 10 70.29
    -13 1 10 73.39
    -13 1 10 72.49
    -13 1 10 83.39
    13 1 -10 71.49
    -13 1 10 77.99
    -13 1 10 63.89
    -13 1 10 73.19
    -11 -1 10 499.05
    -11 -1 10 492.85
    -11 -1 10 473.75
    -11 -1 10 467.65
    11 -1 -10 468.15
    -11 -1 10 501.25
    -11 -1 10 434.06
    -11 1 10 487.95
    -11 1 10 515.45
    -11 1 10 471.15
    -11 1 10 467.45
    -11 1 10 454.15
    11 1 -10 474.85
    -11 1 10 498.65
    -11 1 10 449.86
    -11 1 10 458.75
    -9 -1 10 11
    -9 -1 10 14
    -9 -1 10 9.8
    -9 -1 10 9.1
    9 -1 -10 11.8
    -9 1 10 12.4
    -9 1 10 11.9
    -9 1 10 11.7
    -9 1 10 14.4
    9 1 -10 11.1
    -9 1 10 9.9
    -9 1 10 12.3
    -9 1 10 13.9
    -9 1 10 12.3
    -7 -1 10 154.88
    -7 -1 10 157.28
    -7 -1 10 146.89
    -7 -1 10 173.68
    7 -1 -10 158.78
    -7 1 10 158.98
    -7 1 10 157.58
    -7 1 10 167.18
    -7 1 10 150.18
    -7 1 10 166.98
    7 1 -10 166.38
    -7 1 10 154.98
    -7 1 10 165.48
    -7 1 10 160.38
    5 -1 -10 187.28
    -5 -1 10 195.98
    -5 -1 10 161.58
    -5 -1 10 190.78
    -5 -1 10 169.78
    -5 1 10 158.38
    5 1 -10 197.58
    -5 1 10 176.48
    -5 1 10 192.98
    -5 1 10 184.98
    -5 1 10 202.48
    -5 1 10 182.28
    -3 -1 10 21.2
    3 -1 -10 26.4
    -3 -1 10 30.8
    -3 -1 10 21.2
    -3 -1 10 22
    -3 -1 10 26.3
    -3 1 10 27.1
    -3 1 10 26.9
    -3 1 10 23.6
    -3 1 10 26.7
    -3 1 10 22.3
    -3 1 10 26.7
    3 1 -10 27.1
    -1 -1 10 413.46
    -1 -1 10 399.46
    -1 -1 10 336.17
    -1 -1 10 394.26
    -1 -1 10 420.26
    -1 1 10 422.96
    -1 1 10 378.76
    -1 1 10 403.46
    -1 1 10 418.76
    -1 1 10 407.66
    1 1 -10 412.96
    -1 1 10 389.36
    1 -1 10 73.69
    1 -1 10 87.59
    1 -1 10 95.59
    1 -1 10 92.99
    1 -1 10 86.49
    1 1 10 84.79
    1 1 10 98.09
    1 1 10 105.19
    1 1 10 94.39
    1 1 10 98.29
    -1 1 -10 94.79
    3 -1 10 61.79
    3 -1 10 51.99
    3 -1 10 59.39
    3 -1 10 66.09
    3 1 10 53.69
    3 1 10 62.49
    3 1 10 64.09
    -3 1 -10 61.89
    -3 1 -10 58.79
    3 1 10 65.39
    -5 -1 -10 101.99
    5 -1 10 74.79
    5 -1 10 99.79
    5 -1 10 95.19
    5 -1 10 114.09
    -5 1 -10 94.29
    5 1 10 93.29
    5 1 10 102.29
    5 1 10 112.39
    5 1 10 103.49
    -5 1 -10 92.29
    5 1 10 91.99
    7 -1 10 10.7
    7 -1 10 3.8
    7 -1 10 9.7
    7 -1 10 1.6
    -7 -1 -10 7.4
    7 1 10 13.1
    7 1 10 7.9
    7 1 10 8.2
    7 1 10 8.8
    9 -1 10 23.3
    9 -1 10 43.3
    9 -1 10 32.5
    -9 -1 -10 39.5
    9 -1 10 43.7
    -9 1 -10 40.8
    9 1 10 43.7
    9 1 10 43.2
    9 1 10 30.2
    9 1 10 29.8
    11 -1 10 157.88
    11 -1 10 178.38
    11 -1 10 143.59
    11 -1 10 130.79
    -11 -1 -10 161.18
    11 1 10 131.89
    11 1 10 134.19
    -11 1 -10 142.79
    11 1 10 160.78
    -13 -1 -10 27.5
    13 -1 10 36.4
    13 -1 10 24.8
    13 -1 10 20.6
    13 -1 10 11.9
    13 1 10 19.7
    -13 1 -10 21.7
    13 1 10 15.3
    13 1 10 19
    13 1 10 25.6
    15 -1 10 183.98
    15 -1 10 162.78
    15 -1 10 161.28
    -15 -1 -10 196.98
    15 1 10 150.38
    15 1 10 187.98
    -15 1 -10 169.38
    15 1 10 201.48
    15 1 10 194.88
    17 -1 10 3.8
    17 -1 10 -0.4
    -17 -1 -10 3.7
    17 -1 10 -5.3
    17 1 10 2.1
    -17 1 -10 -0.7
    17 1 10 -6.9
    17 1 10 -2.8
    -19 -1 -10 10.6
    19 -1 10 21.7
    19 -1 10 10.7
    19 1 10 12.9
    19 1 10 10.7
    -19 1 -10 10.8
    19 1 10 12.5
    -19 1 -10 16.7
    19 1 10 15.1
    21 -1 10 0.4
    21 -1 10 3.1
    -21 -1 -10 -1.2
    21 1 10 1.1
    -21 1 -10 -3.1
    21 1 10 2.6
    -32 -2 10 33.1
    32 -2 -10 30.5
    32 -2 -10 32.3
    -32 2 10 37.9
    32 2 -10 23.9
    -32 2 10 31.5
    -32 2 10 26.8
    -32 2 10 37.8
    30 -2 -10 104.29
    30 -2 -10 122.39
    30 2 -10 115.99
    -30 2 10 121.09
    -30 2 10 131.69
    -28 -2 10 3.9
    -28 -2 10 12.8
    28 -2 -10 4.5
    -28 2 10 2.6
    28 2 -10 -1
    -28 2 10 10.4
    28 2 -10 3.5
    -28 2 10 4.7
    -28 2 10 6.5
    26 -2 -10 12.9
    -26 -2 10 9.8
    -26 -2 10 11
    -26 2 10 15.6
    26 2 -10 12.5
    -26 2 10 14.8
    -26 2 10 11.8
    -26 2 10 8.7
    26 2 -10 5.7
    26 2 -10 12.7
    -24 -2 10 51.99
    -24 -2 10 64.69
    -24 -2 10 48.4
    24 2 -10 42.3
    -24 2 10 58.39
    -24 2 10 49.9
    -24 2 10 71.69
    24 2 -10 59.19
    -24 2 10 59.89
    24 2 -10 55.29
    -24 2 10 60.49
    -22 -2 10 8
    -22 -2 10 17.7
    -22 -2 10 13.7
    -22 -2 10 5.9
    22 2 -10 8.2
    22 2 -10 15
    -22 2 10 14.9
    -22 2 10 13.2
    -22 2 10 11.2
    22 2 -10 14.6
    -22 2 10 20.8
    -22 2 10 11.9
    -22 2 10 18.3
    -20 -2 10 232.98
    -20 -2 10 260.77
    -20 -2 10 233.88
    -20 2 10 266.87
    -20 2 10 226.48
    -20 2 10 219.38
    -20 2 10 243.58
    20 2 -10 232.28
    -20 2 10 227.48
    -20 2 10 222.58
    -18 -2 10 3.1
    -18 -2 10 2.5
    -18 -2 10 0.7
    -18 2 10 3.6
    -18 2 10 1.7
    -18 2 10 3.1
    18 2 -10 0.1
    -18 2 10 3.8
    -18 2 10 4.6
    18 2 -10 8.3
    -18 2 10 6.4
    -18 2 10 5.6
    -16 -2 10 197.48
    -16 -2 10 186.88
    -16 -2 10 184.28
    16 2 -10 186.98
    -16 2 10 182.78
    -16 2 10 159.28
    -16 2 10 184.68
    -16 2 10 176.28
    -16 2 10 180.88
    16 2 -10 169.58
    -16 2 10 180.28
    -16 2 10 184.98
    -16 2 10 190.28
    -14 -2 10 57.79
    -14 -2 10 60.29
    -14 -2 10 71.89
    -14 -2 10 63.09
    -14 2 10 63.79
    14 2 -10 62.89
    -14 2 10 60.79
    14 2 -10 61.99
    -14 2 10 62.29
    -14 2 10 61.99
    -14 2 10 64.29
    -14 2 10 55.79
    -14 2 10 63.59
    -14 2 10 59.99
    -14 2 10 59.19
    -12 -2 10 193.08
    -12 -2 10 169.28
    -12 -2 10 146.49
    -12 -2 10 175.38
    -12 2 10 174.08
    -12 2 10 171.18
    -12 2 10 166.88
    -12 2 10 170.48
    -12 2 10 168.88
    -12 2 10 173.48
    12 2 -10 180.98
    -12 2 10 164.38
    -12 2 10 155.88
    -12 2 10 182.98
    -12 2 10 167.98
    12 2 -10 166.78
    -10 -2 10 21.5
    10 -2 -10 20.5
    -10 -2 10 20.5
    -10 -2 10 22.6
    -10 -2 10 15.8
    -10 2 10 22.8
    -10 2 10 21.3
    -10 2 10 19.4
    -10 2 10 24.4
    -10 2 10 17
    10 2 -10 19.5
    -10 2 10 20.6
    -10 2 10 19.3
    -10 2 10 22.4
    -10 2 10 19.7
    -10 2 10 19.2
    8 -2 -10 376.86
    -8 -2 10 369.96
    -8 -2 10 395.26
    -8 -2 10 352.46
    -8 2 10 367.86
    -8 2 10 363.66
    8 2 -10 368.46
    -8 2 10 335.97
    -8 2 10 401.16
    -8 2 10 379.66
    -8 2 10 352.66
    -8 2 10 373.06
    -8 2 10 350.76
    -8 2 10 350.96
    -6 -2 10 1.2
    -6 -2 10 0.7
    -6 -2 10 3.5
    -6 -2 10 2.3
    -6 2 10 0.8
    -6 2 10 0.8
    -6 2 10 0.5
    -6 2 10 1.3
    -6 2 10 -1.9
    -6 2 10 1
    -6 2 10 0.4
    -6 2 10 0.4
    6 2 -10 1.1
    -4 -2 10 312.17
    -4 -2 10 312.47
    -4 -2 10 313.27
    -4 2 10 273.57
    4 2 -10 313.57
    -4 2 10 307.87
    -4 2 10 284.97
    -4 2 10 296.57
    -4 2 10 318.27
    -4 2 10 291.77
    -4 2 10 311.87
    -4 2 10 297.67
    -2 -2 10 -0.8
    -2 -2 10 1.3
    -2 -2 10 -0.4
    -2 -2 10 3.4
    -2 -2 10 -1.3
    -2 2 10 0.6
    -2 2 10 1
    -2 2 10 0.5
    -2 2 10 1.6
    -2 2 10 0.3
    -2 2 10 3.5
    -2 2 10 1.3
    -2 2 10 -0.4
    -2 2 10 -1
    2 2 -10 1.8
    0 -2 10 74.49
    0 -2 10 77.39
    0 -2 10 64.19
    0 -2 10 62.69
    0 -2 10 58.49
    0 2 -10 70.69
    0 2 10 73.59
    0 2 -10 77.89
    0 2 10 73.89
    0 2 10 83.09
    0 2 10 77.39
    0 2 10 72.99
    2 -2 10 4.9
    2 -2 10 6.9
    2 -2 10 0.7
    2 -2 10 7.9
    2 2 10 8
    2 2 10 6.7
    -2 2 -10 9.4
    2 2 10 10
    2 2 10 9.5
    2 2 10 8.1
    2 2 10 12.2
    -2 2 -10 6.8
    4 -2 10 71.39
    4 -2 10 65.39
    4 -2 10 67.49
    4 2 10 79.29
    4 2 10 56.19
    -4 2 -10 70.79
    4 2 10 73.09
    4 2 10 62.99
    4 2 10 73.59
    4 2 10 72.39
    -4 2 -10 65.89
    6 -2 10 20.1
    6 -2 10 30.7
    -6 -2 -10 24.3
    6 2 10 21.8
    6 2 10 28
    6 2 10 22
    -6 2 -10 22.6
    8 -2 10 229.28
    -8 -2 -10 259.17
    8 -2 10 252.07
    8 -2 10 200.48
    8 2 10 222.08
    8 2 10 238.08
    -8 2 -10 220.88
    8 2 10 216.38
    8 2 10 243.28
    -10 -2 -10 9.1
    10 -2 10 5.3
    10 -2 10 0.9
    10 -2 10 4.3
    10 -2 10 6.6
    10 2 10 3.6
    10 2 10 -6.9
    10 2 10 8.1
    -10 2 -10 4
    10 2 10 8
    12 -2 10 198.08
    -12 -2 -10 237.48
    12 -2 10 178.88
    12 2 10 176.98
    -12 2 -10 198.68
    12 2 10 221.98
    12 2 10 192.28
    12 2 10 226.08
    14 -2 10 0.1
    -14 -2 -10 3.5
    14 -2 10 -6
    -14 2 -10 -0.3
    14 2 10 -2.4
    14 2 10 2
    14 2 10 -3.7
    14 2 10 -3.3
    16 -2 10 36.3
    16 -2 10 35.1
    16 2 10 42.8
    16 2 10 31.4
    16 2 10 39.5
    -16 2 -10 40.2
    16 2 10 45.9
    18 -2 10 7.3
    18 -2 10 -1.9
    18 -2 10 6.4
    -18 2 -10 1.1
    -18 2 -10 0.3
    18 2 10 -0.7
    18 2 10 -1.8
    18 2 10 4.2
    18 2 10 1
    -20 -2 -10 3.1
    20 -2 10 -1.2
    20 2 10 0.8
    20 2 10 1.1
    20 2 10 -1.3
    20 2 10 1.9
    -20 2 -10 -1.7
    31 -3 -10 4.3
    -31 -3 10 11.9
    31 -3 -10 10.5
    -31 3 10 13.9
    -31 3 10 10
    -31 3 10 7
    -31 3 10 16.7
    -29 -3 10 6.7
    29 -3 -10 0.3
    -29 3 10 0.3
    -29 3 10 4.2
    -29 3 10 5.8
    -29 3 10 0.1
    -29 3 10 4.2
    29 3 -10 2.2
    -27 -3 10 41.1
    -27 3 10 41
    -27 3 10 42.1
    27 3 -10 39.3
    -27 3 10 55.59
    -27 3 10 40.7
    -25 -3 10 -6.9
    -25 -3 10 -0.4
    -25 3 10 1.3
    25 3 -10 -1
    -25 3 10 6.1
    -25 3 10 0.7
    -25 3 10 4.8
    -23 -3 10 165.38
    -23 -3 10 163.08
    -23 3 10 163.08
    23 3 -10 166.58
    -23 3 10 142.89
    -23 3 10 160.28
    -23 3 10 161.38
    23 3 -10 146.99
    -21 -3 10 55.59
    21 3 -10 67.29
    -21 3 10 62.79
    -21 3 10 61.19
    -21 3 10 69.19
    -21 3 10 67.99
    -21 3 10 81.09
    -21 3 10 62.79
    -21 3 10 64.79
    21 3 -10 62.59
    -19 -3 10 154.68
    -19 -3 10 158.08
    -19 3 10 170.98
    -19 3 10 146.49
    -19 3 10 148.39
    -19 3 10 139.79
    -19 3 10 148.09
    19 3 -10 142.79
    -19 3 10 157.98
    -19 3 10 147.59
    -17 -3 10 171.58
    -17 -3 10 168.48
    -17 -3 10 176.88
    -17 3 10 176.48
    -17 3 10 156.58
    -17 3 10 157.48
    -17 3 10 160.68
    17 3 -10 163.38
    -17 3 10 170.98
    -17 3 10 165.88
    -17 3 10 161.98
    -17 3 10 156.28
    -15 -3 10 49.6
    -15 -3 10 50.49
    -15 -3 10 46.5
    -15 3 10 47.9
    -15 3 10 44
    -15 3 10 48
    -15 3 10 50.59
    -15 3 10 44.8
    -15 3 10 49.99
    15 3 -10 46.8
    -15 3 10 47.8
    -15 3 10 48.3
    -13 -3 10 5.7
    -13 -3 10 7.1
    -13 -3 10 8.6
    -13 3 10 8.7
    13 3 -10 6.7
    -13 3 10 8
    -13 3 10 6.4
    -13 3 10 7.3
    -13 3 10 8.7
    13 3 -10 6
    -13 3 10 7.6
    -13 3 10 6.8
    -13 3 10 7.1
    -11 -3 10 77.89
    -11 -3 10 81.19
    -11 -3 10 67.89
    -11 3 10 79.69
    -11 3 10 75.89
    -11 3 10 79.29
    -11 3 10 78.09
    -11 3 10 74.59
    11 3 -10 78.59
    11 3 -10 60.69
    -11 3 10 77.69
    -11 3 10 75.99
    -11 3 10 79.29
    -11 3 10 74.49
    -9 -3 10 4.5
    -9 -3 10 2.2
    -9 -3 10 3.3
    -9 -3 10 1.3
    9 -3 -10 2.5
    -9 3 10 3.2
    -9 3 10 6.7
    -9 3 10 3.3
    9 3 -10 3.4
    -9 3 10 1.9
    -9 3 10 2.5
    9 3 -10 2.8
    -9 3 10 3.4
    -9 3 10 3.2
    -9 3 10 4.3
    -9 3 10 4.1
    -7 -3 10 234.48
    -7 -3 10 251.67
    -7 3 10 238.08
    -7 3 10 235.38
    -7 3 10 245.18
    -7 3 10 239.58
    7 3 -10 245.98
    -7 3 10 251.37
    -7 3 10 234.48
    -7 3 10 207.58
    -7 3 10 227.08
    7 3 -10 200.98
    -7 3 10 259.27
    -5 -3 10 240.98
    -5 -3 10 244.98
    -5 -3 10 233.58
    -5 3 10 240.88
    -5 3 10 216.18
    -5 3 10 233.68
    -5 3 10 250.07
    -5 3 10 234.98
    -5 3 10 226.18
    5 3 -10 245.68
    -5 3 10 236.38
    -5 3 10 234.78
    -5 3 10 249.48
    -3 -3 10 143.49
    -3 -3 10 179.38
    -3 -3 10 170.98
    -3 -3 10 177.68
    3 3 -10 185.78
    -3 3 10 187.68
    -3 3 10 173.48
    -3 3 10 170.78
    -3 3 10 171.38
    3 3 -10 161.88
    -3 3 10 172.88
    -3 3 10 175.68
    -3 3 10 156.48
    -3 3 10 174.48
    -1 -3 10 384.86
    -1 -3 10 408.76
    -1 -3 10 388.16
    -1 -3 10 408.86
    -1 3 10 403.16
    -1 3 10 374.86
    -1 3 10 397.86
    -1 3 10 401.56
    1 3 -10 347.27
    -1 3 10 376.36
    1 3 -10 422.66
    -1 3 10 408.06
    -1 3 10 377.96
    1 -3 10 27.6
    1 -3 10 28.6
    1 -3 10 25.5
    1 -3 10 26.1
    1 3 10 26.7
    -1 3 -10 33.2
    -1 3 -10 26.9
    1 3 10 32.1
    1 3 10 27.8
    1 3 10 32.3
    1 3 10 29.6
    3 -3 10 16.4
    3 -3 10 22.4
    3 -3 10 25.9
    3 3 10 17.6
    3 3 10 29.4
    3 3 10 23.8
    -3 3 -10 27.3
    -3 3 -10 18.7
    3 3 10 21.4
    3 3 10 29
    5 -3 10 11.5
    5 -3 10 8.9
    -5 -3 -10 10.7
    5 -3 10 8.6
    5 3 10 11.5
    5 3 10 11.5
    5 3 10 9
    -5 3 -10 5.7
    -5 3 -10 9.4
    7 -3 10 6.8
    7 -3 10 3.7
    -7 -3 -10 3.2
    -7 3 -10 2.8
    7 3 10 1.3
    7 3 10 8.4
    -7 3 -10 2.1
    7 3 10 6.2
    -7 3 -10 0.8
    7 3 10 3.5
    9 -3 10 31
    9 -3 10 43.7
    9 3 10 37.8
    9 3 10 46.6
    -9 3 -10 36.6
    -9 3 -10 40.6
    11 -3 10 121.99
    11 -3 10 140.99
    -11 3 -10 133.69
    11 3 10 148.99
    11 3 10 150.38
    11 3 10 154.88
    13 -3 10 33.6
    13 -3 10 35.2
    13 3 10 28.8
    13 3 10 32.2
    13 3 10 41.1
    13 3 10 46.5
    -13 3 -10 35.9
    15 -3 10 159.88
    15 -3 10 161.68
    15 3 10 192.58
    15 3 10 148.49
    15 3 10 185.08
    -15 3 -10 155.38
    15 3 10 186.28
    17 -3 10 3.6
    17 -3 10 -1.5
    17 -3 10 8.5
    17 3 10 -0.3
    17 3 10 0.5
    17 3 10 1.3
    17 3 10 0.2
    -17 3 -10 2.3
    19 -3 10 4.3
    -19 -3 -10 10.2
    -19 3 -10 1
    -19 3 -10 5.9
    19 3 10 9.3
    19 3 10 3.8
    19 3 10 3.9
    -30 -4 10 -0.6
    -30 4 10 2
    -30 4 10 -0.3
    -30 4 10 0.7
    30 4 -10 3.9
    -30 4 10 3.8
    -28 -4 10 74.99
    -28 4 10 79.69
    -28 4 10 67.29
    28 4 -10 73.99
    -28 4 10 88.69
    -28 4 10 80.19
    -28 4 10 74.49
    -26 -4 10 18.3
    -26 4 10 15.1
    -26 4 10 11.2
    -26 4 10 22.2
    -26 4 10 13.6
    26 4 -10 16.4
    -24 -4 10 134.59
    -24 4 10 133.19
    24 4 -10 152.28
    -24 4 10 163.58
    -24 4 10 142.89
    -24 4 10 136.89
    -22 -4 10 29.4
    -22 4 10 36.3
    22 4 -10 28
    -22 4 10 36.8
    -22 4 10 34
    -22 4 10 42.6
    22 4 -10 29
    -22 4 10 27.3
    -22 4 10 28.5
    -20 -4 10 95.29
    -20 4 10 108.49
    20 4 -10 95.99
    -20 4 10 104.79
    -20 4 10 95.19
    -20 4 10 88.99
    -20 4 10 96.79
    -20 4 10 101.49
    -20 4 10 97.39
    -20 4 10 98.99
    20 4 -10 116.09
    -18 -4 10 33.8
    -18 4 10 40
    -18 4 10 41.1
    -18 4 10 36.9
    -18 4 10 42.2
    -18 4 10 31
    -18 4 10 38.2
    18 4 -10 34.8
    18 4 -10 28.4
    -16 -4 10 66.19
    -16 4 10 56.49
    -16 4 10 49.7
    -16 4 10 55.59
    16 4 -10 52.79
    16 4 -10 46.5
    -16 4 10 52.89
    -16 4 10 55.99
    -16 4 10 56.69
    -14 -4 10 10.9
    -14 -4 10 14.9
    -14 -4 10 10.9
    -14 4 10 8.4
    -14 4 10 10
    -14 4 10 6.2
    -14 4 10 8.7
    -14 4 10 6.9
    14 4 -10 8.6
    -14 4 10 12.5
    -14 4 10 6.2
    -12 -4 10 84.69
    -12 -4 10 87.69
    -12 4 10 80.39
    -12 4 10 91.49
    -12 4 10 83.39
    -12 4 10 82.79
    -12 4 10 93.29
    -12 4 10 85.59
    -12 4 10 97.49
    12 4 -10 86.79
    -12 4 10 92.89
    12 4 -10 88.39
    -10 -4 10 8.9
    -10 -4 10 5.6
    -10 4 10 6.1
    -10 4 10 8.7
    -10 4 10 7.6
    10 4 -10 0.7
    -10 4 10 6.5
    -10 4 10 5.5
    10 4 -10 6.6
    -10 4 10 4.8
    -10 4 10 6
    -8 -4 10 152.48
    -8 -4 10 145.09
    -8 -4 10 159.28
    8 4 -10 155.18
    -8 4 10 182.08
    -8 4 10 175.88
    -8 4 10 164.78
    -8 4 10 155.18
    8 4 -10 170.38
    -8 4 10 169.98
    8 4 -10 166.08
    -8 4 10 156.18
    -8 4 10 187.68
    -6 -4 10 2.7
    -6 -4 10 2.3
    -6 -4 10 3.1
    -6 -4 10 -1
    -6 4 10 5.2
    -6 4 10 4.6
    6 4 -10 4
    6 4 -10 3.3
    -6 4 10 3.3
    -6 4 10 3.8
    -6 4 10 5.8
    -6 4 10 3.8
    6 4 -10 3.9
    -6 4 10 1.3
    -4 -4 10 212.58
    -4 -4 10 235.38
    -4 -4 10 209.08
    -4 4 10 198.58
    -4 4 10 220.18
    -4 4 10 206.18
    4 4 -10 189.48
    -4 4 10 224.38
    4 4 -10 202.88
    4 4 -10 228.58
    -4 4 10 212.98
    -4 4 10 223.78
    -4 4 10 222.08
    -2 -4 10 1.2
    -2 -4 10 3.7
    -2 -4 10 2.1
    -2 -4 10 5
    -2 4 10 3.2
    -2 4 10 6.4
    -2 4 10 3.1
    2 4 -10 1.7
    -2 4 10 3.7
    2 4 -10 3
    -2 4 10 0.5
    -2 4 10 5.1
    2 4 -10 2.6
    -2 4 10 2
    0 -4 10 191.88
    0 4 10 235.28
    0 4 10 199.48
    0 4 10 211.58
    0 4 -10 234.58
    0 4 10 218.68
    0 4 10 206.58
    0 4 10 209.48
    0 4 10 220.88
    0 4 -10 182.88
    2 -4 10 3.3
    2 -4 10 1.7
    -2 4 -10 4.2
    2 4 10 -0.6
    2 4 10 0.9
    2 4 10 2.9
    2 4 10 -0.1
    4 -4 10 138.19
    4 -4 10 137.49
    -4 -4 -10 133.49
    4 4 10 161.98
    -4 4 -10 157.18
    4 4 10 142.79
    4 4 10 144.29
    -4 4 -10 122.29
    -4 4 -10 164.78
    4 4 10 123.69
    6 -4 10 2.4
    6 -4 10 0.4
    6 4 10 8.4
    6 4 10 9.6
    -6 4 -10 1.6
    6 4 10 8.7
    6 4 10 4.7
    -6 4 -10 4.4
    -6 4 -10 3
    8 -4 10 34.8
    8 -4 10 31.5
    -8 4 -10 37.4
    8 4 10 36.6
    -8 4 -10 34.2
    8 4 10 42
    10 -4 10 0.2
    10 -4 10 -4.1
    10 4 10 3.3
    10 4 10 0.2
    10 4 10 3.2
    -10 4 -10 2.1
    -10 4 -10 -0.5
    12 -4 10 8.3
    12 -4 10 1.6
    12 4 10 12.4
    12 4 10 11.1
    12 4 10 -1.3
    12 4 10 6.4
    -12 4 -10 10.2
    14 -4 10 0.4
    14 4 10 -3.7
    14 4 10 7.2
    14 4 10 4.9
    -16 -4 -10 34.1
    16 -4 10 34.9
    16 4 10 24.2
    -16 4 -10 32.2
    16 4 10 43.1
    16 4 10 29.3
    16 4 10 36.5
    18 -4 10 29.7
    -18 4 -10 16.4
    18 4 10 25.9
    18 4 10 22.2
    -18 4 -10 14.4
    -29 5 10 42.2
    -29 5 10 40.7
    -29 5 10 28.4
    29 5 -10 43.8
    -27 5 10 89.79
    27 5 -10 99.19
    27 5 -10 116.69
    -27 5 10 102.29
    -27 5 10 106.29
    -27 5 10 103.99
    25 5 -10 12.6
    -25 5 10 16.1
    -25 5 10 10
    -25 5 10 11.2
    -25 5 10 13.7
    25 5 -10 17.3
    23 5 -10 131.89
    -23 5 10 131.99
    -23 5 10 133.59
    -23 5 10 126.89
    -23 5 10 129.29
    -23 5 10 103.39
    -23 5 10 125.39
    23 5 -10 106.39
    -21 5 10 0.9
    -21 5 10 5.7
    -21 5 10 5.7
    21 5 -10 4.6
    -21 5 10 5.7
    -21 5 10 4.6
    -21 5 10 6.1
    -21 5 10 2.8
    21 5 -10 1.7
    19 5 -10 26
    -19 5 10 21.9
    -19 5 10 36
    -19 5 10 27.7
    19 5 -10 35.3
    -19 5 10 32.1
    -19 5 10 27.5
    -19 5 10 30.9
    -17 5 10 163.68
    -17 5 10 156.78
    -17 5 10 162.58
    -17 5 10 142.09
    -15 5 10 39.3
    -15 5 10 44.2
    -15 5 10 42.4
    15 5 -10 33.9
    -15 5 10 49.99
    -15 5 10 35.1
    -15 5 10 41.7
    -13 5 10 155.28
    -13 5 10 154.28
    13 5 -10 140.09
    -13 5 10 143.39
    13 5 -10 152.38
    -13 5 10 158.98
    -13 5 10 160.88
    -13 5 10 162.98
    11 5 -10 105.89
    -11 5 10 123.19
    11 5 -10 110.19
    -11 5 10 123.09
    -11 5 10 116.59
    -11 5 10 112.79
    -9 -5 10 3.3
    -9 5 10 6.7
    -9 5 10 4
    -9 5 10 7.2
    9 5 -10 3
    -9 5 10 5.2
    9 5 -10 5.3
    9 5 -10 7.6
    -7 -5 10 95.69
    -7 -5 10 81.49
    -7 -5 10 76.39
    -7 5 10 84.39
    7 5 -10 85.29
    7 5 -10 83.09
    -7 5 10 82.89
    7 5 -10 87.29
    -7 5 10 74.49
    -7 5 10 100.19
    -5 -5 10 4.6
    -5 -5 10 2.5
    -5 5 10 7.5
    -5 5 10 4.3
    -5 5 10 3.5
    5 5 -10 5.7
    -5 5 10 7.4
    5 5 -10 6.9
    5 5 -10 1.5
    -5 5 10 4.5
    -3 -5 10 59.99
    -3 -5 10 57.39
    -3 5 10 48.8
    -3 5 10 53.39
    3 5 -10 49.3
    -3 5 10 51.69
    -3 5 10 55.39
    -3 5 10 64.49
    3 5 -10 58.69
    3 5 -10 46
    3 5 -10 58.29
    -1 -5 10 222.18
    1 5 -10 199.68
    1 5 -10 222.78
    -1 5 10 235.48
    1 5 -10 239.68
    -1 5 10 248.28
    -1 5 10 256.87
    1 5 -10 202.98
    -1 5 10 244.58
    -1 5 10 251.57
    1 -5 10 58.59
    1 5 10 56.89
    1 5 10 54.99
    -1 5 -10 46.9
    -1 5 -10 52.39
    1 5 10 54.99
    3 -5 10 146.49
    3 5 10 133.49
    -3 5 -10 157.88
    3 5 10 176.68
    3 5 10 153.48
    3 5 10 173.48
    -3 5 -10 127.39
    -3 5 -10 159.88
    -5 5 -10 26.9
    -5 5 -10 18.3
    -5 5 -10 24.6
    5 5 10 23.6
    5 5 10 37.6
    7 -5 10 6.4
    7 5 10 9.1
    7 5 10 0.8
    -7 5 -10 2.9
    -7 5 -10 8.6
    -7 5 -10 4.5
    7 5 10 7.9
    9 -5 10 6.3
    -9 5 -10 4
    -9 5 -10 4.4
    9 5 10 -4.4
    9 5 10 6
    9 5 10 4.8
    11 -5 10 6.5
    11 5 10 1.9
    11 5 10 12.5
    11 5 10 13.6
    -11 5 -10 17.8
    -11 5 -10 9.7
    13 -5 10 8.7
    -13 -5 -10 6.1
    13 5 10 16.2
    13 5 10 12.4
    -13 5 -10 8.2
    13 5 10 5.7
    15 -5 10 41.9
    -15 5 -10 35.6
    -15 5 -10 40.3
    15 5 10 50.19
    15 5 10 33
    -26 6 10 32.3
    -26 6 10 29.5
    -26 6 10 23.2
    26 6 -10 30.3
    26 6 -10 30
    -26 6 10 26.1
    -24 6 10 16.7
    -24 6 10 13.6
    24 6 -10 21.2
    -24 6 10 19.7
    24 6 -10 11.7
    -24 6 10 18.4
    -22 6 10 4.8
    -22 6 10 0.5
    22 6 -10 -0.2
    22 6 -10 4.8
    -22 6 10 -2.7
    -22 6 10 0.7
    -20 6 10 123.49
    -20 6 10 119.99
    -20 6 10 110.19
    -20 6 10 126.29
    20 6 -10 92.39
    -20 6 10 96.19
    20 6 -10 122.19
    -20 6 10 127.59
    -18 6 10 -0.1
    -18 6 10 4
    -18 6 10 1.8
    -18 6 10 2.1
    -18 6 10 3.9
    18 6 -10 -1.1
    -18 6 10 1.5
    18 6 -10 -5
    -16 6 10 128.79
    -16 6 10 113.39
    -16 6 10 124.39
    -16 6 10 113.49
    -16 6 10 127.29
    16 6 -10 109.19
    -16 6 10 120.19
    16 6 -10 98.89
    14 6 -10 -1.6
    -14 6 10 1.9
    -14 6 10 -1.7
    -14 6 10 0.7
    14 6 -10 1.1
    -14 6 10 0.5
    14 6 -10 -5.1
    -14 6 10 2.6
    -12 6 10 79.49
    -12 6 10 96.29
    12 6 -10 71.59
    -12 6 10 93.19
    12 6 -10 67.09
    -12 6 10 91.29
    -10 -6 10 5.8
    -10 6 10 10
    10 6 -10 5.1
    -10 6 10 9.3
    10 6 -10 9.8
    -8 -6 10 87.79
    8 6 -10 91.39
    -8 6 10 102.69
    -8 6 10 104.59
    -6 -6 10 43.4
    -6 6 10 35.7
    6 6 -10 42.7
    -6 6 10 33.5
    -6 6 10 39.8
    -6 6 10 36.9
    -4 -6 10 65.09
    4 6 -10 66.29
    -4 6 10 69.89
    -2 -6 10 3.7
    2 6 -10 8.6
    2 6 -10 5
    2 6 -10 6.6
    -2 6 10 7.9
    -2 6 10 6.8
    0 -6 10 42.8
    0 6 10 46.7
    0 6 10 40.7
    0 6 -10 38.1
    0 6 -10 35.4
    0 6 10 43.4
    0 6 -10 33.6
    0 6 -10 44.5
    2 -6 10 39
    2 6 10 43.2
    2 6 10 41.9
    -2 6 -10 37.4
    -2 6 -10 31.3
    -2 6 -10 34.7
    2 6 10 33.6
    4 -6 10 69.59
    -4 6 -10 70.99
    -4 6 -10 78.09
    -4 6 -10 83.39
    4 6 10 74.99
    4 6 10 84.29
    4 6 10 83.89
    6 -6 10 42.5
    -6 6 -10 47.8
    6 6 10 47.6
    -6 6 -10 38.6
    6 6 10 31.7
    8 6 10 95.79
    -8 6 -10 95.69
    -8 6 -10 83.19
    10 -6 10 -2.4
    -10 6 -10 2.2
    10 6 10 -3.8
    -10 6 -10 -1
    -10 6 -10 -0.3
    10 6 10 4.1
    12 -6 10 51.69
    12 6 10 33.5
    -12 6 -10 23.9
    12 6 10 36.8
    14 -6 10 19.3
    -14 6 -10 17.6
    14 6 10 14.3
    -23 -7 10 11.3
    -23 7 10 24.8
    -23 7 10 19.2
    -23 7 10 19.6
    23 7 -10 15.9
    23 7 -10 27.7
    -21 7 10 10.7
    21 7 -10 3.3
    21 7 -10 14.4
    -21 7 10 2.9
    -21 7 10 9
    -21 7 10 8.7
    -19 7 10 115.09
    -19 7 10 97.69
    -19 7 10 121.09
    19 7 -10 126.19
    -19 7 10 128.59
    17 7 -10 51.39
    -17 7 10 49.3
    -17 7 10 59.09
    -17 7 10 53.59
    17 7 -10 41.7
    -17 7 10 42.8
    -17 7 10 53.29
    -15 -7 10 59.49
    15 7 -10 65.09
    -15 7 10 84.89
    15 7 -10 71.49
    -15 7 10 87.49
    15 7 -10 86.19
    -15 7 10 75.69
    -15 7 10 93.49
    13 7 -10 21.4
    13 7 -10 23.9
    13 7 -10 23.3
    -13 7 10 29.9
    -13 7 10 33.8
    -13 7 10 34.1
    -11 -7 10 -1.8
    11 7 -10 4.4
    11 7 -10 -3.4
    -11 7 10 6.4
    -11 7 10 2.6
    -11 7 10 3.5
    11 7 -10 5.9
    11 7 -10 3.2
    -11 7 10 0.6
    -9 -7 10 0.4
    9 7 -10 5.9
    -9 7 10 3.3
    9 7 -10 1.2
    -9 7 10 7.2
    -9 7 10 3.4
    9 7 -10 2.6
    -9 7 10 5.3
    9 7 -10 3.2
    -7 -7 10 6.5
    7 7 -10 13.7
    7 7 -10 4.9
    7 7 -10 8
    -7 7 10 7.3
    7 7 -10 10.9
    5 7 -10 24.6
    5 7 -10 13
    -5 7 10 16.6
    5 7 -10 14.1
    5 7 -10 14
    -5 7 10 16.2
    -3 -7 10 119.29
    -3 7 10 131.39
    3 7 -10 94.79
    -3 7 10 119.69
    3 7 -10 108.49
    3 7 -10 110.99
    3 7 -10 97.59
    -1 -7 10 69.09
    1 7 -10 63.49
    1 7 -10 61.49
    1 7 -10 56.69
    1 7 -10 55.79
    -1 7 10 69.19
    -1 7 10 77.49
    1 -7 10 84.09
    -1 7 -10 91.89
    1 7 10 90.49
    -1 7 -10 69.89
    1 7 10 104.59
    -1 7 -10 89.69
    -3 7 -10 52.29
    3 7 10 54.39
    -3 7 -10 64.79
    3 7 10 54.59
    5 -7 10 -2.2
    -5 7 -10 -5.2
    -5 7 -10 -0.3
    -5 7 -10 2.2
    -5 7 -10 1.7
    -7 7 -10 20.2
    -7 7 -10 14.4
    7 7 10 15.3
    -7 7 -10 19.3
    -9 7 -10 5
    -9 7 -10 2.7
    -9 7 -10 3.4
    -18 8 10 53.59
    -18 8 10 41.6
    18 8 -10 50.39
    -16 8 10 35.5
    -16 8 10 22.6
    16 8 -10 44
    -16 8 10 34.3
    -14 -8 10 -4.3
    14 8 -10 4.1
    -14 8 10 2.6
    -14 8 10 1.1
    -14 8 10 5.1
    14 8 -10 4.1
    12 8 -10 6.6
    -12 8 10 9
    -12 8 10 11.8
    12 8 -10 18.2
    12 8 -10 9.7
    -10 -8 10 15.2
    10 8 -10 19.2
    10 8 -10 13.1
    -10 8 10 23.1
    -8 8 10 22.9
    8 8 -10 22.6
    8 8 -10 18.7
    8 8 -10 24.7
    -6 -8 10 14.2
    -6 8 10 8.7
    -6 8 10 6.5
    6 8 -10 3.3
    -4 -8 10 78.39
    4 8 -10 82.69
    -4 8 10 101.59
    4 8 -10 82.69
    2 8 -10 24
    -2 8 10 13.4
    -2 8 10 16.5
    0 8 -10 104.99
    0 8 -10 98.09
    0 8 -10 94.49
    2 -8 10 1.4
    2 -8 10 -2.9
    -2 8 -10 5.4
    2 8 10 -1
    -2 8 -10 4.6
    2 8 10 6.9
    -2 8 -10 0.9
    -4 8 -10 43
    -4 8 -10 39.5
    -34 0 11 4.2
    -34 0 11 -1.9
    -32 0 11 3.9
    -32 0 11 3.7
    32 0 -11 0.5
    32 0 -11 -1.2
    -30 0 11 5.3
    -30 0 11 1.5
    30 0 -11 2.2
    30 0 -11 0.6
    -28 0 11 2.4
    28 0 -11 2.6
    28 0 -11 0.8
    -28 0 11 3.2
    -28 0 11 -1.5
    26 0 -11 0.5
    26 0 -11 3.8
    -26 0 11 1.2
    -26 0 11 4
    -26 0 11 -1.6
    -24 0 11 2.1
    -24 0 11 -3.8
    24 0 -11 2.9
    -24 0 11 -1.2
    -24 0 11 0
    -22 0 11 2
    -22 0 11 -2
    22 0 -11 -0.4
    -22 0 11 -1.7
    -22 0 11 0.1
    -20 0 11 -2.4
    20 0 -11 -3.9
    -20 0 11 0.3
    -20 0 11 2.3
    -20 0 11 -2.1
    -20 0 11 -2.7
    -18 0 11 -2
    -18 0 11 0
    -18 0 11 0.3
    -18 0 11 -1.1
    18 0 -11 -2.1
    -18 0 11 1.4
    -16 0 11 -1.1
    16 0 -11 4.1
    -16 0 11 1.5
    16 0 -11 -0.9
    -16 0 11 -1.3
    -16 0 11 -1.2
    -16 0 11 0
    -14 0 11 0.3
    -14 0 11 1
    -14 0 11 -0.4
    14 0 -11 -1.4
    -14 0 11 -0.9
    -14 0 11 -1.1
    -14 0 11 0
    -12 0 11 0.1
    -12 0 11 -0.5
    -12 0 11 0.5
    -12 0 11 0.6
    12 0 -11 -0.5
    -12 0 11 0
    -12 0 11 0.7
    -10 0 11 -0.1
    -10 0 11 1.2
    10 0 -11 -1.2
    -10 0 11 1.2
    -10 0 11 -0.3
    -10 0 11 0.3
    -10 0 11 -1.7
    -10 0 11 0
    -10 0 11 -1.1
    -8 0 11 0.7
    -8 0 11 1.1
    -8 0 11 0.9
    -8 0 11 0.9
    -8 0 11 -1
    -8 0 11 0.2
    8 0 -11 -0.5
    -8 0 11 0.8
    -6 0 11 -0.8
    -6 0 11 0.4
    -6 0 11 -2.1
    -6 0 11 1.3
    -6 0 11 1.2
    6 0 -11 -0.6
    -6 0 11 -0.5
    -4 0 11 -2.3
    -4 0 11 1.6
    4 0 -11 -0.1
    -4 0 11 -1.2
    -4 0 11 1.9
    -4 0 11 0.1
    -2 0 11 1.4
    -2 0 11 -0.5
    2 0 -11 -1.1
    -2 0 11 2.6
    -2 0 11 1.4
    -2 0 11 0.3
    0 0 -11 2.4
    0 0 11 2.5
    0 0 11 -4.7
    0 0 11 0.6
    0 0 11 3.1
    0 0 11 5.1
    0 0 11 1
    2 0 11 1.6
    2 0 11 4.2
    2 0 11 0.8
    2 0 11 -0.2
    2 0 11 -1.9
    -4 0 -11 -0.1
    4 0 11 2.7
    4 0 11 4.1
    4 0 11 -2.2
    4 0 11 0.9
    4 0 11 -3.6
    4 0 11 0.7
    -6 0 -11 -0.4
    6 0 11 -0.3
    6 0 11 -1.1
    6 0 11 2.9
    6 0 11 8.6
    6 0 11 0.3
    -8 0 -11 -0.8
    8 0 11 1.6
    8 0 11 1.3
    8 0 11 -1.5
    -10 0 -11 -3.1
    10 0 11 -5.9
    10 0 11 -0.4
    10 0 11 -3.8
    12 0 11 -9.4
    -12 0 -11 -4.2
    12 0 11 -1.5
    14 0 11 -4.8
    -14 0 -11 -1
    14 0 11 -7.6
    14 0 11 -5.4
    14 0 11 0.1
    16 0 11 -4.2
    -16 0 -11 -3.8
    16 0 11 -4.8
    16 0 11 -2.3
    -18 0 -11 -2.9
    18 0 11 -3.3
    18 0 11 -8.8
    -33 -1 11 15.6
    33 -1 -11 22.4
    -33 -1 11 27.6
    -33 1 11 32.1
    33 1 -11 22.8
    -33 1 11 14.9
    -33 1 11 26.1
    31 -1 -11 1.8
    -31 -1 11 10
    31 -1 -11 4.5
    -31 -1 11 7.3
    -31 1 11 4.7
    31 1 -11 1.5
    -31 1 11 -0.9
    -31 1 11 6.2
    -29 -1 11 45.6
    -29 -1 11 67.89
    29 -1 -11 61.89
    29 1 -11 55.89
    -29 1 11 77.19
    -29 1 11 74.29
    29 1 -11 68.99
    -29 1 11 56.99
    27 -1 -11 38.1
    27 -1 -11 29.3
    -27 -1 11 30.1
    -27 -1 11 22.5
    -27 -1 11 26.1
    -27 1 11 35.2
    -27 1 11 27.9
    -27 1 11 40.6
    -27 1 11 24.4
    27 1 -11 30.5
    27 1 -11 33.8
    -25 -1 11 4.5
    -25 -1 11 3.4
    25 -1 -11 6.7
    -25 -1 11 16
    -25 1 11 13
    -25 1 11 7.7
    -25 1 11 5.4
    -25 1 11 6.6
    25 1 -11 8.9
    25 1 -11 6.6
    23 -1 -11 63.79
    -23 -1 11 48.9
    -23 -1 11 65.19
    -23 -1 11 42.8
    -23 -1 11 51.89
    -23 1 11 69.39
    23 1 -11 60.79
    -23 1 11 55.99
    -23 1 11 60.09
    -23 1 11 41.7
    23 1 -11 57.29
    23 1 -11 66.69
    -23 1 11 59.49
    -21 -1 11 210.88
    -21 -1 11 224.88
    -21 -1 11 267.97
    21 -1 -11 249.68
    -21 -1 11 227.28
    -21 -1 11 189.08
    21 1 -11 235.68
    -21 1 11 225.08
    -21 1 11 241.78
    -21 1 11 221.78
    -21 1 11 213.38
    -21 1 11 217.68
    21 1 -11 235.68
    19 -1 -11 18
    -19 -1 11 19.7
    -19 -1 11 22.4
    -19 -1 11 19.7
    -19 -1 11 18.6
    -19 1 11 17.8
    -19 1 11 17.1
    19 1 -11 19.7
    -19 1 11 30.6
    -19 1 11 16.9
    17 -1 -11 31.6
    -17 -1 11 32.9
    -17 -1 11 30.2
    -17 -1 11 28.4
    -17 -1 11 36.7
    -17 1 11 33.5
    17 1 -11 27.5
    17 1 -11 28.1
    -17 1 11 29.2
    -17 1 11 33.4
    -17 1 11 30.4
    -17 1 11 40.5
    -15 -1 11 224.38
    -15 -1 11 219.58
    -15 -1 11 221.98
    -15 -1 11 235.28
    15 -1 -11 230.88
    -15 1 11 212.98
    -15 1 11 227.58
    -15 1 11 225.88
    15 1 -11 235.58
    -15 1 11 226.58
    15 1 -11 212.28
    -15 1 11 217.18
    -13 -1 11 318.67
    -13 -1 11 329.27
    -13 -1 11 310.67
    -13 -1 11 337.87
    13 -1 -11 328.07
    -13 -1 11 342.27
    -13 1 11 313.67
    -13 1 11 301.77
    -13 1 11 314.57
    -13 1 11 321.47
    -13 1 11 312.77
    -13 1 11 331.27
    -13 1 11 332.67
    13 1 -11 330.77
    -11 -1 11 3.6
    -11 -1 11 3.5
    -11 -1 11 3.5
    -11 -1 11 1.5
    11 -1 -11 2.3
    -11 -1 11 2.6
    -11 -1 11 3.8
    -11 1 11 4.5
    -11 1 11 3
    -11 1 11 1.9
    -11 1 11 2.9
    -11 1 11 2.9
    11 1 -11 1.7
    -11 1 11 3.1
    -11 1 11 2.2
    -11 1 11 4
    -11 1 11 0.9
    9 -1 -11 247.48
    -9 -1 11 262.87
    -9 -1 11 204.88
    -9 -1 11 229.38
    -9 -1 11 241.58
    -9 -1 11 239.58
    -9 1 11 252.27
    -9 1 11 244.38
    -9 1 11 244.98
    -9 1 11 245.38
    -9 1 11 251.67
    9 1 -11 253.47
    -9 1 11 215.08
    -9 1 11 251.07
    -9 1 11 232.48
    -9 1 11 229.38
    -7 -1 11 238.38
    -7 -1 11 260.37
    -7 -1 11 206.48
    -7 -1 11 248.88
    7 -1 -11 251.57
    -7 1 11 226.48
    -7 1 11 255.47
    -7 1 11 231.48
    -7 1 11 256.67
    -7 1 11 253.87
    -7 1 11 224.68
    7 1 -11 258.07
    -7 1 11 232.68
    -7 1 11 256.77
    5 -1 -11 130.49
    -5 -1 11 101.79
    -5 -1 11 124.29
    -5 -1 11 121.99
    -5 -1 11 115.49
    -5 1 11 122.49
    -5 1 11 104.29
    -5 1 11 115.69
    -5 1 11 125.69
    -5 1 11 121.29
    5 1 -11 127.49
    -5 1 11 107.49
    -5 1 11 124.99
    -5 1 11 114.49
    -3 -1 11 82.09
    -3 -1 11 81.29
    -3 -1 11 63.09
    -3 -1 11 75.39
    -3 -1 11 76.99
    -3 1 11 66.69
    3 1 -11 83.49
    -3 1 11 77.09
    -3 1 11 94.89
    -3 1 11 79.99
    -3 1 11 66.59
    -3 1 11 85.39
    -1 -1 11 369.46
    -1 -1 11 386.76
    -1 -1 11 357.56
    -1 -1 11 341.67
    -1 1 11 411.46
    1 1 -11 373.86
    -1 1 11 361.06
    -1 1 11 367.96
    -1 1 11 344.37
    -1 1 11 382.06
    -1 1 11 370.16
    1 -1 11 82.99
    1 -1 11 80.09
    1 -1 11 70.69
    1 -1 11 78.09
    1 1 11 81.99
    -1 1 -11 79.39
    1 1 11 90.99
    1 1 11 67.49
    -1 1 -11 74.89
    1 1 11 80.09
    1 1 11 81.29
    1 1 11 77.59
    3 -1 11 5.2
    3 -1 11 1.1
    3 -1 11 -1.2
    3 -1 11 0.4
    -3 -1 -11 1.8
    -3 1 -11 1.7
    3 1 11 1.2
    3 1 11 8
    3 1 11 2.3
    3 1 11 4.9
    -3 1 -11 1
    3 1 11 3.7
    3 1 11 3.3
    5 -1 11 125.79
    5 -1 11 116.19
    5 -1 11 119.09
    -5 -1 -11 110.19
    5 -1 11 97.69
    5 1 11 128.59
    -5 1 -11 104.59
    5 1 11 120.59
    5 1 11 113.09
    5 1 11 116.89
    5 1 11 116.89
    7 -1 11 200.68
    -7 -1 -11 211.78
    7 -1 11 157.78
    7 -1 11 196.78
    7 1 11 209.18
    7 1 11 193.28
    7 1 11 190.78
    -7 1 -11 185.08
    7 1 11 188.58
    -9 -1 -11 -0.8
    9 -1 11 -0.5
    9 -1 11 0.3
    -9 1 -11 0.3
    9 1 11 1
    9 1 11 1.2
    9 1 11 -6.3
    11 -1 11 20.6
    -11 -1 -11 17.1
    11 -1 11 13.3
    11 -1 11 13.1
    11 -1 11 17.3
    11 1 11 12.9
    -11 1 -11 13.7
    11 1 11 15.1
    11 1 11 18.2
    11 1 11 5.5
    13 -1 11 31.2
    13 -1 11 22.2
    -13 -1 -11 37
    13 -1 11 26.9
    13 -1 11 34.3
    13 1 11 32.1
    -13 1 -11 23.6
    13 1 11 21.6
    13 1 11 17.5
    13 1 11 30.9
    15 -1 11 26.1
    15 1 11 39.1
    15 1 11 23.9
    -15 1 -11 33.6
    15 1 11 28.3
    15 1 11 37.2
    17 -1 11 10.5
    -17 -1 -11 9.4
    17 -1 11 6.8
    17 1 11 3.9
    17 1 11 9.7
    17 1 11 4.7
    17 1 11 10.3
    -17 1 -11 7
    19 -1 11 28.8
    -19 -1 -11 21.7
    19 -1 11 9.6
    -19 1 -11 10.6
    -19 1 -11 14.9
    19 1 11 15.5
    19 1 11 13.6
    -32 -2 11 22.1
    32 -2 -11 13.6
    -32 2 11 16.9
    -32 2 11 16.9
    -32 2 11 11.6
    -32 2 11 14.8
    -30 -2 11 44.8
    30 -2 -11 38.3
    -30 2 11 43.8
    30 2 -11 31.5
    -30 2 11 40.5
    -30 2 11 48.5
    28 -2 -11 5
    -28 -2 11 13.8
    -28 -2 11 3.9
    -28 2 11 3.4
    -28 2 11 4.6
    28 2 -11 -3.8
    -28 2 11 8.4
    -28 2 11 2.2
    28 2 -11 5
    -26 -2 11 16.5
    -26 -2 11 14.1
    26 -2 -11 21.6
    -26 2 11 26.9
    -26 2 11 18.4
    -26 2 11 17.5
    -26 2 11 20.2
    26 2 -11 9.8
    26 2 -11 27.8
    26 2 -11 15
    -24 -2 11 14.3
    -24 -2 11 20.2
    -24 -2 11 17.9
    -24 2 11 21.9
    -24 2 11 27.3
    24 2 -11 31.7
    -24 2 11 24.9
    24 2 -11 12.8
    -24 2 11 33.5
    -24 2 11 24
    -22 -2 11 80.49
    -22 -2 11 62.19
    -22 -2 11 61.59
    -22 -2 11 56.69
    22 2 -11 72.99
    -22 2 11 63.49
    -22 2 11 59.19
    -22 2 11 67.39
    22 2 -11 49.9
    -22 2 11 77.99
    22 2 -11 61.99
    -22 2 11 69.19
    -22 2 11 84.69
    -22 2 11 67.99
    -20 -2 11 18
    -20 -2 11 17.1
    -20 -2 11 20.6
    -20 2 11 14.4
    20 2 -11 16.2
    -20 2 11 18.5
    -20 2 11 15.3
    -20 2 11 16.8
    -20 2 11 13.4
    -20 2 11 18.6
    20 2 -11 22.2
    -20 2 11 17.4
    -20 2 11 16.9
    -18 -2 11 71.59
    -18 -2 11 81.39
    -18 2 11 79.09
    -18 2 11 64.99
    -18 2 11 64.99
    -18 2 11 72.69
    -18 2 11 84.49
    18 2 -11 69.09
    -18 2 11 69.89
    -18 2 11 66.29
    -18 2 11 65.29
    -16 -2 11 10.8
    -16 -2 11 12.6
    -16 -2 11 15.2
    -16 2 11 11.4
    -16 2 11 10.3
    -16 2 11 10.4
    -16 2 11 8.8
    -16 2 11 7.7
    -16 2 11 9.1
    -16 2 11 11.6
    -16 2 11 17
    16 2 -11 11.6
    -14 -2 11 84.49
    -14 -2 11 78.09
    -14 -2 11 78.69
    14 -2 -11 81.59
    -14 2 11 77.89
    -14 2 11 89.89
    14 2 -11 65.49
    -14 2 11 75.99
    -14 2 11 82.89
    -14 2 11 74.29
    -14 2 11 71.39
    -14 2 11 77.09
    -14 2 11 77.79
    14 2 -11 80.59
    -12 -2 11 43.1
    -12 -2 11 48.2
    -12 -2 11 51.79
    -12 -2 11 51.39
    12 -2 -11 51.59
    -12 2 11 50.19
    -12 2 11 44.4
    -12 2 11 48.7
    -12 2 11 50.29
    12 2 -11 50.09
    12 2 -11 47
    -12 2 11 47.6
    -12 2 11 45.5
    -12 2 11 55.59
    -12 2 11 50.49
    -12 2 11 54.39
    -10 -2 11 170.98
    10 -2 -11 169.78
    -10 -2 11 176.48
    -10 -2 11 159.88
    -10 2 11 165.48
    -10 2 11 163.08
    -10 2 11 162.58
    10 2 -11 172.48
    -10 2 11 165.38
    -10 2 11 172.58
    -10 2 11 169.38
    -10 2 11 166.48
    -10 2 11 167.18
    -10 2 11 153.18
    -10 2 11 176.68
    -8 -2 11 2.2
    -8 -2 11 3.1
    -8 -2 11 0.8
    -8 -2 11 2
    8 -2 -11 1.7
    -8 -2 11 3.5
    8 2 -11 1.9
    -8 2 11 1.4
    -8 2 11 2.9
    -8 2 11 0.7
    -8 2 11 1.4
    -8 2 11 2.1
    -8 2 11 2.4
    -8 2 11 1.7
    -8 2 11 1.6
    -6 -2 11 33.5
    -6 -2 11 33.5
    -6 -2 11 29.3
    -6 -2 11 40.3
    -6 2 11 35.3
    -6 2 11 34.1
    6 2 -11 35.5
    -6 2 11 32.3
    -6 2 11 35.1
    -6 2 11 27.1
    -6 2 11 29.2
    -6 2 11 35.7
    -6 2 11 34.9
    -4 -2 11 47.8
    -4 -2 11 65.79
    -4 -2 11 58.79
    -4 -2 11 68.49
    -4 2 11 65.69
    4 2 -11 64.59
    -4 2 11 63.69
    -4 2 11 62.79
    -4 2 11 60.09
    -4 2 11 59.79
    -4 2 11 49.7
    -4 2 11 63.29
    -4 2 11 68.09
    -2 -2 11 182.88
    -2 -2 11 185.88
    -2 -2 11 164.38
    -2 -2 11 176.38
    -2 2 11 182.88
    -2 2 11 186.48
    -2 2 11 177.18
    2 2 -11 193.48
    -2 2 11 157.58
    -2 2 11 181.18
    -2 2 11 173.48
    -2 2 11 182.78
    -2 2 11 191.08
    0 -2 11 2.6
    0 -2 11 4.1
    0 -2 11 -1.2
    0 -2 11 1.8
    0 2 11 3.2
    0 2 -11 3.1
    0 2 11 -0.5
    0 2 11 1.5
    0 2 -11 0.9
    0 2 11 -3.2
    0 2 11 2.1
    0 2 11 6.2
    2 -2 11 4.6
    2 -2 11 -0.5
    2 -2 11 2.6
    2 -2 11 0.2
    2 2 11 1.5
    2 2 11 3.2
    2 2 11 1.8
    2 2 11 4
    -2 2 -11 2.5
    -2 2 -11 0.9
    2 2 11 1.9
    4 -2 11 50.69
    -4 -2 -11 45.6
    4 -2 11 59.99
    -4 2 -11 49.9
    4 2 11 56.59
    4 2 11 38.9
    4 2 11 46.9
    -4 2 -11 45.3
    4 2 11 56.79
    4 2 11 65.19
    4 2 11 52.19
    6 -2 11 112.59
    6 -2 11 85.99
    6 -2 11 112.79
    -6 -2 -11 118.89
    6 2 11 112.19
    6 2 11 117.49
    -6 2 -11 112.79
    -6 2 -11 95.99
    6 2 11 109.99
    6 2 11 107.59
    8 -2 11 4.7
    -8 -2 -11 3.9
    8 -2 11 -5.2
    8 -2 11 3.3
    8 -2 11 0.5
    8 2 11 6.4
    8 2 11 4.4
    8 2 11 2
    8 2 11 2.4
    -8 2 -11 2.3
    10 -2 11 3.7
    10 -2 11 2.8
    10 -2 11 4.8
    -10 -2 -11 7.1
    10 2 11 6.1
    10 2 11 9.1
    -10 2 -11 1.7
    12 -2 11 28.9
    12 -2 11 14.8
    -12 -2 -11 24
    -12 2 -11 22.2
    12 2 11 14.6
    12 2 11 22.1
    12 2 11 13
    12 2 11 7.4
    14 -2 11 19.1
    14 -2 11 40.6
    -14 2 -11 25.5
    14 2 11 18.4
    14 2 11 22.2
    14 2 11 32.7
    14 2 11 29.6
    16 -2 11 0.8
    16 -2 11 -1.4
    16 -2 11 2.8
    -16 2 -11 1.9
    16 2 11 0.6
    16 2 11 2.9
    16 2 11 -3.6
    16 2 11 6.7
    18 -2 11 11.8
    -18 -2 -11 11.3
    18 -2 11 15.4
    -18 2 -11 5.6
    18 2 11 15.4
    18 2 11 5.5
    18 2 11 12.3
    -18 2 -11 11
    18 2 11 8.8
    31 -3 -11 4.7
    -31 -3 11 9.6
    -31 3 11 6.2
    -31 3 11 3.3
    -31 3 11 6.5
    -29 -3 11 2
    29 -3 -11 3.2
    -29 3 11 4.3
    -29 3 11 3.5
    29 3 -11 3.6
    -29 3 11 4
    -29 3 11 2
    -29 3 11 -1.7
    -27 -3 11 127.39
    27 3 -11 139.29
    -27 3 11 117.29
    -27 3 11 139.49
    -27 3 11 145.29
    -27 3 11 125.79
    -27 3 11 128.89
    -25 -3 11 -4.9
    -25 -3 11 -1
    -25 3 11 -1.1
    25 3 -11 3.7
    25 3 -11 0.3
    -25 3 11 1
    -25 3 11 5.1
    -25 3 11 8.1
    -25 3 11 4
    -23 -3 11 161.98
    -23 -3 11 136.39
    -23 3 11 148.09
    23 3 -11 135.39
    -23 3 11 166.78
    -23 3 11 141.19
    23 3 -11 156.88
    -23 3 11 151.38
    -23 3 11 137.89
    -23 3 11 129.79
    -21 -3 11 4.8
    -21 -3 11 -6.3
    -21 -3 11 -2.5
    -21 3 11 3.6
    -21 3 11 0.7
    21 3 -11 3.1
    -21 3 11 9
    -21 3 11 0.6
    21 3 -11 2.9
    -21 3 11 1.5
    -21 3 11 1.8
    -21 3 11 2.9
    -19 -3 11 123.39
    -19 -3 11 120.39
    -19 -3 11 142.69
    -19 3 11 124.29
    -19 3 11 117.29
    -19 3 11 131.99
    -19 3 11 129.49
    -19 3 11 123.99
    -19 3 11 121.09
    -19 3 11 128.09
    19 3 -11 113.99
    -17 -3 11 2.9
    -17 -3 11 6.3
    -17 -3 11 5.5
    17 3 -11 3.4
    -17 3 11 5.3
    -17 3 11 8.3
    -17 3 11 5.1
    -17 3 11 5.2
    -17 3 11 3.4
    -17 3 11 4.6
    -17 3 11 3.5
    -15 -3 11 554.74
    -15 -3 11 571.94
    -15 -3 11 543.05
    -15 3 11 528.85
    -15 3 11 537.65
    -15 3 11 533.75
    -15 3 11 498.25
    -15 3 11 523.95
    -15 3 11 545.05
    15 3 -11 581.54
    -15 3 11 541.65
    -15 3 11 525.45
    -13 -3 11 1.5
    -13 -3 11 0.6
    -13 -3 11 -0.5
    -13 3 11 0.3
    -13 3 11 -1.1
    -13 3 11 1.3
    -13 3 11 0.6
    -13 3 11 0.7
    13 3 -11 -1
    -13 3 11 0.8
    -13 3 11 3.3
    -13 3 11 0.6
    -11 -3 11 15.1
    -11 -3 11 15.7
    -11 -3 11 16.1
    11 -3 -11 15.8
    -11 3 11 18.8
    -11 3 11 12.6
    11 3 -11 17.7
    -11 3 11 15.7
    -11 3 11 20.4
    -11 3 11 18.3
    -11 3 11 22.2
    -11 3 11 14.6
    -11 3 11 17.1
    -9 -3 11 26.2
    -9 -3 11 33.8
    -9 3 11 32.5
    -9 3 11 34.9
    9 3 -11 36.1
    -9 3 11 34.2
    -9 3 11 28
    -9 3 11 31.8
    -9 3 11 37.1
    -9 3 11 30.2
    -9 3 11 35.2
    -7 -3 11 804.82
    -7 -3 11 781.02
    -7 -3 11 780.62
    -7 3 11 672.53
    -7 3 11 797.32
    -7 3 11 777.32
    -7 3 11 798.72
    -7 3 11 776.92
    -7 3 11 784.02
    7 3 -11 807.22
    -7 3 11 778.02
    -7 3 11 699.93
    -5 -3 11 23.9
    -5 -3 11 24.5
    -5 -3 11 25.4
    -5 3 11 19.7
    -5 3 11 26.9
    5 3 -11 24.1
    -5 3 11 34.9
    5 3 -11 28.6
    -5 3 11 25.7
    -5 3 11 22.8
    -5 3 11 24
    -5 3 11 34
    -5 3 11 27
    -3 -3 11 39.4
    -3 -3 11 25.7
    -3 -3 11 39.6
    -3 3 11 39.8
    3 3 -11 30.5
    -3 3 11 38.9
    -3 3 11 37.6
    -3 3 11 34.9
    -3 3 11 45.7
    -3 3 11 38.3
    3 3 -11 38.2
    -3 3 11 30.4
    -1 -3 11 20
    -1 -3 11 17.5
    -1 -3 11 21.6
    -1 -3 11 21
    -1 3 11 20.2
    1 3 -11 25.3
    1 3 -11 15.1
    -1 3 11 25.3
    -1 3 11 19.4
    -1 3 11 19
    -1 3 11 20
    1 -3 11 493.05
    1 -3 11 488.45
    1 -3 11 522.35
    1 -3 11 577.94
    1 3 11 503.25
    -1 3 -11 557.84
    1 3 11 490.65
    1 3 11 503.95
    1 3 11 511.25
    1 3 11 535.55
    1 3 11 464.25
    3 -3 11 66.39
    3 -3 11 87.49
    3 -3 11 102.09
    -3 3 -11 77.99
    3 3 11 73.69
    3 3 11 99.99
    -3 3 -11 100.19
    3 3 11 69.99
    3 3 11 87.69
    3 3 11 90.79
    5 -3 11 123.49
    5 -3 11 107.49
    -5 -3 -11 152.28
    5 3 11 156.88
    5 3 11 130.99
    -5 3 -11 116.39
    -5 3 -11 140.09
    5 3 11 136.89
    5 3 11 130.59
    7 -3 11 -4.1
    -7 -3 -11 -1.9
    7 -3 11 0.8
    7 -3 11 -10.7
    7 3 11 0.5
    -7 3 -11 -2.2
    7 3 11 1.9
    -7 3 -11 -0.6
    -7 3 -11 -0.4
    7 3 11 0.7
    7 3 11 4.5
    9 -3 11 118.89
    9 -3 11 131.99
    9 -3 11 129.99
    9 3 11 144.89
    -9 3 -11 128.69
    9 3 11 156.48
    9 3 11 142.99
    11 -3 11 62.29
    11 -3 11 50.59
    11 3 11 78.19
    11 3 11 74.09
    -11 3 -11 69.59
    11 3 11 68.49
    13 -3 11 72.59
    13 -3 11 74.99
    13 3 11 64.29
    -13 3 -11 79.79
    13 3 11 84.79
    13 3 11 88.39
    15 -3 11 16.9
    15 3 11 24.3
    15 3 11 13.8
    -15 3 -11 17.5
    15 3 11 26.5
    17 -3 11 15.9
    17 -3 11 15.9
    -17 -3 -11 22.8
    17 -3 11 26.7
    17 3 11 19.9
    17 3 11 17.6
    17 3 11 13.3
    -17 3 -11 8.8
    -17 3 -11 14.9
    17 3 11 16.1
    30 -4 -11 14.2
    -30 4 11 2.6
    -30 4 11 7.6
    -30 4 11 9.6
    30 4 -11 14.8
    -28 -4 11 69.69
    -28 4 11 74.39
    28 4 -11 84.29
    -28 4 11 62.09
    -28 4 11 86.09
    -26 -4 11 40.5
    -26 4 11 44.3
    -26 4 11 49
    -26 4 11 39.9
    26 4 -11 47.1
    -26 4 11 48.1
    -24 -4 11 88.09
    -24 4 11 115.29
    -24 4 11 88.49
    -24 4 11 95.39
    24 4 -11 97.39
    -24 4 11 93.19
    -24 4 11 83.89
    -24 4 11 89.99
    -22 -4 11 6.4
    22 4 -11 2.3
    -22 4 11 7.3
    -22 4 11 -0.1
    22 4 -11 7
    -22 4 11 3.9
    -22 4 11 3.9
    -22 4 11 3
    -22 4 11 5.6
    -22 4 11 6
    -22 4 11 10
    -20 -4 11 44.4
    20 4 -11 41.6
    -20 4 11 49.8
    20 4 -11 55.19
    -20 4 11 52.19
    -20 4 11 43.9
    -20 4 11 49.8
    -20 4 11 44.4
    -20 4 11 51.09
    -20 4 11 50.59
    -20 4 11 51.29
    -18 -4 11 50.99
    -18 4 11 53.89
    -18 4 11 54.29
    -18 4 11 52.99
    -18 4 11 55.49
    -18 4 11 50.69
    -18 4 11 53.59
    -18 4 11 58.99
    -16 -4 11 175.38
    -16 -4 11 196.58
    -16 -4 11 184.58
    -16 4 11 173.88
    -16 4 11 175.18
    -16 4 11 158.58
    -16 4 11 168.38
    -16 4 11 183.58
    16 4 -11 173.38
    -16 4 11 180.18
    -14 -4 11 0.6
    -14 -4 11 5.7
    -14 4 11 0.5
    14 4 -11 -2
    -14 4 11 -0.1
    -14 4 11 1.4
    -14 4 11 2.1
    -14 4 11 0.6
    -14 4 11 -1.2
    -14 4 11 0
    -12 -4 11 5.8
    -12 -4 11 5.8
    -12 4 11 3.5
    -12 4 11 3.1
    12 4 -11 4.1
    -12 4 11 3.7
    -12 4 11 4.7
    -12 4 11 4.7
    -12 4 11 6.1
    -12 4 11 5.1
    -10 -4 11 32.2
    -10 4 11 28.2
    10 4 -11 36.3
    -10 4 11 33.9
    -10 4 11 33.8
    -10 4 11 31
    -10 4 11 33.4
    -10 4 11 41
    -10 4 11 35.7
    -8 -4 11 192.88
    -8 -4 11 170.68
    -8 4 11 196.28
    -8 4 11 192.88
    8 4 -11 190.38
    8 4 -11 192.68
    -8 4 11 193.68
    -8 4 11 168.98
    -8 4 11 196.28
    -8 4 11 166.48
    -8 4 11 165.98
    -6 -4 11 4.3
    -6 -4 11 4.7
    -6 -4 11 1.5
    -6 -4 11 1.4
    6 4 -11 5.1
    -6 4 11 6.6
    -6 4 11 4.1
    -6 4 11 7
    6 4 -11 3.2
    -6 4 11 8.9
    -6 4 11 5.2
    -6 4 11 6.5
    -6 4 11 5.8
    6 4 -11 4.8
    -4 -4 11 23.4
    -4 -4 11 18.7
    -4 -4 11 20.8
    -4 4 11 19
    4 4 -11 17.7
    4 4 -11 14.4
    -4 4 11 19.1
    4 4 -11 23.4
    -4 4 11 23.7
    -2 -4 11 5
    -2 -4 11 5.5
    -2 -4 11 8.8
    -2 -4 11 5.9
    -2 4 11 6.8
    -2 4 11 9.4
    2 4 -11 8.3
    -2 4 11 9.3
    -2 4 11 6.3
    -2 4 11 6
    2 4 -11 3.2
    0 -4 11 83.49
    0 -4 11 88.99
    0 4 11 107.29
    0 4 11 92.99
    0 4 11 95.69
    0 4 11 94.29
    0 4 -11 104.49
    0 4 -11 78.99
    2 -4 11 -2.8
    2 -4 11 9.4
    2 -4 11 7.8
    2 4 11 9.6
    -2 4 -11 9.1
    2 4 11 11.1
    2 4 11 7.8
    2 4 11 7.7
    4 -4 11 71.99
    4 -4 11 69.99
    -4 -4 -11 84.69
    4 4 11 80.19
    -4 4 -11 85.39
    -4 4 -11 87.39
    4 4 11 74.89
    4 4 11 84.09
    6 -4 11 -2.3
    6 -4 11 -10.7
    6 -4 11 3.2
    6 4 11 4.6
    -6 4 -11 -1
    -6 4 -11 -0.1
    -6 4 -11 -1.1
    6 4 11 0.6
    6 4 11 0.9
    6 4 11 0.3
    8 -4 11 7.8
    8 -4 11 4.4
    8 -4 11 10.4
    -8 4 -11 11.7
    -8 4 -11 8
    8 4 11 13
    8 4 11 10.8
    -8 4 -11 13.6
    8 4 11 13.7
    10 -4 11 9.5
    10 -4 11 0.2
    10 -4 11 2.1
    -10 4 -11 5.4
    10 4 11 8.3
    10 4 11 4.8
    10 4 11 8.4
    12 -4 11 55.29
    -12 4 -11 57.69
    12 4 11 45.4
    12 4 11 47.9
    14 -4 11 3.5
    14 -4 11 16.1
    -14 4 -11 2.4
    14 4 11 3.9
    14 4 11 -4.2
    14 4 11 2.3
    16 -4 11 2.9
    16 4 11 0.4
    16 4 11 -1
    -16 4 -11 -0.8
    16 4 11 -4.3
    -16 4 -11 -1.1
    -27 5 11 0.1
    -27 5 11 2.7
    27 5 -11 1.3
    -27 5 11 0.6
    -27 5 11 -6.6
    -27 5 11 -4.5
    -25 5 11 3.4
    -25 5 11 3.7
    25 5 -11 4
    -25 5 11 -1.9
    -25 5 11 1.6
    -25 5 11 5.2
    -23 5 11 20
    -23 5 11 20
    23 5 -11 22.3
    -23 5 11 27.3
    -23 5 11 23.2
    -23 5 11 9.2
    -23 5 11 20.1
    -21 5 11 313.27
    21 5 -11 352.16
    -21 5 11 285.67
    -21 5 11 337.97
    -21 5 11 318.97
    -21 5 11 332.27
    -21 5 11 330.77
    19 5 -11 0.1
    -19 5 11 1.6
    -19 5 11 -2.8
    -19 5 11 0.4
    -19 5 11 -0.1
    19 5 -11 4.2
    -19 5 11 2.6
    -19 5 11 1.2
    -19 5 11 -0.9
    -17 5 11 36.5
    -17 5 11 37.1
    -17 5 11 29.3
    17 5 -11 28.7
    -17 5 11 35.9
    -17 5 11 34.9
    -17 5 11 34.5
    -17 5 11 32.7
    -15 5 11 25.1
    15 5 -11 16.6
    -15 5 11 23.2
    -15 5 11 12.5
    -15 5 11 20.7
    -13 -5 11 431.26
    -13 5 11 436.46
    -13 5 11 476.35
    -13 5 11 410.66
    13 5 -11 398.96
    13 5 -11 415.06
    -13 5 11 441.86
    -13 5 11 464.35
    -11 -5 11 4.5
    -11 5 11 10.3
    -11 5 11 6.6
    11 5 -11 9.3
    -11 5 11 9.7
    11 5 -11 2
    -9 -5 11 179.48
    -9 -5 11 204.38
    -9 5 11 204.58
    -9 5 11 196.78
    -9 5 11 224.88
    9 5 -11 183.58
    -9 5 11 189.88
    -7 -5 11 41.6
    -7 5 11 46.1
    -7 5 11 46.3
    -7 5 11 39.4
    7 5 -11 47.4
    -7 5 11 38.2
    7 5 -11 42.6
    -5 -5 11 214.88
    -5 5 11 238.58
    5 5 -11 231.88
    5 5 -11 212.78
    -5 5 11 255.27
    -5 5 11 241.68
    -5 5 11 240.98
    5 5 -11 202.28
    -3 -5 11 43.1
    -3 5 11 39.9
    -3 5 11 37.6
    3 5 -11 26.5
    -3 5 11 38.1
    -3 5 11 49.8
    3 5 -11 28.8
    3 5 -11 40.9
    -1 -5 11 291.67
    1 5 -11 288.07
    1 5 -11 325.57
    1 5 -11 279.07
    -1 5 11 324.87
    -1 5 11 323.67
    -1 5 11 338.77
    1 -5 11 102.19
    -1 5 -11 111.99
    -1 5 -11 111.19
    1 5 11 123.59
    1 5 11 102.09
    -1 5 -11 86.19
    3 -5 11 46.6
    3 5 11 46
    -3 5 -11 40.7
    -3 5 -11 40.1
    -3 5 -11 49.8
    3 5 11 43.8
    -3 5 -11 53.39
    5 -5 11 14.2
    5 -5 11 15.6
    5 5 11 21.4
    -5 5 -11 15.4
    5 5 11 29.5
    -5 5 -11 25
    5 5 11 18.7
    -5 5 -11 20.5
    7 -5 11 183.68
    7 -5 11 197.38
    7 5 11 218.18
    7 5 11 240.88
    -7 5 -11 234.08
    7 5 11 170.88
    -7 5 -11 183.68
    -7 5 -11 213.08
    9 -5 11 119.29
    9 -5 11 140.39
    -9 5 -11 146.99
    -9 5 -11 123.69
    9 5 11 149.59
    11 -5 11 10.1
    11 -5 11 -0.9
    11 5 11 2.6
    -11 5 -11 -1.6
    11 5 11 -3.2
    13 -5 11 1.5
    13 -5 11 10.9
    13 5 11 0.1
    -13 5 -11 -3.7
    13 5 11 -4.3
    -26 6 11 5.9
    26 6 -11 4.6
    -26 6 11 4.2
    -26 6 11 6.8
    -26 6 11 16.9
    -24 6 11 -1.9
    -24 6 11 2.5
    24 6 -11 3.7
    -24 6 11 3.4
    -24 6 11 4.7
    -22 6 11 121.59
    22 6 -11 125.79
    -22 6 11 129.19
    -22 6 11 104.79
    -22 6 11 124.29
    -22 6 11 118.29
    -20 6 11 18.7
    -20 6 11 18.6
    -20 6 11 29
    20 6 -11 31.1
    -20 6 11 28.1
    -20 6 11 26.2
    -20 6 11 24.7
    -18 6 11 60.39
    -18 6 11 51.29
    -18 6 11 53.79
    18 6 -11 49.9
    -18 6 11 52.09
    -18 6 11 53.89
    -18 6 11 59.19
    -16 6 11 6.5
    16 6 -11 3.7
    -16 6 11 4
    -16 6 11 3.9
    16 6 -11 2
    -16 6 11 5.4
    16 6 -11 2.1
    -14 6 11 135.89
    -14 6 11 135.59
    -14 6 11 147.09
    14 6 -11 115.19
    -14 6 11 147.19
    -12 6 11 38.7
    12 6 -11 27.3
    -12 6 11 45.2
    -12 6 11 46.3
    12 6 -11 31.9
    -12 6 11 36.6
    -10 -6 11 112.19
    -10 6 11 133.89
    -10 6 11 135.09
    10 6 -11 108.79
    10 6 -11 117.29
    -10 6 11 137.49
    -8 -6 11 38.1
    8 6 -11 33.6
    -8 6 11 32.7
    -8 6 11 32.7
    8 6 -11 32.4
    -8 6 11 40.3
    -6 -6 11 56.49
    -6 6 11 59.79
    6 6 -11 63.19
    6 6 -11 66.59
    -6 6 11 67.99
    6 6 -11 60.99
    -4 6 11 34.8
    4 6 -11 36.4
    4 6 -11 36.8
    -2 -6 11 155.88
    2 6 -11 147.59
    2 6 -11 129.89
    2 6 -11 150.98
    2 6 -11 159.38
    -2 6 11 173.88
    0 -6 11 56.59
    0 6 11 58.89
    0 6 -11 64.89
    0 6 11 56.89
    0 6 -11 53.39
    0 6 -11 50.49
    2 -6 11 3.7
    -2 6 -11 4
    -2 6 -11 -0.6
    -2 6 -11 1.4
    2 6 11 5.3
    2 6 11 9.6
    2 6 11 8.9
    -2 6 -11 2.3
    4 -6 11 11.6
    -4 6 -11 11.6
    -4 6 -11 13.7
    -4 6 -11 10.1
    4 6 11 14.3
    6 6 11 108.09
    -6 6 -11 104.89
    -6 6 -11 104.59
    8 -6 11 32.2
    8 6 11 43.9
    -8 6 -11 43.8
    -8 6 -11 41.5
    10 -6 11 5.2
    10 -6 11 26.5
    10 6 11 4.4
    10 6 11 5
    12 -6 11 -4.2
    -12 6 -11 14
    -21 -7 11 3.6
    -21 7 11 4.3
    21 7 -11 4.5
    21 7 -11 10.1
    -21 7 11 4.4
    -21 7 11 6.1
    -19 7 11 46.9
    -19 7 11 46.9
    -19 7 11 38.7
    19 7 -11 45.7
    -17 -7 11 -2.8
    -17 7 11 -1.1
    -17 7 11 2.6
    17 7 -11 4.7
    -17 7 11 2.2
    -17 7 11 2.5
    17 7 -11 -0.6
    17 7 -11 1.5
    -15 7 11 89.59
    15 7 -11 89.19
    -15 7 11 96.89
    -15 7 11 92.89
    -15 7 11 97.59
    15 7 -11 70.59
    15 7 -11 72.89
    13 7 -11 7.1
    -13 7 11 12.3
    13 7 -11 12.4
    13 7 -11 6.4
    -13 7 11 9.4
    -13 7 11 9.9
    13 7 -11 2.2
    -11 -7 11 1.1
    11 7 -11 4.6
    11 7 -11 7.6
    -11 7 11 5.8
    -11 7 11 8.1
    11 7 -11 2.4
    11 7 -11 8
    -11 7 11 8.6
    -9 -7 11 7.3
    9 7 -11 5.5
    -9 7 11 -1.7
    -9 7 11 0.8
    9 7 -11 3
    -9 7 11 3.1
    9 7 -11 -0.1
    -7 -7 11 101.59
    -7 7 11 121.29
    7 7 -11 110.99
    7 7 -11 109.39
    -5 -7 11 36.7
    5 7 -11 40.1
    -5 7 11 47.3
    5 7 -11 36.2
    -5 7 11 31.2
    -3 -7 11 7.4
    3 7 -11 5
    -3 7 11 2.5
    -3 7 11 7.8
    3 7 -11 3.6
    3 7 -11 2.4
    1 7 -11 -1.2
    -1 7 11 -1.9
    1 7 -11 2.7
    -1 7 11 4.1
    1 7 -11 -1.7
    1 7 -11 0.7
    1 -7 11 46.9
    -1 7 -11 57.49
    -1 7 -11 56.49
    1 7 11 60.39
    -1 7 -11 67.79
    1 7 11 72.29
    3 -7 11 30.8
    -3 7 -11 41.9
    3 7 11 32.9
    -3 7 -11 39.2
    -5 7 -11 15.6
    5 7 11 12.4
    7 -7 11 2.2
    -7 7 -11 5.8
    7 7 11 -2.4
    -7 7 -11 3.3
    -7 7 -11 -2.6
    -16 8 11 38.1
    16 8 -11 43.1
    -16 8 11 42.7
    -14 8 11 46.6
    -14 8 11 46
    -14 8 11 42.9
    14 8 -11 31
    14 8 -11 51.59
    -12 8 11 4.1
    12 8 -11 -0.5
    -12 8 11 -0.5
    12 8 -11 3.9
    -10 -8 11 0.3
    10 8 -11 9
    -10 8 11 2.3
    -10 8 11 -1.1
    -8 -8 11 32
    8 8 -11 48.4
    8 8 -11 35.7
    8 8 -11 36.6
    -8 8 11 45.5
    -6 -8 11 31.7
    -6 8 11 47.1
    6 8 -11 33
    -6 8 11 36.4
    -4 -8 11 9.8
    4 8 -11 9.6
    -2 -8 11 1
    2 8 -11 -0.3
    -2 8 11 5.2
    0 8 -11 20
    0 8 11 25.1
    0 8 11 18.6
    0 8 -11 19.1
    -2 8 -11 10.7
    2 8 11 3.1
    32 0 -12 49.9
    32 0 -12 74.09
    -32 0 12 64.99
    -32 0 12 50.59
    -32 0 12 56.99
    -30 0 12 7
    30 0 -12 3.7
    -30 0 12 1.5
    -30 0 12 1.7
    -28 0 12 73.09
    -28 0 12 92.69
    -28 0 12 82.79
    28 0 -12 80.49
    -26 0 12 6.1
    26 0 -12 6.3
    -26 0 12 2.6
    -26 0 12 7.2
    -24 0 12 3.8
    -24 0 12 2.3
    -24 0 12 -1.5
    24 0 -12 4.6
    -24 0 12 1.2
    -22 0 12 200.78
    -22 0 12 163.28
    -22 0 12 181.28
    -22 0 12 166.88
    22 0 -12 173.48
    -22 0 12 170.18
    -20 0 12 19.3
    20 0 -12 22.1
    -20 0 12 19.6
    -20 0 12 17.9
    -20 0 12 21.6
    -18 0 12 486.35
    -18 0 12 525.25
    18 0 -12 546.25
    -18 0 12 510.25
    -18 0 12 539.15
    -18 0 12 504.35
    -16 0 12 220.48
    -16 0 12 218.28
    -16 0 12 203.48
    16 0 -12 223.38
    -16 0 12 226.28
    -16 0 12 207.68
    -14 0 12 150.68
    14 0 -12 152.08
    -14 0 12 150.68
    -14 0 12 148.19
    -14 0 12 139.69
    -14 0 12 147.19
    -14 0 12 145.49
    -12 0 12 664.43
    -12 0 12 679.13
    -12 0 12 680.73
    12 0 -12 672.83
    -12 0 12 667.43
    -12 0 12 639.24
    -12 0 12 630.44
    -12 0 12 634.44
    -10 0 12 45.8
    -10 0 12 51.49
    -10 0 12 43.2
    -10 0 12 49.9
    10 0 -12 50.99
    -10 0 12 53.19
    -10 0 12 49.3
    -8 0 12 15.1
    -8 0 12 17.4
    -8 0 12 12.8
    -8 0 12 15.2
    -8 0 12 13.4
    8 0 -12 17.3
    -6 0 12 7.7
    -6 0 12 6.8
    -6 0 12 5.2
    -6 0 12 5.2
    6 0 -12 7.3
    -4 0 12 65.99
    -4 0 12 56.79
    -4 0 12 49.99
    -4 0 12 63.29
    4 0 -12 57.79
    -4 0 12 55.69
    -2 0 12 337.17
    -2 0 12 355.06
    -2 0 12 359.76
    -2 0 12 342.27
    -2 0 12 410.96
    2 0 -12 367.26
    0 0 12 331.17
    0 0 12 307.47
    0 0 12 321.07
    0 0 12 374.16
    0 0 12 323.07
    2 0 12 444.66
    2 0 12 446.66
    2 0 12 441.46
    2 0 12 429.26
    -2 0 -12 443.06
    2 0 12 423.96
    4 0 12 894.21
    4 0 12 839.92
    4 0 12 860.81
    4 0 12 803.22
    4 0 12 946.01
    -4 0 -12 870.11
    6 0 12 5.4
    6 0 12 3.9
    6 0 12 7.4
    -6 0 -12 0.9
    -8 0 -12 27.2
    8 0 12 20.9
    10 0 12 59.39
    10 0 12 78.89
    10 0 12 50.09
    -10 0 -12 77.19
    12 0 12 62.59
    12 0 12 74.59
    -12 0 -12 90.89
    12 0 12 87.69
    -14 0 -12 0.4
    14 0 12 -5.4
    14 0 12 2.1
    -16 0 -12 29.5
    16 0 12 42.6
    16 0 12 28.8
    16 0 12 39.4
    18 0 12 38.9
    -18 0 -12 42.5
    18 0 12 48.8
    33 -1 -12 3.3
    -33 -1 12 5.5
    -33 -1 12 -6.3
    -33 1 12 2.3
    -33 1 12 -1.1
    -31 -1 12 64.49
    -31 -1 12 63.39
    -31 1 12 48.6
    -31 1 12 41.4
    31 1 -12 40.8
    -31 1 12 53.19
    -29 -1 12 62.99
    -29 -1 12 68.69
    29 -1 -12 57.19
    -29 -1 12 43.6
    29 1 -12 52.39
    -29 1 12 53.99
    -29 1 12 63.19
    -27 -1 12 23.9
    -27 -1 12 25.2
    27 -1 -12 29.4
    -27 -1 12 26.1
    -27 1 12 37.5
    27 1 -12 30.7
    -27 1 12 27.6
    27 1 -12 27.3
    -27 1 12 23.3
    -27 1 12 30.8
    25 -1 -12 35.5
    -25 -1 12 50.59
    -25 -1 12 26.3
    -25 -1 12 28.9
    -25 1 12 39.9
    25 1 -12 37
    -25 1 12 35.4
    -25 1 12 34.8
    -25 1 12 47.5
    -23 -1 12 28.3
    -23 -1 12 46.4
    23 -1 -12 34.2
    -23 -1 12 25.8
    -23 -1 12 24.5
    -23 1 12 29.8
    -23 1 12 33.2
    23 1 -12 31
    23 1 -12 35.2
    -23 1 12 38
    -23 1 12 30.4
    -21 -1 12 339.27
    -21 -1 12 299.27
    -21 -1 12 271.77
    -21 -1 12 294.27
    -21 1 12 286.67
    -21 1 12 295.57
    -21 1 12 305.47
    -21 1 12 329.37
    -21 1 12 298.97
    -19 -1 12 595.74
    -19 -1 12 588.64
    -19 -1 12 588.44
    -19 -1 12 633.84
    19 -1 -12 627.34
    -19 1 12 643.44
    19 1 -12 623.24
    -19 1 12 598.94
    -19 1 12 581.34
    -19 1 12 583.64
    -19 1 12 574.64
    -17 -1 12 0.2
    17 -1 -12 -1.4
    -17 -1 12 0.5
    -17 -1 12 -0.9
    -17 -1 12 0.1
    -17 1 12 4
    -17 1 12 2.8
    -17 1 12 -0.9
    17 1 -12 -2.5
    -17 1 12 1.6
    -15 -1 12 371.66
    15 -1 -12 415.06
    -15 -1 12 403.56
    -15 -1 12 385.36
    -15 1 12 383.06
    -15 1 12 396.46
    -15 1 12 389.96
    -15 1 12 386.86
    -15 1 12 407.86
    15 1 -12 422.46
    -15 1 12 399.06
    -13 -1 12 321.77
    -13 -1 12 300.97
    -13 -1 12 294.87
    13 -1 -12 322.47
    -13 -1 12 329.47
    13 1 -12 319.97
    -13 1 12 325.77
    -13 1 12 299.47
    -13 1 12 302.77
    -13 1 12 313.67
    -13 1 12 293.57
    -13 1 12 317.67
    -13 1 12 316.27
    -11 -1 12 19.5
    -11 -1 12 27.2
    -11 -1 12 22
    -11 -1 12 23.1
    -11 -1 12 21.5
    11 -1 -12 21.8
    11 1 -12 21.9
    -11 1 12 25
    -11 1 12 24.3
    -11 1 12 26.9
    -11 1 12 18.4
    -11 1 12 25.5
    -11 1 12 23.4
    -11 1 12 24.8
    -11 1 12 21
    -9 -1 12 6
    -9 -1 12 5.6
    9 -1 -12 5
    -9 -1 12 0
    -9 -1 12 2.6
    -9 1 12 5.3
    9 1 -12 3.4
    -9 1 12 5.7
    -9 1 12 4.7
    -9 1 12 5.6
    -9 1 12 5.9
    -9 1 12 4.3
    -9 1 12 4.3
    -7 -1 12 24.3
    7 -1 -12 36.8
    -7 -1 12 35.2
    -7 -1 12 39.5
    -7 -1 12 30.3
    -7 1 12 34.4
    7 1 -12 36.5
    -7 1 12 37
    -7 1 12 35.2
    -7 1 12 34
    -7 1 12 38.2
    -7 1 12 34.8
    -7 1 12 36.7
    -5 -1 12 165.08
    -5 -1 12 201.58
    -5 -1 12 194.38
    5 -1 -12 204.38
    -5 -1 12 188.28
    -5 1 12 198.48
    -5 1 12 183.78
    5 1 -12 208.08
    -5 1 12 190.68
    -5 1 12 196.78
    -5 1 12 199.48
    -5 1 12 199.18
    -3 -1 12 262.97
    -3 -1 12 259.07
    -3 -1 12 236.18
    -3 -1 12 265.27
    3 1 -12 267.67
    -3 1 12 260.77
    -3 1 12 263.57
    -3 1 12 242.18
    -3 1 12 262.77
    -3 1 12 249.97
    -3 1 12 286.87
    -1 -1 12 5.5
    -1 -1 12 1.5
    -1 -1 12 3.5
    -1 -1 12 -3.7
    -1 1 12 3
    -1 1 12 0.7
    -1 1 12 3.6
    1 1 -12 0.4
    -1 1 12 -2.8
    -1 1 12 -3.2
    1 -1 12 364.16
    1 -1 12 364.46
    1 -1 12 393.76
    1 -1 12 363.66
    1 1 12 391.86
    1 1 12 371.86
    1 1 12 379.66
    -1 1 -12 381.36
    -1 1 -12 372.46
    1 1 12 391.66
    1 1 12 373.06
    3 -1 12 216.58
    3 -1 12 210.58
    -3 -1 -12 218.18
    3 -1 12 205.48
    3 -1 12 232.38
    3 -1 12 221.68
    3 1 12 207.88
    3 1 12 235.78
    -3 1 -12 210.28
    3 1 12 213.68
    3 1 12 222.08
    3 1 12 221.48
    5 -1 12 179.38
    5 -1 12 176.28
    5 -1 12 162.68
    -5 -1 -12 188.08
    5 1 12 171.38
    5 1 12 168.18
    5 1 12 181.38
    -5 1 -12 165.98
    5 1 12 177.88
    7 -1 12 59.69
    7 -1 12 42.2
    -7 -1 -12 60.19
    7 -1 12 58.69
    7 1 12 44.4
    7 1 12 66.39
    7 1 12 50.29
    7 1 12 59.69
    -7 1 -12 59.09
    9 -1 12 4.8
    9 -1 12 8.2
    9 -1 12 9.1
    -9 -1 -12 9.2
    9 1 12 13.4
    9 1 12 8.3
    9 1 12 8.8
    -9 1 -12 10.3
    11 -1 12 -3.7
    11 -1 12 -3.4
    -11 -1 -12 0.8
    11 -1 12 2.3
    11 1 12 3.4
    11 1 12 -9.8
    11 1 12 -1.1
    -11 1 -12 1
    11 1 12 -4.2
    13 -1 12 -5.3
    13 -1 12 -1.5
    13 -1 12 3.5
    13 1 12 0.7
    13 1 12 -7
    13 1 12 3.7
    -13 1 -12 -3.4
    -15 -1 -12 1.2
    15 -1 12 -7.3
    15 -1 12 -3.5
    15 1 12 -1
    15 1 12 -1.3
    15 1 12 -4.6
    -15 1 -12 -3.1
    17 -1 12 38.7
    -17 1 -12 40.3
    17 1 12 39.4
    17 1 12 42.7
    32 -2 -12 39.1
    -32 -2 12 48.4
    -32 2 12 41
    -32 2 12 40.6
    -30 -2 12 29.3
    30 -2 -12 24.1
    -30 -2 12 20.8
    -30 2 12 21.5
    -30 2 12 17
    -28 -2 12 -4
    28 -2 -12 2.6
    -28 -2 12 2.1
    28 2 -12 3.5
    -28 2 12 3.3
    -28 2 12 7.2
    26 -2 -12 17.6
    -26 -2 12 22.2
    -26 -2 12 19.1
    26 2 -12 30.6
    -26 2 12 26.3
    -26 2 12 11.2
    26 2 -12 20.6
    -26 2 12 21.9
    -26 2 12 22.9
    -24 -2 12 16.7
    24 -2 -12 16.3
    -24 -2 12 17.2
    -24 -2 12 21.7
    -24 2 12 21.2
    -24 2 12 17.7
    24 2 -12 17.3
    -24 2 12 15.2
    -24 2 12 17.3
    24 2 -12 20.2
    -24 2 12 19.7
    -22 -2 12 50.89
    22 -2 -12 52.99
    -22 -2 12 66.59
    -22 -2 12 46.7
    -22 -2 12 45.4
    -22 2 12 52.99
    22 2 -12 51.89
    -22 2 12 63.89
    22 2 -12 63.69
    -22 2 12 51.89
    -22 2 12 54.39
    -22 2 12 57.79
    -22 2 12 55.19
    -20 -2 12 26.1
    -20 -2 12 18.6
    -20 -2 12 23.6
    20 -2 -12 17.8
    -20 2 12 23.3
    -20 2 12 21
    -20 2 12 30.3
    -20 2 12 19.5
    -20 2 12 25
    -20 2 12 22.1
    -20 2 12 21
    18 -2 -12 195.08
    -18 -2 12 168.58
    -18 -2 12 172.58
    -18 -2 12 197.48
    -18 2 12 166.68
    -18 2 12 174.68
    -18 2 12 178.18
    -18 2 12 175.58
    -18 2 12 152.48
    18 2 -12 180.48
    -18 2 12 181.48
    -18 2 12 165.48
    16 -2 -12 351.16
    -16 -2 12 333.87
    -16 -2 12 335.27
    -16 -2 12 314.07
    -16 2 12 320.87
    16 2 -12 342.97
    -16 2 12 318.47
    -16 2 12 279.97
    -16 2 12 332.17
    -14 -2 12 180.08
    -14 -2 12 164.68
    -14 -2 12 166.88
    14 -2 -12 190.08
    -14 2 12 171.48
    -14 2 12 182.38
    -14 2 12 170.98
    -14 2 12 159.88
    -14 2 12 173.98
    14 2 -12 188.88
    -14 2 12 166.08
    -14 2 12 172.18
    12 -2 -12 277.87
    -12 -2 12 253.47
    -12 -2 12 247.78
    -12 -2 12 260.07
    -12 -2 12 264.37
    12 2 -12 269.37
    -12 2 12 268.07
    -12 2 12 261.17
    -12 2 12 258.27
    -12 2 12 252.17
    -12 2 12 253.87
    -12 2 12 256.27
    -12 2 12 250.77
    -12 2 12 222.78
    -10 -2 12 7.9
    -10 -2 12 8
    -10 -2 12 9.8
    10 -2 -12 10.3
    -10 -2 12 8.7
    -10 2 12 10.9
    -10 2 12 9.7
    -10 2 12 8.7
    -10 2 12 8.9
    -10 2 12 8
    -10 2 12 9.8
    -10 2 12 9.6
    10 2 -12 7.3
    -8 -2 12 22.5
    -8 -2 12 26.7
    -8 -2 12 19.7
    8 -2 -12 24.3
    -8 2 12 25.4
    -8 2 12 26.3
    -8 2 12 27.2
    -8 2 12 25.3
    -8 2 12 23.3
    8 2 -12 21.5
    -8 2 12 20.7
    -8 2 12 23.5
    -6 -2 12 11.8
    -6 -2 12 14.5
    -6 -2 12 19.3
    6 2 -12 13.8
    -6 2 12 15.8
    -6 2 12 16.6
    -6 2 12 19.1
    -6 2 12 18
    -6 2 12 16.7
    -6 2 12 12
    -6 2 12 14.8
    -4 -2 12 3.6
    -4 -2 12 -0.3
    -4 -2 12 6.4
    -4 -2 12 2
    4 2 -12 3.4
    -4 2 12 5.4
    -4 2 12 6.9
    -4 2 12 5.3
    -4 2 12 4.7
    -4 2 12 1.7
    -4 2 12 2
    -4 2 12 4.5
    -2 -2 12 231.78
    -2 -2 12 262.77
    -2 -2 12 245.58
    -2 -2 12 269.17
    2 2 -12 251.87
    -2 2 12 255.77
    -2 2 12 264.97
    -2 2 12 258.67
    -2 2 12 283.77
    -2 2 12 233.28
    2 2 -12 283.57
    0 -2 12 76.59
    0 -2 12 66.09
    0 -2 12 62.49
    0 2 12 71.49
    0 2 12 70.19
    0 2 12 86.19
    0 2 -12 73.59
    0 2 12 70.99
    0 2 12 65.39
    0 2 12 56.09
    0 2 -12 68.59
    2 -2 12 138.69
    2 -2 12 129.69
    2 -2 12 155.18
    2 -2 12 136.39
    -2 2 -12 129.29
    2 2 12 112.69
    2 2 12 155.28
    2 2 12 134.39
    2 2 12 131.69
    2 2 12 132.49
[truncated: 117,000 more chars]
