# Supplementary material for: Crystal structure of bis­(2-methyl-1H-imidazol-3-ium) tetra­chlorido­cobaltate(II)
Source: Acta Crystallogr E Crystallogr Commun. 2015 Aug 22;71(Pt 9):1064–6. doi: 10.1107/S2056989015014127 (PMC4555386; doi:10.1107/S2056989015014127)
Supplement: Supplementary file 2 [file e-71-01064-Isup2.hkl]

#
# h,k,l, Fc-squared, Fo-squared, sigma(Fo-squared), status flag
#
data_I
_shelx_title                  ' '
_shelx_refln_list_code          4
_shelx_F_calc_maximum      651.72
_exptl_crystal_F_000      1480.00
_reflns_d_resolution_high  0.7674

loop_
 _space_group_symop_operation_xyz
 'x, y, z'
 '-x, y, -z+1/2'
 'x+1/2, y+1/2, z'
 '-x+1/2, y+1/2, -z+1/2'
 '-x, -y, -z'
 'x, -y, z-1/2'
 '-x+1/2, -y+1/2, -z'
 'x+1/2, -y+1/2, z-1/2'

_cell_length_a    26.8469
_cell_length_b     7.9029
_cell_length_c    15.0938
_cell_angle_alpha  90.000
_cell_angle_beta  111.184
_cell_angle_gamma  90.000

_shelx_F_squared_multiplier     1.000

loop_
 _refln_index_h
 _refln_index_k
 _refln_index_l
 _refln_F_squared_calc
 _refln_F_squared_meas
 _refln_F_squared_sigma
 _refln_observed_status
   2   0   0         82.18        -11.85        11.85 o
   4   0   0      64163.13      59162.24      4095.11 o
   6   0   0       1779.90       1460.06        77.09 o
   8   0   0     424743.88     473978.62     32424.80 o
  10   0   0         52.66         21.69        23.32 o
  12   0   0        759.51        688.26        38.01 o
  14   0   0        288.86        273.52        24.43 o
  16   0   0     196235.66     209922.75      5420.74 o
  18   0   0       4784.61       4648.64       131.96 o
  20   0   0      29225.46      28271.73       975.89 o
  22   0   0      11339.28      11545.24       584.72 o
  24   0   0       4605.24       4428.71       207.83 o
  26   0   0        189.34        301.62        69.29 o
  28   0   0         34.68        191.20        60.85 o
  30   0   0       2162.44       2159.90       153.89 o
  32   0   0       3947.87       4452.14       318.78 o
   1   1   0      13715.03      16365.37       651.36 o
   3   1   0      34679.62      37840.61      1503.13 o
   5   1   0      20500.18      20256.04       800.96 o
   7   1   0      47880.94      44974.32      1496.96 o
   9   1   0       2265.06       2063.34        59.06 o
  11   1   0        993.14        947.31        32.24 o
  13   1   0        599.42        422.36        25.08 o
  15   1   0        897.96        846.87        35.02 o
  17   1   0      10392.13       9964.74       221.19 o
  19   1   0      23470.12      23413.66       511.44 o
  21   1   0       6170.07       6108.01       153.12 o
  23   1   0      18158.59      17811.45       417.56 o
  25   1   0       1146.36       1349.72        76.32 o
  27   1   0        366.76        402.99        54.12 o
  29   1   0       1764.12       1950.66       111.83 o
  31   1   0        281.56        305.52        51.23 o
   0   2   0      64167.12      70359.66      3411.87 o
   2   2   0      82038.01      96623.53      3816.63 o
   4   2   0      16867.38      17808.47       864.78 o
   6   2   0     131496.55     136520.55      3516.39 o
   8   2   0       9967.42       8613.50       226.00 o
  10   2   0       2949.42       2808.25        92.11 o
  12   2   0      34857.81      33398.11       761.07 o
  14   2   0      38692.41      38672.70       763.77 o
  16   2   0      24298.19      24858.01       516.57 o
  18   2   0        148.48        218.91        23.82 o
  20   2   0       1657.06       1881.65        64.64 o
  22   2   0      23162.54      23771.99       551.56 o
  24   2   0        130.52        242.23        41.04 o
  26   2   0       5472.70       5542.19       158.43 o
  28   2   0       2025.56       2044.18       128.29 o
  30   2   0        503.67        589.17        74.54 o
  32   2   0       4241.91       4061.93       350.78 o
   1   3   0      13351.38      14039.12       483.48 o
   3   3   0      47180.82      47874.88      1362.35 o
   5   3   0        712.29        688.13        33.57 o
   7   3   0      23265.15      21740.18       430.47 o
   9   3   0       1195.57       1098.68        38.42 o
  11   3   0       2038.10       2029.83        46.82 o
  13   3   0      20601.68      19948.64       368.82 o
  15   3   0       1792.45       1805.60        55.91 o
  17   3   0       8116.80       7840.73       172.42 o
  19   3   0       9463.94       9567.25       201.37 o
  21   3   0        478.34        450.78        43.52 o
  23   3   0       9871.03      10154.35       249.28 o
  25   3   0       1185.23       1265.29        69.46 o
  27   3   0       1992.46       2286.41       123.53 o
  29   3   0        516.69        644.20        58.85 o
  31   3   0        218.28        244.66        69.39 o
   0   4   0     138032.00     140423.72      3616.98 o
   2   4   0       8170.14       8340.29       155.99 o
   4   4   0      26970.67      24593.31       421.95 o
   6   4   0       8307.34       7996.77       145.83 o
   8   4   0       2702.32       2799.84        63.61 o
  10   4   0       2680.77       2703.66        62.71 o
  12   4   0       1230.26       1286.50        48.19 o
  14   4   0       7510.74       7479.53       153.13 o
  16   4   0      22346.00      23601.19       472.94 o
  18   4   0       1734.32       1772.53        72.08 o
  20   4   0      13062.57      13586.97       324.32 o
  22   4   0        353.58        512.60        60.78 o
  24   4   0       1438.82       1589.61       108.15 o
  26   4   0         86.32        187.92        52.43 o
  28   4   0        283.30        319.44        62.26 o
  30   4   0         37.44        126.68        97.03 o
   1   5   0      12768.53      11715.49       210.83 o
   3   5   0       3717.62       3743.56        78.04 o
   5   5   0      16718.87      15690.04       301.76 o
   7   5   0       1468.97       1509.99        47.38 o
   9   5   0       2840.21       2915.79        67.48 o
  11   5   0       3759.56       3571.02        87.55 o
  13   5   0        716.19        771.43        41.97 o
  15   5   0      11614.63      11724.38       269.23 o
  17   5   0        151.03        157.82        57.11 o
  19   5   0       8678.89       9180.14       278.61 o
  21   5   0       5143.44       5296.68       162.00 o
  23   5   0        854.98        841.49        74.23 o
  25   5   0       1319.67       1218.38       102.82 o
  27   5   0        174.25        230.66        54.91 o
   0   6   0       3621.49       3431.55       108.35 o
   2   6   0         26.13         62.15        24.71 o
   4   6   0       3323.85       3300.38        80.87 o
   6   6   0        812.25        776.68        46.74 o
   8   6   0      10731.32      11135.42       240.36 o
  10   6   0       2944.01       2959.75        96.07 o
  12   6   0      22234.21      22557.65       558.42 o
  14   6   0         32.12          1.84        40.22 o
  16   6   0       5510.90       5473.45       172.68 o
  18   6   0        573.37        512.82        80.93 o
  20   6   0        608.98        554.93        62.04 o
  22   6   0        443.09        405.53        59.32 o
  24   6   0        113.88        177.63        56.88 o
  26   6   0       2304.34       1692.81       162.84 o
   1   7   0       2199.88       2287.14        94.16 o
   3   7   0        396.34       1000.19       194.35 o
   5   7   0       2757.16       2742.69       102.97 o
   7   7   0      19030.24      19549.54       587.62 o
   9   7   0      15691.69      16393.00       387.29 o
  11   7   0      13066.28      14142.10       360.81 o
  13   7   0       2266.56       2413.02       121.53 o
  15   7   0        178.98        158.17        57.33 o
  17   7   0       1135.42        982.37        86.32 o
  19   7   0        226.36        196.01        64.23 o
  21   7   0         55.17         44.80        58.99 o
  23   7   0       1738.64       1470.56       134.79 o
   0   8   0        605.31       4393.75       502.47 o
   2   8   0       1983.03       6241.22       412.24 o
   4   8   0       4000.19       3989.82       202.11 o
   6   8   0       4058.20       4310.93       179.27 o
   8   8   0       9995.83      11508.35       497.26 o
  10   8   0        225.99        268.00        67.94 o
  12   8   0       2660.89       2632.39       126.17 o
  14   8   0       5448.79       5308.63       198.50 o
  16   8   0         94.19         98.53        60.92 o
  18   8   0       1621.28       1424.12        93.88 o
  20   8   0        552.76        432.79        74.20 o
   1   9   0       3987.05       3997.12       309.26 o
   3   9   0        521.39       1673.31       255.97 o
   5   9   0      10430.08      10796.57       567.28 o
   7   9   0        148.94        360.85       218.05 o
   9   9   0        829.25        676.58        97.32 o
  11   9   0       4680.11       4636.96       220.24 o
  13   9   0       1638.55       1710.12       135.28 o
  15   9   0       6178.20       6113.50       239.93 o
   2  10   0       1198.63       1347.86       144.97 o
   4  10   0        714.30       1262.60       209.54 o
   6  10   0        991.90       1091.10       142.27 o
 -33   1   1          1.37         -0.24        57.70 o
 -31   1   1        255.11        344.82        48.44 o
 -29   1   1        112.90        150.06        52.40 o
 -27   1   1        281.92        410.34        60.77 o
 -25   1   1        151.25        306.23        51.29 o
 -23   1   1        176.89        261.02        37.45 o
 -21   1   1       1139.77       1266.46        61.50 o
 -19   1   1        464.69        484.55        34.19 o
 -17   1   1       1838.07       2114.62        61.44 o
 -15   1   1       4574.59       4491.62        99.82 o
 -13   1   1       3247.52       3080.98        74.99 o
 -11   1   1         33.85         58.93        11.13 o
  -9   1   1       6251.18       6286.77       131.98 o
  -7   1   1      16518.53      14955.42       479.45 o
  -5   1   1       6320.21       6170.06       193.74 o
  -3   1   1          2.60         -6.96         6.96 o
  -1   1   1       2471.50       2564.03        88.27 o
   1   1   1      12736.02      14359.85       697.19 o
   3   1   1       5802.41       5303.65       211.42 o
   5   1   1       1726.58       1823.83        97.20 o
   7   1   1       2382.17       2204.07        72.86 o
   9   1   1       1859.89       1759.75        44.65 o
  11   1   1       3998.43       4101.12        94.82 o
  13   1   1       4746.01       4831.09       124.18 o
  15   1   1       6257.87       5905.82       143.23 o
  17   1   1        339.05        376.37        21.92 o
  19   1   1       4321.49       4324.41        98.99 o
  21   1   1       4563.12       4633.98       135.74 o
  23   1   1       3764.65       3730.71       122.68 o
  25   1   1        537.43        676.24        55.84 o
  27   1   1       4244.06       4316.71       150.39 o
  29   1   1       2083.55       2165.72       110.77 o
  31   1   1        899.61       1104.34       103.91 o
 -32   2   1         37.64         85.31        63.41 o
 -30   2   1       1735.47       1784.58        91.24 o
 -28   2   1       1125.28       1197.57        80.13 o
 -26   2   1        236.83        287.82        44.13 o
 -24   2   1        310.80        354.78        39.47 o
 -22   2   1       4382.14       4638.51       123.61 o
 -20   2   1       1618.50       1903.09        72.13 o
 -18   2   1       1541.57       1618.34        52.51 o
 -16   2   1       1230.85       1137.71        40.04 o
 -14   2   1       9659.80       9018.16       203.94 o
 -12   2   1       1245.39        987.04        33.31 o
 -10   2   1       6225.73       6206.04       132.28 o
  -8   2   1       2752.25       2592.66        63.69 o
  -6   2   1      16703.67      16584.77       360.06 o
  -4   2   1         10.08         10.70        12.05 o
  -2   2   1      15341.72      17559.82       696.05 o
   0   2   1       3082.46       3641.69       181.00 o
   2   2   1      11111.23      12624.77       613.39 o
   4   2   1       1102.38       1172.24        50.39 o
   6   2   1      11443.74      11713.02       359.96 o
   8   2   1       1286.60       1122.74        41.80 o
  10   2   1       1698.55       1438.25        45.87 o
  12   2   1       1163.43       1237.38        43.85 o
  14   2   1       4166.94       4030.04       109.26 o
  16   2   1        304.18        246.46        21.75 o
  18   2   1          4.51         31.88        24.60 o
  20   2   1        602.18        620.52        43.81 o
  22   2   1       1282.51       1395.20        63.93 o
  24   2   1         81.16        156.55        48.95 o
  26   2   1        158.71        268.87        48.34 o
  28   2   1        193.63        191.97        58.66 o
  30   2   1        211.36        320.40        55.75 o
 -31   3   1         40.05         51.52        61.03 o
 -29   3   1        300.16        386.21        54.57 o
 -27   3   1        167.30        205.10        43.61 o
 -25   3   1       3188.90       3295.93       108.28 o
 -23   3   1        284.91        350.49        40.58 o
 -21   3   1       3500.44       3655.38       101.37 o
 -19   3   1       1661.51       1777.57        63.97 o
 -17   3   1       1922.78       2068.02        62.02 o
 -15   3   1        175.20        150.36        25.13 o
 -13   3   1      10670.75      10381.23       195.46 o
 -11   3   1       8504.22       8286.21       156.29 o
  -9   3   1        229.77        198.73        14.56 o
  -7   3   1        575.03        462.71        21.60 o
  -5   3   1      17705.34      17289.93       420.02 o
  -3   3   1      18026.71      17717.16       545.23 o
  -1   3   1         29.20         -3.80        14.16 o
   1   3   1       8259.05       9091.02       281.07 o
   3   3   1      13488.30      14073.63       365.74 o
   5   3   1       6489.87       6132.50       153.49 o
   7   3   1        237.16        220.40        19.46 o
   9   3   1      13015.39      11482.40       266.83 o
  11   3   1       6311.41       6000.49       138.53 o
  13   3   1          3.84        -16.58        21.17 o
  15   3   1        381.35        413.99        27.80 o
  17   3   1       5634.39       5349.66       124.34 o
  19   3   1       3772.65       3767.67       103.89 o
  21   3   1       1680.47       1637.50        67.68 o
  23   3   1         70.65        156.13        49.51 o
  25   3   1        699.11        740.21        51.72 o
  27   3   1       2252.32       2305.57       162.37 o
  29   3   1       1710.64       1511.83       136.03 o
 -30   4   1        628.23        434.67        81.98 o
 -28   4   1       1566.36       1409.71        83.10 o
 -26   4   1       1522.63       1785.61        93.61 o
 -24   4   1       2228.47       2588.72       131.06 o
 -22   4   1       1660.84       1763.22        77.73 o
 -20   4   1       2027.77       2234.35       100.92 o
 -18   4   1       1482.55       1600.12        77.21 o
 -16   4   1       6413.47       6325.92       141.16 o
 -14   4   1       1922.62       1788.66        53.82 o
 -12   4   1       1615.36       1543.23        51.69 o
 -10   4   1        917.37        862.60        31.14 o
  -8   4   1      11375.31      10734.74       200.95 o
  -6   4   1        493.77        483.27        22.21 o
  -4   4   1        321.12        418.24        18.42 o
  -2   4   1        116.48        152.59        13.65 o
   0   4   1      11095.43      10370.70       200.03 o
   2   4   1        118.97         73.79        13.29 o
   4   4   1        248.40        154.10        14.34 o
   6   4   1         39.46          1.38        15.47 o
   8   4   1       5007.94       4582.81        98.60 o
  10   4   1        610.99        650.39        32.39 o
  12   4   1       1409.52       1554.90        51.59 o
  14   4   1         57.72         17.89        24.49 o
  16   4   1        770.95        760.03        54.44 o
  18   4   1        480.48        447.10        49.72 o
  20   4   1       1911.07       2059.81        83.18 o
  22   4   1         10.77         43.49        47.69 o
  24   4   1          2.82        126.79        48.27 o
  26   4   1        215.51        234.76        51.32 o
  28   4   1       1153.04        965.52       106.98 o
 -29   5   1          3.05        220.83        97.03 o
 -27   5   1       2198.65       1726.43       123.67 o
 -25   5   1       1104.24       1157.27       116.67 o
 -23   5   1         16.92         25.41        47.62 o
 -21   5   1        119.76        196.24        52.96 o
 -19   5   1       4761.92       4705.64       136.64 o
 -17   5   1       3771.85       3946.28       118.82 o
 -15   5   1       1827.39       1758.75        69.45 o
 -13   5   1       2234.06       2181.28        72.88 o
 -11   5   1       5128.46       5190.50       121.78 o
  -9   5   1       5663.68       5865.31       121.57 o
  -7   5   1       4615.36       4738.02        98.66 o
  -5   5   1      10682.37      10732.65       201.93 o
  -3   5   1       4326.38       4285.84        90.51 o
  -1   5   1       2407.46       2254.16        50.13 o
   1   5   1       3949.40       4351.34        81.31 o
   3   5   1      16775.52      15856.88       293.43 o
   5   5   1       3416.03       3399.84        82.60 o
   7   5   1        167.43        119.04        21.37 o
   9   5   1       2333.16       2433.48        86.85 o
  11   5   1       8866.01       8818.11       193.87 o
  13   5   1       2970.15       3147.27        92.92 o
  15   5   1       2613.40       2734.91       130.10 o
  17   5   1       1458.14       1443.38        93.17 o
  19   5   1       1507.81       1518.90       136.05 o
  21   5   1       2211.92       2360.33       114.81 o
  23   5   1       2317.55       2442.27       138.46 o
  25   5   1       1290.10       1112.53        85.02 o
  27   5   1          1.69         36.64        59.19 o
 -26   6   1          3.25        -47.62        69.32 o
 -24   6   1        143.31        132.41        48.96 o
 -22   6   1       3869.96       4040.06       147.64 o
 -20   6   1       3250.53       3061.79       163.64 o
 -18   6   1        257.14         56.04        68.16 o
 -16   6   1        876.11        621.76        71.37 o
 -14   6   1       6482.18       6452.06       163.56 o
 -12   6   1       3336.53       3412.16       107.75 o
 -10   6   1       1384.55       1448.56        64.42 o
  -8   6   1       1587.98       1460.91        69.43 o
  -6   6   1       7559.97       7965.04       168.12 o
  -4   6   1       1910.60       1987.93        59.40 o
  -2   6   1       3563.49       3515.97        82.30 o
   0   6   1       1513.60       1609.11        58.48 o
   2   6   1       5184.96       5475.06       119.19 o
   4   6   1        642.21        609.82        39.59 o
   6   6   1       4803.16       4849.94       150.16 o
   8   6   1        894.38        712.11        45.85 o
  10   6   1       1431.79       1402.87        68.91 o
  12   6   1        229.84        132.64        42.10 o
  14   6   1       3665.05       3753.72       124.40 o
  16   6   1        300.47        169.54       121.52 o
  18   6   1         30.82         43.04        52.91 o
  20   6   1        127.04        117.37        54.65 o
  22   6   1       1763.37       1958.86       117.26 o
  24   6   1        118.41         77.30        67.74 o
 -23   7   1        216.07        179.73        85.52 o
 -21   7   1         36.32         -8.22        53.39 o
 -19   7   1         99.99         74.25        60.04 o
 -17   7   1        706.80        632.98        87.58 o
 -15   7   1        122.79         57.95        57.58 o
 -13   7   1          4.13        -12.59        68.26 o
 -11   7   1        564.11        571.39        51.12 o
  -9   7   1         99.45         70.21        46.04 o
  -7   7   1        203.99        698.81       393.44 o
  -5   7   1        515.06        446.88        38.64 o
  -3   7   1       3159.49       3103.38        91.71 o
  -1   7   1          5.13        101.39        33.36 o
   1   7   1       2807.71       2856.41        94.59 o
   3   7   1       1537.20       1457.22        70.59 o
   5   7   1       3318.82       3012.60       118.23 o
   7   7   1          9.43        -23.37        67.41 o
   9   7   1       5784.36       6000.50       309.62 o
  11   7   1       1088.32       1085.38       119.79 o
  13   7   1        936.86        869.54        90.51 o
  15   7   1          8.35          0.06        59.76 o
  17   7   1       3860.54       3618.28       203.09 o
  19   7   1        168.46         73.16        70.15 o
  21   7   1         37.02         43.81        59.66 o
  23   7   1         31.01        -18.62        55.28 o
 -20   8   1        478.35        383.28        81.94 o
 -18   8   1         21.10        -17.03        57.51 o
 -16   8   1        935.64        717.59        74.41 o
 -14   8   1       2564.46       2481.60       123.33 o
 -12   8   1        582.76        564.93        59.18 o
 -10   8   1          1.07         72.81        50.80 o
  -8   8   1       1785.95       1833.76       114.10 o
  -6   8   1       3734.24       3787.83       153.16 o
  -4   8   1        411.88       1322.53       255.97 o
  -2   8   1          3.02       3640.05       478.77 o
   0   8   1       2954.30       7305.79       452.50 o
   2   8   1       3764.81       3693.10       234.87 o
   8   8   1       3347.09       5354.73       320.97 o
  10   8   1       2739.12       2398.11       142.40 o
  12   8   1         91.74         84.02        96.46 o
  14   8   1         31.14        -55.77        86.16 o
  16   8   1       2197.56       1830.76       114.38 o
  18   8   1       1776.62       1365.64       125.66 o
 -15   9   1        139.83        170.30        85.00 o
 -13   9   1        616.59        502.26        81.01 o
 -11   9   1        449.40        210.73        80.31 o
  -9   9   1       1946.77       1725.35       142.18 o
  -7   9   1         56.08        790.43       464.55 o
  -3   9   1        790.79       1035.55       162.54 o
  -1   9   1       1774.92       2137.73       189.36 o
   1   9   1         54.92       1085.52       241.75 o
   3   9   1        377.73       1398.38       265.45 o
   5   9   1        340.86       1493.18       279.68 o
   7   9   1        389.34       1350.97       308.12 o
   9   9   1        272.64        257.20        82.64 o
  11   9   1        626.08        519.52        83.84 o
  13   9   1          0.18         23.91        78.38 o
  -6  10   1         48.44        107.78        76.63 o
  -4  10   1        645.83        590.34        80.05 o
  -2  10   1        226.01       2014.61       440.84 o
   2  10   1        282.29       1569.03       383.96 o
   4  10   1        843.58       1291.86       201.68 o
 -32   0   2       7821.82       7364.52       384.68 o
 -30   0   2        122.25        203.36        82.51 o
 -28   0   2       1168.25       1201.46       151.21 o
 -26   0   2        104.43        223.22        71.71 o
 -24   0   2      39208.18      38713.35      1538.70 o
 -22   0   2      12846.21      12897.80       526.29 o
 -20   0   2       4952.89       5141.69       196.36 o
 -18   0   2      31825.63      30789.57       862.45 o
 -16   0   2      24947.46      26532.03       742.79 o
 -14   0   2      11180.09      10336.62       321.34 o
 -12   0   2       1445.22       1278.88        50.27 o
 -10   0   2       1746.51       1266.74        43.53 o
  -8   0   2     143351.00     148295.81      5057.98 o
  -6   0   2       2149.65       1914.70        78.42 o
  -4   0   2      21300.73      26107.87      1277.06 o
  -2   0   2       4495.51       5626.61       278.21 o
   0   0   2       3030.01       3884.93       187.70 o
   2   0   2      62176.50      69027.73      4327.62 o
   4   0   2      66433.27      68361.86      4915.18 o
   6   0   2      67737.60      61350.71      2419.05 o
   8   0   2       8898.56       8422.90       291.51 o
  10   0   2       3453.82       3184.35       116.99 o
  12   0   2        387.88        387.21        47.89 o
  14   0   2      12432.79      12677.54       395.52 o
  16   0   2      25782.35      25278.71       779.26 o
  18   0   2       5299.09       5107.07       146.15 o
  20   0   2      33619.10      35106.97      1179.27 o
  22   0   2      10037.55       9698.93       310.97 o
  24   0   2        626.59        664.46        84.39 o
  26   0   2        323.52        385.07        73.98 o
  28   0   2       1258.34       1043.39       161.17 o
  30   0   2       1907.51       1935.74       151.24 o
 -33   1   2        528.64        644.00        56.12 o
 -31   1   2       2200.55       2534.85       132.74 o
 -29   1   2        107.34        274.30        52.19 o
 -27   1   2       1676.06       1847.63        92.65 o
 -25   1   2        473.67        516.98        49.28 o
 -23   1   2       3473.12       3629.68       124.62 o
 -21   1   2       1143.05       1251.48        61.10 o
 -19   1   2      18202.01      19050.09       466.31 o
 -17   1   2         80.51        108.79        24.65 o
 -15   1   2      26204.85      24985.59       518.55 o
 -13   1   2          9.48        -12.91        12.91 o
 -11   1   2       3223.69       2399.17        54.78 o
  -9   1   2       1963.10       1681.34        37.57 o
  -7   1   2      13047.42      13297.87       378.31 o
  -5   1   2         53.43         -9.19         9.19 o
  -3   1   2     123139.11     152608.56      8428.31 o
  -1   1   2       9689.31      11262.03       446.10 o
   1   1   2      63805.12      78135.60      5346.54 o
   3   1   2       4644.10       4407.97       317.60 o
   5   1   2        616.70        433.90        42.42 o
   7   1   2         42.27         53.65        10.95 o
   9   1   2       5665.76       5519.59       116.86 o
  11   1   2        716.14        635.92        27.57 o
  13   1   2      37915.41      38422.09       833.58 o
  15   1   2       5012.79       4878.72       119.63 o
  17   1   2      13394.93      12839.01       285.68 o
  19   1   2       4620.35       4657.67       108.46 o
  21   1   2        422.94        455.36        35.14 o
  23   1   2        952.86       1107.53        63.99 o
  25   1   2        627.34        770.38        57.08 o
  27   1   2        192.74        309.54        53.31 o
  29   1   2       2402.45       2610.95       115.15 o
  31   1   2        730.24        728.45        87.96 o
 -32   2   2       1816.27       1994.51       112.26 o
 -30   2   2       8151.88       8135.91       220.64 o
 -28   2   2        879.65        976.56        68.32 o
 -26   2   2       9215.80       9475.31       226.91 o
 -24   2   2        802.06        984.42        57.49 o
 -22   2   2       1218.56       1308.23        70.10 o
 -20   2   2        547.65        570.90        49.48 o
 -18   2   2        225.52        232.86        24.94 o
 -16   2   2      15762.16      14916.00       299.53 o
 -14   2   2       4843.63       4881.07       107.21 o
 -12   2   2      62559.63      61362.26      1208.15 o
 -10   2   2      51068.61      48622.27      1002.27 o
  -8   2   2      11400.09      11395.12       238.27 o
  -6   2   2      67590.69      70959.65      1713.27 o
  -4   2   2      18061.72      20045.21       794.58 o
  -2   2   2       3025.32       3098.06       158.28 o
   0   2   2       3032.45       3228.14       132.26 o
   2   2   2       9158.83      11292.42       727.39 o
   4   2   2     107728.59     116374.98      4727.29 o
   6   2   2        789.19        655.31        30.49 o
   8   2   2      53242.29      52109.07      1449.18 o
  10   2   2      19129.75      18158.92       473.23 o
  12   2   2       3204.53       2679.51        72.00 o
  14   2   2      12113.59      11864.54       281.97 o
  16   2   2        995.54        898.94        47.85 o
  18   2   2         52.11         51.62        25.81 o
  20   2   2       6194.51       6422.40       163.93 o
  22   2   2       2470.65       2689.53        99.83 o
  24   2   2       5685.96       5970.23       189.47 o
  26   2   2        293.25        236.77        51.39 o
  28   2   2       2017.54       2463.25       121.66 o
  30   2   2        866.84       1167.75        90.20 o
 -31   3   2       2725.18       3010.43       141.45 o
 -29   3   2        589.48        505.17        64.42 o
 -27   3   2       5583.33       5574.83       152.60 o
 -25   3   2       2267.27       2588.10        90.81 o
 -23   3   2       2437.77       2580.26        82.32 o
 -21   3   2        746.80        814.96        45.00 o
 -19   3   2       1057.62       1333.79        59.77 o
 -17   3   2        252.80        265.77        28.36 o
 -15   3   2      11988.30      11604.08       257.30 o
 -13   3   2        213.23        132.39        18.75 o
 -11   3   2      46132.83      44053.71       731.01 o
  -9   3   2        763.30        744.77        29.51 o
  -7   3   2      33539.96      33071.77       628.83 o
  -5   3   2       1270.12       1344.13        50.84 o
  -3   3   2       2010.59       1983.67        75.18 o
  -1   3   2        461.28        520.66        32.42 o
   1   3   2       6067.97       6092.17       214.41 o
   3   3   2       5927.00       5599.37       186.91 o
   5   3   2      44704.15      40015.08      1034.11 o
   7   3   2       4893.90       4822.74       116.75 o
   9   3   2      28261.18      28213.38       645.72 o
  11   3   2        557.78        539.12        31.20 o
  13   3   2       4260.07       4213.95       111.45 o
  15   3   2         85.86        105.17        30.96 o
  17   3   2       1508.66       1396.97        60.91 o
  19   3   2       1836.70       1911.25        81.04 o
  21   3   2       3734.67       3888.44       108.13 o
  23   3   2       3830.42       4008.18       152.51 o
  25   3   2       3246.33       3521.92       153.64 o
  27   3   2       1243.45       1502.33        94.34 o
  29   3   2        667.39        764.75        71.72 o
 -30   4   2        108.28        143.55        61.26 o
 -28   4   2       1571.33       1571.24       107.26 o
 -26   4   2        696.33        774.33        99.07 o
 -24   4   2       6784.66       6783.62       176.95 o
 -22   4   2       9775.77      10055.70       246.79 o
 -20   4   2       1227.03       1257.21        68.60 o
 -18   4   2      34217.30      36928.11       807.02 o
 -16   4   2         91.75         37.42        28.69 o
 -14   4   2       5505.30       5476.37       117.37 o
 -12   4   2       2249.34       2218.09        64.74 o
 -10   4   2       2576.12       2617.18        56.63 o
  -8   4   2      10295.05      10177.44       191.44 o
  -6   4   2       1359.46       1411.66        37.57 o
  -4   4   2      12627.22      10997.12       230.10 o
  -2   4   2      26017.88      23932.47       437.53 o
   0   4   2      27955.76      25911.61       473.63 o
   2   4   2      22207.16      20094.12       398.43 o
   4   4   2      19281.31      18942.12       392.77 o
   6   4   2       4909.29       4412.58        98.31 o
   8   4   2        343.58        332.35        22.60 o
  10   4   2        273.16        240.24        25.34 o
  12   4   2       1090.14        994.20        52.50 o
  14   4   2        719.24        597.79        57.39 o
  16   4   2      18504.09      18499.13       467.83 o
  18   4   2       1088.94       1161.96        55.83 o
  20   4   2      15426.48      16031.11       359.68 o
  22   4   2       2918.70       3059.80       137.50 o
  24   4   2        614.13        679.49        58.81 o
  26   4   2         67.84         96.53        51.44 o
  28   4   2        118.12        170.94        72.32 o
 -29   5   2         18.28         41.01        61.64 o
 -27   5   2        158.66        174.27        60.36 o
 -25   5   2        143.83        119.20        50.02 o
 -23   5   2       3685.65       3728.08       141.32 o
 -21   5   2        113.76          2.02        71.32 o
 -19   5   2      14472.58      15038.67       340.98 o
 -17   5   2       3219.58       2879.50       121.02 o
 -15   5   2      10440.17      10683.40       223.92 o
 -13   5   2       2789.84       2858.32        76.26 o
 -11   5   2        861.05        725.78        35.24 o
  -9   5   2       1813.94       1735.99        52.68 o
  -7   5   2       2610.35       2440.39        77.01 o
  -5   5   2       8105.19       8023.72       158.72 o
  -3   5   2      28650.29      28406.98       564.00 o
  -1   5   2         96.60        176.17        21.92 o
   1   5   2      35042.35      34248.02       652.18 o
   3   5   2       4775.07       4412.95        90.40 o
   5   5   2       5773.02       4993.36       119.82 o
   7   5   2       1067.86       1109.81        49.74 o
   9   5   2        414.70        399.55        27.44 o
  11   5   2      11129.89      11484.32       289.76 o
  13   5   2       4518.17       4769.74       136.19 o
  15   5   2       2051.02       1958.13        80.50 o
  17   5   2       9267.83       8874.75       319.81 o
  19   5   2        101.96        140.37        57.33 o
  21   5   2       3839.36       3956.70       178.18 o
  23   5   2        249.48        332.81        64.41 o
  25   5   2        413.67        557.42        78.63 o
 -26   6   2       1167.62        982.58        88.24 o
 -24   6   2        105.59         77.39        49.72 o
 -22   6   2       1443.43       1349.69       106.08 o
 -20   6   2        236.13         49.58        66.45 o
 -18   6   2       1225.43       1099.16       106.96 o
 -16   6   2       4143.86       3988.65       140.85 o
 -14   6   2       1600.00       1613.31        69.70 o
 -12   6   2      20985.82      22063.87       446.00 o
 -10   6   2       7785.30       8155.63       182.05 o
  -8   6   2       5611.48       5791.06       130.95 o
  -6   6   2      12349.10      12300.79       251.38 o
  -4   6   2       2511.30       2653.43        68.51 o
  -2   6   2       1791.81       1842.35        57.87 o
   0   6   2        380.27        342.80        27.66 o
   2   6   2         77.23        120.10        26.20 o
   4   6   2      26308.31      26120.22       543.48 o
   6   6   2       1227.76       1166.15        77.69 o
   8   6   2      20525.27      21267.86       467.30 o
  10   6   2       2377.54       2256.95       106.99 o
  12   6   2       1548.31       1673.51        84.23 o
  14   6   2        863.03        743.71        61.09 o
  16   6   2        201.30        129.15        67.52 o
  18   6   2        667.05        597.01        72.66 o
  20   6   2       1720.15       1662.52       110.66 o
  22   6   2        141.59        152.43        74.90 o
  24   6   2       2834.11       2497.92       167.49 o
 -23   7   2        125.98        174.55        60.89 o
 -21   7   2        991.05        848.67        76.16 o
 -19   7   2        211.03        109.58        77.93 o
 -17   7   2        715.26        468.05        76.36 o
 -15   7   2       9357.76       9388.36       306.74 o
 -13   7   2       1313.13       1306.10       121.57 o
 -11   7   2      15641.20      16512.38       372.30 o
  -9   7   2        168.58        204.19        84.84 o
  -7   7   2       3844.27       4294.13       125.06 o
  -5   7   2       2536.49       2777.44       102.77 o
  -3   7   2        346.89        820.06       184.87 o
  -1   7   2        237.34        265.60        36.80 o
   1   7   2       2913.36       2970.46       102.64 o
   3   7   2       3730.31       4093.04       127.05 o
   5   7   2      11647.04      12398.44       459.90 o
   7   7   2       5638.90       4987.06       199.95 o
   9   7   2       9727.66       9431.28       382.86 o
  11   7   2         70.63         44.05        67.27 o
  13   7   2       1705.91       1584.60        98.32 o
  15   7   2       1035.12        965.02        69.01 o
  17   7   2         98.99         18.63        56.96 o
  19   7   2        303.30        298.75        60.06 o
  21   7   2        703.33        562.41        61.07 o
 -20   8   2        484.50        508.59        82.50 o
 -18   8   2       4325.78       3938.56       166.17 o
 -16   8   2        568.83        410.67        83.74 o
 -14   8   2       1252.43       1151.30        80.51 o
 -12   8   2        483.04        550.67        50.73 o
 -10   8   2        158.89        106.69        48.30 o
  -8   8   2       1174.33       1201.07        89.68 o
  -6   8   2        420.53       1355.71       251.23 o
  -4   8   2       3799.47       3685.18       146.97 o
  -2   8   2       2037.43       2258.85       198.68 o
   0   8   2       5142.76       5519.47       227.12 o
   2   8   2       3948.31       3808.86       190.43 o
   4   8   2       2693.78       2584.92       231.51 o
   6   8   2       2473.29       2230.55       142.39 o
   8   8   2        953.28       2229.32       240.43 o
  10   8   2         41.53        -43.68        84.48 o
  12   8   2       1009.06        806.74        77.24 o
  14   8   2        396.69        444.36        68.39 o
  16   8   2       1944.02       1638.71        99.02 o
  18   8   2         13.17        -10.82        70.47 o
 -15   9   2       1299.09       1149.77       156.85 o
 -13   9   2        926.04        444.48       122.31 o
 -11   9   2        158.20        109.19        83.41 o
  -9   9   2        824.66        811.81        81.82 o
  -7   9   2        939.93       1013.39       105.27 o
  -5   9   2       2399.96       2906.76       162.45 o
  -3   9   2       5491.66       5471.56       226.41 o
   1   9   2       6946.50       6873.99       418.59 o
   3   9   2       1438.87       2962.19       331.82 o
   5   9   2       1996.95       2518.32       525.93 o
   7   9   2          9.90        161.81       112.73 o
   9   9   2        131.25          1.01        78.95 o
  11   9   2       2656.14       2292.72       177.82 o
  13   9   2        348.21        139.27       105.53 o
  -6  10   2       1538.01       1559.18       138.96 o
  -4  10   2        555.15        494.49        78.25 o
  -2  10   2        589.13       1204.03       241.75 o
   0  10   2        261.56       1550.07       336.56 o
   2  10   2        111.10        378.29       111.23 o
   4  10   2       1048.67       1423.43       172.60 o
 -33   1   3          0.42         21.09        53.23 o
 -31   1   3       1207.19       1176.55        76.09 o
 -29   1   3        580.00        614.42        52.76 o
 -27   1   3        127.38        351.29        56.86 o
 -25   1   3         55.83        219.75        46.22 o
 -23   1   3        892.94        842.29        74.90 o
 -21   1   3        893.40        990.69        50.75 o
 -19   1   3        215.97        229.61        26.30 o
 -17   1   3       1344.23       1420.03        58.46 o
 -15   1   3         80.00         51.12        18.81 o
 -13   1   3       4537.14       4733.88       103.89 o
 -11   1   3        358.01        311.06        14.57 o
  -9   1   3       8222.27       8694.45       167.13 o
  -7   1   3        109.08         54.45        13.01 o
  -5   1   3      28494.16      34811.64      2098.47 o
  -3   1   3       7422.47      10123.26       492.72 o
  -1   1   3      10909.06      14007.60       677.08 o
   1   1   3         49.69         23.70        23.70 o
   3   1   3      48101.02      43817.64      1732.11 o
   5   1   3       8073.95       7276.94       227.62 o
   7   1   3        498.06        625.22        35.97 o
   9   1   3       1258.01       1247.91        41.28 o
  11   1   3      23636.94      21930.08       502.62 o
  13   1   3       1213.17       1098.18        45.90 o
  15   1   3       1547.53       1374.21        53.16 o
  17   1   3       1266.80       1226.45        56.79 o
  19   1   3       5977.48       5938.25       147.18 o
  21   1   3         77.93        123.92        31.57 o
  23   1   3       2933.69       3152.61       120.76 o
  25   1   3        209.71        316.32        50.60 o
  27   1   3        354.92        428.47        65.00 o
  29   1   3        547.71        649.24        58.16 o
 -32   2   3         23.41          5.98        69.25 o
 -30   2   3        591.88        609.16        63.94 o
 -28   2   3         80.79        107.02        45.15 o
 -26   2   3         97.34        175.50        42.52 o
 -24   2   3        463.85        507.02        46.41 o
 -22   2   3       2142.11       2316.71        87.17 o
 -20   2   3         60.46         95.85        28.98 o
 -18   2   3         10.23         33.61        23.08 o
 -16   2   3       2479.97       2302.54        67.18 o
 -14   2   3       5809.30       5093.56       107.79 o
 -12   2   3         39.57         42.17        14.52 o
 -10   2   3        915.47        787.53        27.15 o
  -8   2   3       6512.72       6299.29       127.07 o
  -6   2   3      10454.38      11057.38       241.32 o
  -4   2   3       1240.87       1237.40        48.54 o
  -2   2   3       4593.93       5229.59       246.55 o
   0   2   3       6663.81       7198.02       427.04 o
   2   2   3       8049.73       7685.94       478.78 o
   4   2   3       2967.47       2753.96        83.69 o
   6   2   3       6361.29       5643.17       177.16 o
   8   2   3       2086.65       1703.39        58.14 o
  10   2   3       2293.30       1817.55        51.26 o
  12   2   3       2385.76       2209.68        66.28 o
  14   2   3       4197.98       3898.70       118.08 o
  16   2   3        157.96        157.87        29.86 o
  18   2   3        157.16        224.50        33.24 o
  20   2   3       1300.01       1333.21        61.19 o
  22   2   3       2169.59       2403.28        90.82 o
  24   2   3         17.32         49.65        45.04 o
  26   2   3         52.92        138.90        65.68 o
  28   2   3        469.63        474.95        64.39 o
 -31   3   3        135.78        154.89        64.88 o
 -29   3   3        182.93        233.12        60.75 o
 -27   3   3        282.10        263.24        43.98 o
 -25   3   3       2494.39       2682.57        95.31 o
 -23   3   3        634.48        833.46        49.77 o
 -21   3   3        184.98        238.36        41.39 o
 -19   3   3       1213.33       1240.21        51.51 o
 -17   3   3       1720.02       1870.68        63.32 o
 -15   3   3       1250.13       1306.65        46.03 o
 -13   3   3       1436.16       1470.30        41.51 o
 -11   3   3       6115.71       6059.03       109.80 o
  -9   3   3         41.79         36.62        13.44 o
  -7   3   3         91.46        113.53        12.52 o
  -5   3   3       1067.03        969.25        46.83 o
  -3   3   3      17378.03      18208.37       623.93 o
  -1   3   3        723.98        812.98        39.22 o
   1   3   3       4913.53       4483.49       158.17 o
   3   3   3          8.94         11.96        15.58 o
   5   3   3      10991.61      10052.24       232.77 o
   7   3   3        683.56        540.99        29.75 o
   9   3   3      15832.49      15030.33       315.68 o
  11   3   3        269.81        213.88        25.98 o
  13   3   3       1179.64       1018.86        63.34 o
  15   3   3         18.55        -38.90        38.90 o
  17   3   3      14450.21      14761.67       398.87 o
  19   3   3         15.03         75.48        32.17 o
  21   3   3        333.74        376.68        41.11 o
  23   3   3         20.39         50.67        37.31 o
  25   3   3       6190.09       7150.36       226.91 o
  27   3   3        110.73         90.09        57.81 o
 -30   4   3        439.29        484.40        71.27 o
 -28   4   3        955.59        921.25        62.10 o
 -26   4   3        487.32        478.51        47.87 o
 -24   4   3       2274.11       2330.62        90.76 o
 -22   4   3       1713.50       1533.69        76.34 o
 -20   4   3       1489.04       1449.57        94.12 o
 -18   4   3       3428.38       3458.34       110.10 o
 -16   4   3       8527.82       8364.46       179.70 o
 -14   4   3       3095.49       2703.05        67.89 o
 -12   4   3       1163.37       1007.86        45.60 o
 -10   4   3      12147.17      12453.41       224.89 o
  -8   4   3      20958.07      21359.40       407.75 o
  -6   4   3       1971.02       1959.52        52.33 o
  -4   4   3        154.49        204.59        16.27 o
  -2   4   3      22202.45      22890.91       440.54 o
   0   4   3      30135.77      30319.29       598.56 o
   2   4   3        159.74        185.74        16.60 o
   4   4   3        475.19        424.52        23.10 o
   6   4   3      17589.61      17233.56       425.05 o
   8   4   3      22776.13      22152.26       517.10 o
  10   4   3        227.83        260.04        28.28 o
  12   4   3       2044.85       2007.39        74.49 o
  14   4   3       7266.38       7261.43       167.42 o
  16   4   3      10437.38      10329.80       264.19 o
  18   4   3        840.03        845.35        53.74 o
  20   4   3       2809.08       2830.46        99.32 o
  22   4   3       2065.42       2124.66        93.30 o
  24   4   3       3169.21       3916.74       175.49 o
  26   4   3        708.92        688.57        81.62 o
 -29   5   3         24.88        -27.38        61.53 o
 -27   5   3       1496.62       1295.05       109.73 o
 -25   5   3        872.45        789.83        58.85 o
 -23   5   3       1666.32       1622.91        84.60 o
 -21   5   3         71.79        -59.11        59.11 o
 -19   5   3       3230.10       3038.88       126.52 o
 -17   5   3       3119.62       2799.20        98.63 o
 -15   5   3        165.17         93.78        38.26 o
 -13   5   3        861.89        757.06        35.98 o
 -11   5   3       1995.76       1856.11        62.73 o
  -9   5   3       6918.37       7065.19       155.92 o
  -7   5   3        290.27        213.83        23.45 o
  -5   5   3       5518.28       4927.03       139.95 o
  -3   5   3         75.61         53.39        18.01 o
  -1   5   3       5711.20       5232.08       117.03 o
   1   5   3        582.82        493.30        27.65 o
   3   5   3      12122.51      11072.73       245.93 o
   5   5   3        679.92        687.80        38.82 o
   7   5   3        312.03        343.05        30.87 o
   9   5   3        165.27        170.38        32.33 o
  11   5   3       9693.89       9738.60       265.42 o
  13   5   3        781.54        732.07        50.13 o
  15   5   3       1211.71       1118.53        73.91 o
  17   5   3         21.58         16.16        40.21 o
  19   5   3       2931.92       2816.81       108.19 o
  21   5   3        125.68         88.01        55.28 o
  23   5   3       2695.55       2677.29       192.88 o
  25   5   3         72.65         13.29        63.14 o
 -26   6   3          1.39         15.63        49.32 o
 -24   6   3        627.22        607.65        75.11 o
 -22   6   3       1137.78        934.45        84.34 o
 -20   6   3        898.18        925.62        78.85 o
 -18   6   3        251.34        152.64        76.41 o
 -16   6   3       2414.91       1822.29        95.34 o
 -14   6   3       2025.79       1967.54        86.02 o
 -12   6   3       3721.66       3877.08       107.17 o
 -10   6   3       1346.78       1478.31        62.36 o
  -8   6   3       3792.14       4271.85       106.55 o
  -6   6   3       2329.18       2596.61        70.13 o
  -4   6   3       8772.32       8648.91       188.91 o
  -2   6   3       3800.33       4280.74        97.40 o
   0   6   3       2796.73       2994.51        76.51 o
   2   6   3       1776.70       1844.89        63.69 o
   4   6   3      11468.06      11266.02       267.82 o
   6   6   3       6274.53       6569.07       178.66 o
   8   6   3        743.10        709.99        68.08 o
  10   6   3        641.22        443.82        42.71 o
  12   6   3       8355.08       8646.06       229.97 o
  14   6   3       6159.37       6295.10       218.16 o
  16   6   3          2.84         -9.17        67.47 o
  18   6   3         12.13         60.53        72.78 o
  20   6   3       3624.28       3230.28       153.81 o
  22   6   3       4158.17       3526.55       166.59 o
  24   6   3        104.56        360.26       165.91 o
 -25   7   3       1877.30       2125.57       142.93 o
 -23   7   3        437.23        375.35        56.34 o
 -21   7   3       3764.04       3912.45       264.73 o
 -19   7   3        452.14         22.12       119.63 o
 -17   7   3       1449.77       1042.95        79.23 o
 -15   7   3       1037.22        947.63        69.22 o
 -13   7   3       7539.17       7867.21       352.49 o
 -11   7   3       1364.70       1566.64        78.07 o
  -9   7   3        287.72        293.87        39.65 o
  -7   7   3        733.07        658.86        56.80 o
  -5   7   3       6559.80       6746.56       164.03 o
  -3   7   3       3144.01       3334.14       113.00 o
  -1   7   3          6.21         63.81        38.07 o
   1   7   3         17.04         -2.28        36.32 o
   3   7   3       2342.27       1937.97       107.39 o
   5   7   3       2569.48       2261.31       128.95 o
   7   7   3          6.59        160.13        83.03 o
   9   7   3       1449.72       1269.68       118.26 o
  11   7   3        273.67        221.59        63.87 o
  13   7   3        468.00        411.19        62.14 o
  15   7   3        132.16         -1.04        62.85 o
  17   7   3       2215.91       2060.41       131.75 o
  19   7   3         25.03        -12.67        59.34 o
  21   7   3         23.77        -31.63        71.26 o
 -20   8   3          0.35        -57.73        57.73 o
 -18   8   3       1069.02        830.79        77.81 o
 -16   8   3        112.78         61.49        76.02 o
 -14   8   3        333.52        221.25        48.38 o
 -12   8   3          2.29          1.29        48.73 o
 -10   8   3       2454.72       2489.36       100.70 o
  -8   8   3        144.83        163.12        44.56 o
  -6   8   3       1349.47       1338.68       118.70 o
  -4   8   3          1.95        182.49        52.79 o
  -2   8   3       3012.91       3219.18       127.78 o
   0   8   3        307.46       1872.40       279.68 o
   2   8   3       2790.98       2552.85       174.04 o
   6   8   3       1838.58       3788.82       306.57 o
   8   8   3        513.67        783.17       154.88 o
  10   8   3       3141.31       2518.02       206.25 o
  12   8   3        183.86         21.41        82.66 o
  14   8   3        385.14        265.25        62.54 o
  16   8   3        454.00        356.14        83.38 o
 -15   9   3        939.73        744.98        91.68 o
 -13   9   3         19.39        -27.57        68.71 o
 -11   9   3        164.70        125.00        54.55 o
  -9   9   3        131.95        144.65        67.60 o
  -7   9   3       1845.65       2318.90       113.04 o
  -5   9   3          0.58         89.02        51.17 o
  -3   9   3        167.36       1483.70       251.23 o
  -1   9   3        477.12       1564.29       255.97 o
   1   9   3       1226.95       2521.34       298.64 o
   3   9   3        147.46       1341.49       270.19 o
   5   9   3        887.92       1488.44       279.68 o
   7   9   3        235.21        104.47        73.88 o
   9   9   3        210.81         43.77       103.31 o
  11   9   3        209.10        252.02       201.46 o
  -6  10   3         24.77        -28.22       118.49 o
  -4  10   3       1468.90       1918.62       186.01 o
  -2  10   3         52.13        316.91        98.48 o
   0  10   3          0.58        261.66       102.55 o
   2  10   3          8.04        216.43       108.39 o
 -34   0   4        764.25        792.25       147.63 o
 -32   0   4       2857.32       3037.71       159.86 o
 -30   0   4       4848.42       5025.60       209.94 o
 -28   0   4       6449.32       6626.11       297.58 o
 -26   0   4       4008.75       4514.30       191.47 o
 -24   0   4      14350.40      13621.83       481.02 o
 -22   0   4       5537.85       5636.33       298.31 o
 -20   0   4       6791.87       6430.19       213.44 o
 -18   0   4      21786.06      19799.19       554.58 o
 -16   0   4      64837.12      61424.47      1588.76 o
 -14   0   4      24796.15      25256.58       578.99 o
 -12   0   4        114.60         67.09        15.45 o
 -10   0   4       3725.73       3403.39       109.91 o
  -8   0   4     159185.95     189232.06      6457.30 o
  -6   0   4       6993.16       7001.14       340.60 o
  -4   0   4      56760.10      68625.00      3318.02 o
  -2   0   4      81744.45      99466.18      4834.74 o
   0   0   4      61084.79      76589.79      6434.43 o
   2   0   4      60042.17      66128.17      5081.08 o
   4   0   4      30350.27      30931.62      2118.90 o
   6   0   4      16471.17      14385.78       443.48 o
   8   0   4      33593.61      33116.12      1013.31 o
  10   0   4       6782.34       5918.26       251.52 o
  12   0   4      50819.38      54715.64      1671.54 o
  14   0   4       1189.54       1295.82        75.07 o
  16   0   4       1111.05       1008.41        79.90 o
  18   0   4       1387.35       1468.02        96.09 o
  20   0   4       1776.83       1903.97        95.39 o
  22   0   4       6622.22       7157.46       300.03 o
  24   0   4       1212.70       1481.48       103.33 o
  26   0   4       5764.52       6221.01       358.65 o
  28   0   4       5054.87       5643.38       261.05 o
 -33   1   4       7171.56       7053.37       211.60 o
 -31   1   4       1816.70       1924.19       125.07 o
 -29   1   4       4310.38       4375.93       137.36 o
 -27   1   4       8816.18       9045.41       227.60 o
 -25   1   4        345.77        560.11        84.60 o
 -23   1   4       2680.33       2854.53        97.79 o
 -21   1   4        188.98        198.89        36.93 o
 -19   1   4        865.64        870.18        54.51 o
 -17   1   4      31263.91      29229.00       580.08 o
 -15   1   4       1184.46       1225.27        38.61 o
 -13   1   4      49671.74      49595.95       903.98 o
 -11   1   4      57234.19      58691.70      1111.41 o
  -9   1   4         88.94         91.55         9.79 o
  -7   1   4      87674.73      95896.59      2275.66 o
  -5   1   4      21320.79      26558.59      1184.92 o
  -3   1   4       2449.22       2652.76       137.01 o
  -1   1   4      12264.75      12818.82       882.04 o
   1   1   4       3549.90       3706.41       260.71 o
   3   1   4      75743.51      75458.10      2104.34 o
   5   1   4      42298.07      39224.00      1096.74 o
   7   1   4       4358.52       4217.45        97.28 o
   9   1   4      75010.91      71492.59      1542.62 o
  11   1   4      10029.43      10330.57       229.42 o
  13   1   4       7236.99       7731.79       186.13 o
  15   1   4       1343.73       1273.25        50.25 o
  17   1   4        359.78        265.04        30.92 o
  19   1   4       4675.34       4933.51       137.86 o
  21   1   4       2829.58       2924.96        81.03 o
  23   1   4       1921.28       2068.24        83.14 o
  25   1   4      10447.36      11351.00       297.24 o
  27   1   4        885.55       1066.31        65.90 o
  29   1   4       2861.68       3354.98       145.68 o
 -32   2   4       1146.67       1054.19       120.42 o
 -30   2   4      25255.43      25658.05       678.69 o
 -28   2   4       1164.17       1194.43        76.89 o
 -26   2   4       3555.97       3711.38       130.92 o
 -24   2   4          7.15        103.31        38.68 o
 -22   2   4       9721.27      10117.75       221.85 o
 -20   2   4         32.96         75.82        26.36 o
 -18   2   4        762.53        777.47        49.91 o
 -16   2   4        112.74         55.28        22.38 o
 -14   2   4     110485.47     115475.55      2187.11 o
 -12   2   4       1542.83       1387.89        37.26 o
 -10   2   4     108033.16     111818.33      1970.77 o
  -8   2   4       6458.22       6592.02       138.82 o
  -6   2   4        526.36        668.94        23.06 o
  -4   2   4       1014.85       1156.52        38.91 o
  -2   2   4       6255.26       6280.04       218.03 o
   0   2   4       4918.51       4887.69       239.47 o
   2   2   4      28095.69      26566.37       741.18 o
   4   2   4      13309.09      12474.90       325.30 o
   6   2   4      85362.13      81986.58      1862.94 o
   8   2   4      34097.75      33690.22       666.28 o
  10   2   4      24829.94      22974.34       439.67 o
  12   2   4       3286.97       3141.26        87.46 o
  14   2   4        156.11         66.66        32.46 o
  16   2   4        921.19        903.97        50.26 o
  18   2   4         90.85         19.62        33.77 o
  20   2   4        238.13        286.80        35.91 o
  22   2   4       4907.56       5169.45       130.10 o
  24   2   4       4996.93       5504.54       167.58 o
  26   2   4       4153.00       4535.37       164.18 o
  28   2   4       3701.25       4340.69       187.11 o
 -33   3   4       3011.20       3310.29       181.69 o
 -31   3   4       2639.27       2662.40       162.81 o
 -29   3   4       3447.46       3699.14       129.44 o
 -27   3   4       2236.73       2166.58        90.32 o
 -25   3   4       1730.37       2017.64        81.20 o
 -23   3   4         52.68        116.58        35.16 o
 -21   3   4       1056.66       1195.73        63.52 o
 -19   3   4        179.36        119.22        32.09 o
 -17   3   4       2908.34       2516.01        84.75 o
 -15   3   4      13136.04      13316.48       269.91 o
 -13   3   4      12857.73      12620.30       236.24 o
 -11   3   4      33274.62      33317.12       610.63 o
  -9   3   4      21621.95      21893.89       416.05 o
  -7   3   4      11677.29      10662.92       205.65 o
  -5   3   4       1160.68       1129.67        34.19 o
  -3   3   4       1135.23        920.88        31.48 o
  -1   3   4       1975.77       1983.77        52.19 o
   1   3   4       9188.77       8603.80       181.47 o
   3   3   4       5714.52       4938.61       127.41 o
   5   3   4      37795.64      34825.35       842.40 o
   7   3   4      17250.90      17114.31       356.38 o
   9   3   4      23474.48      22445.63       489.54 o
  11   3   4        136.12        129.34        25.23 o
  13   3   4       3058.46       3095.82        97.00 o
  15   3   4       3241.95       2928.77        95.49 o
  17   3   4       1001.86       1010.45        57.94 o
  19   3   4         49.03         66.93        32.96 o
  21   3   4       3793.48       3880.84       136.83 o
  23   3   4       1627.88       1721.53        83.31 o
  25   3   4       5056.94       5783.05       192.22 o
  27   3   4         15.79         -1.78        63.56 o
 -30   4   4       1294.28       1509.98        90.13 o
 -28   4   4        519.70        707.89        76.66 o
 -26   4   4       4246.92       4365.51       128.50 o
 -24   4   4       3692.20       3669.35       114.70 o
 -22   4   4       7547.21       7753.44       197.49 o
 -20   4   4        580.24        578.28        62.48 o
 -18   4   4      12439.55      12756.15       275.25 o
 -16   4   4      17432.35      17771.86       359.44 o
 -14   4   4       8896.95       9540.90       189.77 o
 -12   4   4        738.33        844.95        39.82 o
 -10   4   4       1634.48       1707.80        49.87 o
  -8   4   4      34699.12      34472.02       680.66 o
  -6   4   4       5872.26       5473.16       109.26 o
  -4   4   4      17515.65      17215.98       357.43 o
  -2   4   4      42033.15      39903.62       788.85 o
   0   4   4       7735.36       7759.11       165.09 o
   2   4   4      35580.91      33287.41       719.82 o
   4   4   4       3014.11       3135.27        71.58 o
   6   4   4       4233.52       3898.55       113.08 o
   8   4   4      11190.79      11189.57       278.10 o
  10   4   4        508.59        452.14        35.77 o
  12   4   4      10913.14      11061.41       266.58 o
  14   4   4       2653.65       2240.59       136.98 o
  16   4   4        766.01        670.34        69.72 o
  18   4   4       4947.32       4986.85       154.21 o
  20   4   4        496.36        534.61        44.53 o
  22   4   4       3114.34       3266.57       118.09 o
  24   4   4       1790.71       1693.97       103.52 o
  26   4   4        821.24        729.00        81.31 o
 -29   5   4         96.59         75.81        74.57 o
 -27   5   4        513.46        536.79        53.77 o
 -25   5   4        535.21        557.33        51.96 o
 -23   5   4       5278.37       5452.59       152.77 o
 -21   5   4       7645.77       7785.49       264.86 o
 -19   5   4       5346.40       5430.92       150.77 o
 -17   5   4      10847.54      10965.46       267.37 o
 -15   5   4        132.60         63.62        32.63 o
 -13   5   4        758.22        662.47        38.21 o
 -11   5   4        342.64        310.08        27.33 o
  -9   5   4        288.21        283.10        24.53 o
  -7   5   4      18505.08      17844.54       410.81 o
  -5   5   4       3908.89       4072.63       110.68 o
  -3   5   4      30889.15      29671.74       679.25 o
  -1   5   4      15073.46      14641.70       307.40 o
   1   5   4       4453.92       4587.88       116.97 o
   3   5   4       2760.85       2523.18        67.10 o
   5   5   4        615.56        648.08        35.76 o
   7   5   4        633.16        678.65        49.72 o
   9   5   4       7534.68       7050.84       199.99 o
  11   5   4         53.46         24.14        49.45 o
  13   5   4      12124.48      12443.79       316.20 o
  15   5   4       1126.25       1098.67        64.07 o
  17   5   4       4056.52       4133.09       134.91 o
  19   5   4        528.17        442.47        44.18 o
  21   5   4        993.53        921.72        81.19 o
  23   5   4        120.07        117.33        80.05 o
  25   5   4       1113.58       1284.71       225.16 o
 -28   6   4       2349.99       2508.81       137.50 o
 -26   6   4       1184.67       1103.15       102.62 o
 -24   6   4       1554.66       1397.14        83.19 o
 -22   6   4        994.23        869.62        75.74 o
 -20   6   4        561.04        525.12        55.42 o
 -18   6   4       3353.64       2957.44       173.11 o
 -16   6   4       3882.79       3945.28       122.89 o
 -14   6   4       8043.66       8015.26       192.24 o
 -12   6   4        481.62        402.02        34.23 o
 -10   6   4       9460.33       9776.51       214.14 o
  -8   6   4       2252.35       2449.89        74.81 o
  -6   6   4       9007.13       9216.33       185.26 o
  -4   6   4       1589.99       1600.21        55.04 o
  -2   6   4       6998.94       7103.28       150.40 o
   0   6   4       2954.45       3003.40        85.85 o
   2   6   4       2348.83       2323.48        94.79 o
   4   6   4      12471.67      12097.96       271.64 o
   6   6   4       2034.29       1889.26        96.06 o
   8   6   4       2642.43       2433.94       116.17 o
  10   6   4       7368.53       7193.96       206.61 o
  12   6   4        441.46        370.42        44.20 o
  14   6   4       7977.96       7617.36       257.26 o
  16   6   4         63.32         85.32        44.54 o
  18   6   4       1093.15        914.11        89.51 o
  20   6   4       2951.16       2524.60       156.97 o
  22   6   4        108.52        -20.13        64.71 o
 -25   7   4       7671.44       8384.97       313.48 o
 -23   7   4         28.49        -19.13        65.69 o
 -21   7   4       1344.07        954.60       124.73 o
 -19   7   4       5081.30       4678.52       231.07 o
 -17   7   4       2386.35       2782.05       156.33 o
 -15   7   4       8720.19       9048.53       229.47 o
 -13   7   4        207.12        257.05        83.47 o
 -11   7   4       1200.00       1302.11        65.17 o
  -9   7   4      19846.29      21340.31       430.66 o
  -7   7   4         94.59        178.07        37.58 o
  -5   7   4       9580.98      10081.42       222.30 o
  -3   7   4       3423.27       3730.41       123.15 o
  -1   7   4       2440.38       2493.22       108.66 o
   1   7   4      14191.15      15368.18       384.54 o
   3   7   4       2252.83       2044.93       171.73 o
   5   7   4       7281.59       7436.85       425.57 o
   7   7   4       3672.97       3268.20       160.10 o
   9   7   4        607.88        556.47        68.42 o
  11   7   4       4977.31       4830.82       180.42 o
  13   7   4        812.02        695.79        66.17 o
  15   7   4          9.81        -61.53        61.53 o
  17   7   4       3824.79       3309.16       157.28 o
  19   7   4        815.43        651.59        63.57 o
 -20   8   4          0.33         -7.01        60.90 o
 -18   8   4       6179.92       6230.26       349.63 o
 -16   8   4        236.19        250.50        54.83 o
 -14   8   4        393.75        315.07        50.93 o
 -12   8   4          6.06         20.33        52.85 o
 -10   8   4        370.84        486.28        49.41 o
  -8   8   4        264.21        273.65        52.73 o
  -6   8   4       3773.13       4456.46       197.73 o
  -4   8   4        344.25        682.42       127.26 o
  -2   8   4      18884.99      20626.92       511.92 o
   0   8   4       3782.72       4056.26       205.43 o
   2   8   4       6825.13       7400.81      1011.81 o
   4   8   4       1679.36       1491.62       125.89 o
   6   8   4        222.69        333.34       135.10 o
   8   8   4        425.28        196.99        74.70 o
  10   8   4         83.44         -4.74        86.77 o
  12   8   4        331.80        231.08        64.65 o
  14   8   4       3666.46       3267.07       179.45 o
  16   8   4       2712.65       2209.50       119.22 o
 -15   9   4         89.30       -104.29       104.29 o
 -13   9   4        693.19        641.69        61.45 o
 -11   9   4       1320.53       1326.04       139.24 o
  -9   9   4        104.98        141.15        53.15 o
  -7   9   4       2441.38       2442.92       116.88 o
  -5   9   4       4777.44       5430.38       249.84 o
  -3   9   4      14448.34      15479.08       627.42 o
  -1   9   4       2609.84       7401.22       623.11 o
   1   9   4       4395.43       4962.66       470.40 o
   3   9   4        116.64       1350.97       260.71 o
   5   9   4        447.02       1904.58       288.11 o
   7   9   4        264.82        155.34        74.00 o
   9   9   4         87.86        -34.29        79.05 o
  11   9   4        416.79        392.52        95.10 o
  -2  10   4       5790.58       6929.55       333.90 o
   0  10   4       1751.56       3596.81       374.48 o
 -33   1   5        231.74        266.90        56.59 o
 -31   1   5         16.34        115.97        80.84 o
 -29   1   5         99.33        166.18        49.76 o
 -27   1   5         32.77        205.00        49.92 o
 -25   1   5        346.86        480.84        50.52 o
 -23   1   5        244.01        273.60        38.34 o
 -21   1   5       1867.76       1728.93        78.71 o
 -19   1   5         13.11         12.93        23.34 o
 -17   1   5        105.88         61.55        18.72 o
 -15   1   5       2783.76       2605.51        53.02 o
 -13   1   5       6652.75       6204.48       111.11 o
 -11   1   5       1034.28        844.39        23.41 o
  -9   1   5       8258.57       7948.49       140.96 o
  -7   1   5       8909.73       9099.02       208.57 o
  -5   1   5       5123.17       5657.15       148.19 o
  -3   1   5       9869.19      10383.18       269.00 o
  -1   1   5      26495.83      28126.12       811.54 o
   1   1   5       4284.28       3992.78       115.20 o
   3   1   5         46.57         72.77        12.07 o
   5   1   5      16163.29      14778.90       294.95 o
   7   1   5      15795.12      14881.65       297.99 o
   9   1   5         64.82         89.38        17.36 o
  11   1   5       3922.88       4061.62       106.71 o
  13   1   5       8382.26       8223.44       188.23 o
  15   1   5       2842.79       2790.51        82.24 o
  17   1   5       2555.15       2668.89        97.31 o
  19   1   5       4832.37       5290.45       141.60 o
  21   1   5       1641.26       1770.95        71.49 o
  23   1   5          0.36          9.42        39.51 o
  25   1   5       2735.42       2987.97       121.83 o
  27   1   5       1924.34       2169.19       101.78 o
 -34   2   5         20.09        113.59        75.39 o
 -32   2   5        564.40        685.15        59.04 o
 -30   2   5       1806.82       2073.48        94.00 o
 -28   2   5          1.24        124.47        46.22 o
 -26   2   5         21.17        165.95        40.29 o
 -24   2   5       1735.36       1922.41        77.23 o
 -22   2   5       2960.95       2940.82        96.18 o
 -20   2   5         53.45         74.13        27.48 o
 -18   2   5        418.28        418.69        29.16 o
 -16   2   5       3784.81       3826.73        82.88 o
 -14   2   5       3043.56       2897.27        58.22 o
 -12   2   5        161.23        137.13        14.59 o
 -10   2   5       2269.88       2162.46        47.58 o
  -8   2   5       6701.25       7057.23       148.36 o
  -6   2   5        850.99        878.23        27.14 o
  -4   2   5         70.74         66.46         9.02 o
  -2   2   5       4809.48       4344.29       103.08 o
   0   2   5       5122.55       5035.22       125.56 o
   2   2   5        346.26        321.53        17.73 o
   4   2   5         11.30        -15.01        15.01 o
   6   2   5       2963.02       2958.67        67.55 o
   8   2   5       1486.21       1631.26        46.54 o
  10   2   5       2011.94       1886.96        62.53 o
  12   2   5         87.64         80.31        24.00 o
  14   2   5       1012.04        952.01        46.30 o
  16   2   5        354.38        306.10        49.48 o
  18   2   5       2089.49       2055.22        78.55 o
  20   2   5        129.83        173.42        42.22 o
  22   2   5        127.79        130.46        37.68 o
  24   2   5         87.47        112.68        50.98 o
  26   2   5       1097.91       1123.32        70.76 o
 -33   3   5        409.40        466.40        73.99 o
 -31   3   5        365.69        412.71        88.38 o
 -29   3   5        100.48        122.40        59.80 o
 -27   3   5       1679.90       1710.41        78.29 o
 -25   3   5        314.33        392.98        53.26 o
 -23   3   5         51.72         92.89        37.72 o
 -21   3   5         47.81         22.32        39.19 o
 -19   3   5       3469.65       3254.85        93.20 o
 -17   3   5        768.94        729.11        32.70 o
 -15   3   5       5083.70       4886.69       108.22 o
 -13   3   5         14.70        -16.82        16.82 o
 -11   3   5       1382.60       1220.49        35.03 o
  -9   3   5       3115.13       2979.47        57.69 o
  -7   3   5      20996.71      20391.25       360.40 o
  -5   3   5        319.14        331.65        13.44 o
  -3   3   5       1542.06       1564.59        38.63 o
  -1   3   5       4856.01       4383.81        92.28 o
   1   3   5      20970.57      19893.98       395.12 o
   3   3   5       3361.62       2987.71        70.80 o
   5   3   5       9534.07       9478.28       210.69 o
   7   3   5       1603.86       1419.08        46.50 o
   9   3   5       4890.29       4783.75       123.86 o
  11   3   5       5863.83       5360.27       135.93 o
  13   3   5       9109.56       9243.99       254.40 o
  15   3   5         50.92         34.15        38.53 o
  17   3   5          1.63         -8.69        36.14 o
  19   3   5       3369.47       3381.82       118.75 o
  21   3   5       3652.81       3999.04       131.89 o
  23   3   5       1199.69       1267.10        93.28 o
  25   3   5        731.38        662.05        67.86 o
 -32   4   5       1236.32       1318.25       154.29 o
 -30   4   5        805.04        668.53        67.40 o
 -28   4   5       1750.80       1719.92        92.13 o
 -26   4   5        585.08        604.52        51.37 o
 -24   4   5       4021.09       4170.23       133.03 o
 -22   4   5       1316.53       1442.58        74.16 o
 -20   4   5       1332.17       1224.25       107.06 o
 -18   4   5       1735.86       1917.30        74.90 o
 -16   4   5       8535.50       8758.69       184.53 o
 -14   4   5       1860.58       1891.80        61.60 o
 -12   4   5         57.62         25.32        21.60 o
 -10   4   5       3562.69       3880.96        85.52 o
  -8   4   5      11790.66      11061.91       220.52 o
  -6   4   5       2361.01       2365.48        57.79 o
  -4   4   5       1984.75       1775.62        46.27 o
  -2   4   5       3503.65       3351.05        71.76 o
   0   4   5       7396.86       6986.04       157.80 o
   2   4   5       2202.09       2316.77        58.96 o
   4   4   5       6939.24       6712.04       170.37 o
   6   4   5       1089.24       1203.45        50.81 o
   8   4   5       1486.56       1540.59        65.84 o
  10   4   5       1398.03       1517.58        63.37 o
  12   4   5       7267.38       7005.99       171.27 o
  14   4   5        265.58        229.13        38.64 o
  16   4   5          0.25        -58.90        58.90 o
  18   4   5        781.29        818.17        80.85 o
  20   4   5       3773.75       3910.73       151.47 o
  22   4   5         73.36         56.78        51.50 o
  24   4   5        316.30        267.35        67.12 o
 -29   5   5        446.81        302.13        55.86 o
 -27   5   5        233.83        283.05        56.87 o
 -25   5   5       4849.88       4955.01       142.05 o
 -23   5   5         27.07        -16.64        45.31 o
 -21   5   5       3619.12       3588.39       164.76 o
 -19   5   5        130.14         51.96        39.69 o
 -17   5   5       4928.08       5043.49       151.10 o
 -15   5   5        113.92         86.38        32.97 o
 -13   5   5       9371.30       9116.25       199.85 o
 -11   5   5        452.02        347.33        26.51 o
  -9   5   5       1047.63       1057.93        45.86 o
  -7   5   5        161.79        151.24        22.10 o
  -5   5   5       7664.96       7268.89       158.04 o
  -3   5   5       2155.92       1912.88        54.19 o
  -1   5   5        459.15        383.85        22.42 o
   1   5   5         47.82         98.09        21.78 o
   3   5   5       1074.65        948.09        43.22 o
   5   5   5       4050.98       3715.14        96.21 o
   7   5   5       1684.82       1524.31        62.40 o
   9   5   5       1496.84       1354.02        67.46 o
  11   5   5        456.05        395.28        40.27 o
  13   5   5       2462.02       2523.20        99.46 o
  15   5   5        650.29        594.99        48.05 o
  17   5   5       2793.91       2769.74       110.75 o
  19   5   5       1961.61       1968.48       100.87 o
  21   5   5        293.07        287.77        61.91 o
  23   5   5          0.94         -9.15        81.48 o
 -28   6   5         19.04          6.07        49.91 o
 -26   6   5         87.98         43.47        57.00 o
 -24   6   5        252.54        199.28        47.58 o
 -22   6   5       1771.71       1618.19        93.27 o
 -20   6   5        113.62         49.05        44.52 o
 -18   6   5        147.10         61.00        64.58 o
 -16   6   5        399.49        369.07        52.50 o
 -14   6   5       1601.93       1513.41        72.91 o
 -12   6   5        173.25        188.47        35.33 o
 -10   6   5       2553.23       2709.34        80.23 o
  -8   6   5        512.18        582.83        49.14 o
  -6   6   5        171.57        231.09        27.82 o
  -4   6   5         50.97        128.97        25.28 o
  -2   6   5       7005.13       6930.94       161.84 o
   0   6   5        507.37        470.38        39.54 o
   2   6   5        801.38        765.19        50.71 o
   4   6   5         28.36         68.77        31.76 o
   6   6   5       7339.46       7611.38       202.63 o
   8   6   5        538.54        439.03        42.01 o
  10   6   5       3455.34       3425.12       115.75 o
  12   6   5        126.64         52.17        41.63 o
  14   6   5       4112.58       4071.90       152.85 o
  16   6   5        569.15        498.44        66.94 o
  18   6   5       4334.40       3781.81       263.29 o
  20   6   5         90.00         52.93        62.21 o
 -25   7   5        305.60        329.53        63.77 o
 -23   7   5        798.85        840.71        86.44 o
 -21   7   5        116.22         46.75       117.00 o
 -19   7   5       6388.94       6495.31       296.52 o
 -17   7   5        822.86        869.97        64.50 o
 -15   7   5         43.08         25.65        46.44 o
 -13   7   5         45.39         38.88        46.03 o
 -11   7   5       8570.06       9046.52       194.57 o
  -9   7   5       2525.67       2770.81        87.70 o
  -7   7   5        535.55        495.24        39.87 o
  -5   7   5        184.39        244.31        39.54 o
  -3   7   5       4739.59       4976.99       135.26 o
  -1   7   5       4197.36       4595.11       158.07 o
   1   7   5       1061.87       1504.72       124.94 o
   3   7   5       1117.08       1006.78        77.42 o
   5   7   5        905.40        850.64        86.93 o
   7   7   5       3051.11       2918.07       191.50 o
   9   7   5        291.02        297.81        67.13 o
  11   7   5       2152.45       1855.16       115.19 o
  13   7   5         45.03        -27.02        63.74 o
  15   7   5        626.19        560.62        78.98 o
  17   7   5         18.61         36.33        58.66 o
  19   7   5       1316.52       1064.82       208.57 o
 -20   8   5        490.03        122.55       157.22 o
 -18   8   5        307.07        240.30        84.52 o
 -16   8   5        846.03        667.38        64.01 o
 -14   8   5         65.51         58.62        51.87 o
 -12   8   5        138.11        118.18        43.84 o
 -10   8   5        622.78        597.54        46.14 o
  -8   8   5       2282.83       2479.34       111.06 o
  -6   8   5         24.97         77.67        43.62 o
  -4   8   5        181.55        228.79        45.54 o
  -2   8   5        813.87       2249.60       198.29 o
   0   8   5       2455.72       2526.41       156.61 o
   2   8   5         47.89       1469.48       331.82 o
   4   8   5       1465.07       1117.78        92.75 o
   6   8   5        526.80        398.38        69.10 o
   8   8   5       1124.32        925.36        87.67 o
  10   8   5        373.83        347.59        66.50 o
  12   8   5       2373.55       1947.67       112.53 o
  14   8   5         53.32        -48.02        69.25 o
 -15   9   5         48.39        -47.46        47.46 o
 -13   9   5        625.80        469.23        71.57 o
 -11   9   5        187.78        258.27        95.54 o
  -9   9   5       1898.01       1977.85       112.73 o
  -7   9   5        362.25        361.08        50.50 o
  -5   9   5       1094.62       1599.13       115.19 o
  -3   9   5         27.49        205.93       114.95 o
  -1   9   5        698.93       2096.29       187.29 o
   1   9   5        336.55       1294.09       246.49 o
   3   9   5        556.14       1296.80       289.16 o
   5   9   5        600.62        796.36       251.23 o
   7   9   5        206.51         55.34        92.75 o
   9   9   5          9.61         44.01        91.68 o
 -34   0   6        315.26        284.69        82.18 o
 -32   0   6         81.90        167.49        83.57 o
 -30   0   6       1130.83       1590.01       141.35 o
 -28   0   6        384.66        768.90       138.78 o
 -26   0   6      10707.21      11324.92       405.86 o
 -24   0   6       4253.98       5146.46       366.70 o
 -22   0   6      11253.71      11465.59       463.75 o
 -20   0   6      27052.89      24916.75       767.83 o
 -18   0   6       2571.32       2068.16        84.86 o
 -16   0   6      18311.47      16768.14       388.80 o
 -14   0   6        681.75        480.35        28.37 o
 -12   0   6       2791.23       3004.20       100.58 o
 -10   0   6      12638.96      12906.57       297.02 o
  -8   0   6       9220.56       9513.30       267.38 o
  -6   0   6      51622.31      53344.45      1547.61 o
  -4   0   6      20097.04      20095.32       614.34 o
  -2   0   6      42765.56      47165.22      1440.05 o
   0   0   6      40719.16      42318.45      2028.49 o
   2   0   6      10978.47      10989.47       342.53 o
   4   0   6        512.72        612.79        43.54 o
   6   0   6       7567.87       7968.95       229.58 o
   8   0   6       5144.09       4798.39       159.08 o
  10   0   6      12923.94      13174.36       459.76 o
  12   0   6        650.41        724.56        60.89 o
  14   0   6       7207.36       7162.67       236.94 o
  16   0   6        402.43        265.18        54.12 o
  18   0   6       4138.46       4488.57       168.62 o
  20   0   6        166.87        187.75       117.37 o
  22   0   6       4577.92       4840.22       178.58 o
  24   0   6        164.37        146.94        69.37 o
  26   0   6       2474.01       2654.91       236.56 o
 -33   1   6        331.27        381.34        60.31 o
 -31   1   6         13.51        160.00        68.20 o
 -29   1   6       3007.35       3302.03       113.70 o
 -27   1   6        533.89       1019.36       122.25 o
 -25   1   6      11929.27      12034.19       326.65 o
 -23   1   6         15.99         86.48        33.80 o
 -21   1   6       6942.16       7300.89       174.37 o
 -19   1   6        480.48        557.95        30.37 o
 -17   1   6       4014.28       3528.07        68.21 o
 -15   1   6       1025.53        928.56        31.27 o
 -13   1   6      25069.29      24159.10       402.71 o
 -11   1   6       5235.66       5510.47        97.64 o
  -9   1   6      44877.28      46555.06       819.66 o
  -7   1   6       2655.96       2547.84        68.80 o
  -5   1   6       6131.48       5504.66       120.06 o
  -3   1   6       2685.78       2856.65        66.07 o
  -1   1   6       3971.86       4026.30        96.12 o
   1   1   6       3884.50       3763.82        92.51 o
   3   1   6      37456.56      36728.20       724.99 o
   5   1   6       4814.10       4973.31       101.10 o
   7   1   6      16140.01      17028.86       326.97 o
   9   1   6       9149.04       8647.82       196.66 o
  11   1   6        332.91        348.07        27.16 o
  13   1   6       5817.80       5830.50       137.53 o
  15   1   6       1141.30       1068.41        53.39 o
  17   1   6        797.56        805.36        47.25 o
  19   1   6       5810.13       6124.11       162.44 o
  21   1   6        829.31        797.69        45.24 o
  23   1   6       1777.77       1874.15        92.62 o
  25   1   6       3174.04       3457.46       115.80 o
  27   1   6         51.54        -30.03        62.22 o
 -34   2   6       3516.08       3236.45       179.03 o
 -32   2   6       4179.65       4494.60       150.78 o
 -30   2   6       1234.87       1634.06        89.11 o
 -28   2   6       9719.23       9738.18       228.00 o
 -26   2   6        118.06        215.29        40.30 o
 -24   2   6       2074.48       2176.20        81.41 o
 -22   2   6        174.59        183.41        36.37 o
 -20   2   6       1570.03       1450.11        57.10 o
 -18   2   6      12895.97      12081.26       220.87 o
 -16   2   6        285.72        280.53        19.34 o
 -14   2   6      40464.86      39046.40       648.76 o
 -12   2   6      29615.91      29715.40       526.27 o
 -10   2   6      22652.76      22485.57       427.07 o
  -8   2   6      26585.35      27147.95       524.77 o
  -6   2   6        637.08        642.45        20.78 o
  -4   2   6        364.65        588.81        19.16 o
  -2   2   6       2411.12       2419.96        58.04 o
   0   2   6       3545.42       3516.28        77.23 o
   2   2   6      32212.89      31581.90       600.11 o
   4   2   6       2897.86       2930.59        67.67 o
   6   2   6      35491.07      36820.14       699.08 o
   8   2   6       2618.23       2899.02        73.91 o
  10   2   6      11356.24      11627.73       248.27 o
  12   2   6        275.97        200.63        29.85 o
  14   2   6       2319.01       1982.89        79.47 o
  16   2   6         99.87         34.64        39.39 o
  18   2   6       2030.01       2253.58        92.84 o
  20   2   6        234.48        206.87        38.63 o
  22   2   6       2953.78       3136.22        94.37 o
  24   2   6         87.81          7.71        52.00 o
  26   2   6       2236.48       2334.19       120.06 o
 -33   3   6       4117.99       3923.29       162.41 o
 -31   3   6        725.22        867.91       107.62 o
 -29   3   6       6140.72       6220.17       172.30 o
 -27   3   6        886.10        994.99        61.12 o
 -25   3   6       1205.28       1364.04        73.24 o
 -23   3   6        490.61        580.49        58.66 o
 -21   3   6       1307.57       1351.27        62.77 o
 -19   3   6       1820.33       1556.55        63.90 o
 -17   3   6      17042.82      17592.41       340.24 o
 -15   3   6         30.64         23.16        20.17 o
 -13   3   6      27244.16      26567.01       471.83 o
 -11   3   6         97.81        123.45        13.59 o
  -9   3   6       9434.02       8457.02       152.39 o
  -7   3   6       3703.21       3863.50        71.29 o
  -5   3   6       5790.41       5334.82       101.28 o
  -3   3   6       3586.56       3301.33        66.78 o
  -1   3   6      12729.27      13070.13       261.12 o
   1   3   6       2584.95       2148.13        47.77 o
   3   3   6      15127.52      14118.74       281.98 o
   5   3   6       5843.70       6165.86       142.17 o
   7   3   6       8426.59       8604.49       184.02 o
   9   3   6       5442.85       5593.72       129.54 o
  11   3   6       3335.87       3312.98       119.36 o
  13   3   6       1739.00       1333.66       122.47 o
  15   3   6       1018.52        796.74        61.72 o
  17   3   6       1473.98       1381.21        70.22 o
  19   3   6       1155.57       1216.53        61.35 o
  21   3   6       2574.93       2705.60       104.58 o
  23   3   6       1484.42       1545.55        81.19 o
  25   3   6       1541.73       1653.22        98.10 o
 -32   4   6         69.31         29.39        77.31 o
 -30   4   6        528.65        455.33        53.85 o
 -28   4   6         78.24         76.32        61.40 o
 -26   4   6      10356.23      10564.48       258.45 o
 -24   4   6       4441.35       4783.61       137.90 o
 -22   4   6       8936.91       9115.92       255.09 o
 -20   4   6       8657.05       9013.02       271.98 o
 -18   4   6        293.58        181.28        34.11 o
 -16   4   6       3242.74       3256.93        85.11 o
 -14   4   6        125.32        133.88        24.83 o
 -12   4   6        776.01        741.49        31.91 o
 -10   4   6      11260.35      11145.17       217.78 o
  -8   4   6        436.96        517.35        23.94 o
  -6   4   6      31643.52      29954.39       593.08 o
  -4   4   6        290.34        223.92        17.61 o
  -2   4   6      19662.77      18902.40       361.74 o
   0   4   6       2236.03       1869.51        49.99 o
   2   4   6       5367.02       5163.02       117.07 o
   4   4   6       6034.85       5814.05       150.34 o
   6   4   6       3062.30       3038.28        84.20 o
   8   4   6        329.06        345.45        28.67 o
  10   4   6       6626.61       6210.66       140.79 o
  12   4   6       2264.14       2026.83        86.77 o
  14   4   6       7696.30       7018.08       206.32 o
  16   4   6        790.17        647.30       106.13 o
  18   4   6       3796.99       3945.66       131.48 o
  20   4   6        244.39        221.45        43.84 o
  22   4   6       1422.33       1491.42        87.02 o
  24   4   6        129.63         69.28        86.38 o
 -29   5   6       1595.51       1128.74        99.82 o
 -27   5   6       2570.58       2773.28       128.42 o
 -25   5   6      13232.49      13706.80       328.92 o
 -23   5   6        140.70        122.04        44.87 o
 -21   5   6       5804.38       6177.57       220.09 o
 -19   5   6       2019.77       2041.07        96.52 o
 -17   5   6        258.39        233.12        38.46 o
 -15   5   6         42.60          9.99        31.03 o
 -13   5   6       4551.52       4593.06       116.82 o
 -11   5   6       3339.43       3494.14        92.93 o
  -9   5   6      21206.46      20723.58       413.13 o
  -7   5   6       3632.65       3586.54        84.51 o
  -5   5   6      10863.38      10641.69       208.09 o
  -3   5   6       2082.20       2041.22        57.97 o
  -1   5   6       2901.02       2952.69        75.75 o
   1   5   6       1034.36       1010.94        44.98 o
   3   5   6       5096.24       4945.26       114.57 o
   5   5   6        370.41        376.83        28.77 o
   7   5   6       4872.27       5106.38       135.99 o
   9   5   6       2652.84       2441.73        98.91 o
  11   5   6       2435.86       2304.26        93.70 o
  13   5   6       6599.06       5891.79       221.53 o
  15   5   6       1987.47       1866.81        83.86 o
  17   5   6       2029.37       2109.32       129.83 o
  19   5   6       1033.45        939.54        71.56 o
 -28   6   6       4670.92       5009.86       218.26 o
 -26   6   6         66.10         60.29        43.39 o
 -24   6   6        467.37        458.16        50.77 o
 -22   6   6       1061.86       1066.56        69.69 o
 -20   6   6        526.07        494.64        48.73 o
 -18   6   6       4436.17       4459.95       150.59 o
 -16   6   6        396.69        356.00        42.91 o
 -14   6   6       4702.38       4824.23       140.01 o
 -12   6   6       7367.77       7687.74       181.68 o
 -10   6   6       6336.55       6730.68       161.60 o
  -8   6   6       6853.67       6999.23       174.61 o
  -6   6   6       8240.99       8098.19       179.11 o
  -4   6   6        364.82        386.84        27.87 o
  -2   6   6       2775.64       2830.28        78.55 o
   0   6   6        711.15        760.41        65.08 o
   2   6   6       1093.25       1145.65        61.79 o
   4   6   6         84.95         93.26        34.58 o
   6   6   6       6972.45       7054.60       171.38 o
   8   6   6        904.12        754.75        63.09 o
  10   6   6      13154.74      12784.50       412.45 o
  12   6   6        916.47        799.82        55.30 o
  14   6   6       3709.50       3001.63       156.04 o
  16   6   6         33.60         17.01        48.83 o
  18   6   6        130.89        200.15       123.84 o
  20   6   6        529.22        608.43        81.72 o
 -25   7   6        346.04        354.86        54.45 o
 -23   7   6        154.24        128.50        59.20 o
 -21   7   6        115.51        148.55        96.01 o
 -19   7   6       1718.16       1844.81       100.39 o
 -17   7   6       3983.84       4239.64       150.19 o
 -15   7   6        327.49        243.48        50.21 o
 -13   7   6      10856.39      11485.28       277.80 o
 -11   7   6        248.68        105.09        81.08 o
  -9   7   6       5652.84       5739.07       133.57 o
  -7   7   6         14.87          8.85        31.67 o
  -5   7   6       1430.12       1666.93        67.89 o
  -3   7   6       2473.67       2831.81       119.21 o
  -1   7   6       1339.40       2106.56       102.65 o
   1   7   6       4407.90       4758.36       188.83 o
   3   7   6       2853.87       2668.90       163.52 o
   5   7   6        884.37        806.64       100.10 o
   7   7   6       4172.16       3904.97       149.13 o
   9   7   6         56.98        -15.02        60.04 o
  11   7   6       2989.30       2733.20       143.51 o
  13   7   6        869.01        559.53        88.29 o
  15   7   6        507.11        499.73        66.78 o
  17   7   6       2872.18       2474.44       166.69 o
 -20   8   6        692.16        607.16        74.22 o
 -18   8   6        471.69        358.05        83.74 o
 -16   8   6        604.15        488.14        57.61 o
 -14   8   6        137.04        203.44        55.03 o
 -12   8   6       1850.22       2106.89       104.97 o
 -10   8   6       1432.69       1709.54       102.64 o
  -8   8   6        715.49        797.01        56.39 o
  -6   8   6       5847.60       6146.91       189.88 o
  -4   8   6        403.41        990.71       237.01 o
  -2   8   6       7152.69       8271.15       252.36 o
   2   8   6       2700.65       2602.50       154.02 o
   4   8   6       2995.08       2768.69       184.23 o
   6   8   6        351.58        275.84       101.26 o
   8   8   6       1454.99       1212.86       114.78 o
  10   8   6        769.96        333.56        64.16 o
  12   8   6        807.44        517.00        86.68 o
 -15   9   6         75.09         24.72        50.62 o
 -13   9   6         90.02         37.01        88.48 o
 -11   9   6        363.59        358.04        74.94 o
  -9   9   6       1199.39       1488.54       118.89 o
  -7   9   6       1410.05       1582.41       127.36 o
  -5   9   6       6552.56       7172.49       282.99 o
  -3   9   6        844.23       1001.10       222.79 o
  -1   9   6       3528.52       4224.58       259.57 o
   1   9   6         97.91        197.80        76.63 o
   3   9   6        119.79        307.78        99.13 o
   5   9   6         60.68        -60.97        75.09 o
   7   9   6        142.82        -62.95        68.64 o
 -33   1   7        975.11       1005.11       100.34 o
 -31   1   7        689.99        814.00       104.89 o
 -29   1   7        195.77        309.50        52.18 o
 -27   1   7         44.23        263.89        53.07 o
 -25   1   7       3832.76       4001.84       183.10 o
 -23   1   7       1630.46       1726.54        89.90 o
 -21   1   7       3441.24       3399.97        87.09 o
 -19   1   7       1152.99       1118.34        41.64 o
 -17   1   7       5433.76       5229.42        97.35 o
 -15   1   7        721.38        595.81        26.44 o
 -13   1   7      18251.53      18260.38       335.63 o
 -11   1   7       2222.16       2180.08        45.77 o
  -9   1   7        741.76        733.30        22.88 o
  -7   1   7        684.15        638.83        21.00 o
  -5   1   7      33841.27      35372.56       623.34 o
  -3   1   7         88.24         72.87        10.06 o
  -1   1   7       5230.80       5104.13        98.39 o
   1   1   7       4478.19       4516.43        92.31 o
   3   1   7      17311.25      17288.26       319.68 o
   5   1   7       2562.60       2625.13        63.52 o
   7   1   7      15478.33      15858.93       333.10 o
   9   1   7       2567.27       2788.95        77.50 o
  11   1   7       1919.90       1960.60        73.79 o
  13   1   7       5373.97       5470.74       132.39 o
  15   1   7      11385.12      11844.05       283.92 o
  17   1   7        139.27         78.05        35.64 o
  19   1   7        166.04        175.99        50.13 o
  21   1   7       3357.82       3598.37       103.51 o
  23   1   7       3575.36       3902.60       121.87 o
  25   1   7        220.49        176.12        78.52 o
 -34   2   7         35.07        -51.75        69.34 o
 -32   2   7         23.93         95.39        56.52 o
 -30   2   7       1621.32       2017.45        94.52 o
 -28   2   7         24.99        130.06        43.72 o
 -26   2   7          3.22        138.80        40.11 o
 -24   2   7          7.01         76.12        36.82 o
 -22   2   7       4723.27       4681.19       119.32 o
 -20   2   7        415.71        467.25        31.33 o
 -18   2   7         91.89         72.43        21.06 o
 -16   2   7         29.73          8.96        17.68 o
 -14   2   7       9461.57       9546.91       174.42 o
 -12   2   7       4366.66       4749.83        96.46 o
 -10   2   7        966.05        945.12        28.65 o
  -8   2   7        194.97        290.12        12.68 o
  -6   2   7      10178.43      10365.19       199.29 o
  -4   2   7      11858.91      12230.75       218.41 o
  -2   2   7       2553.21       2407.20        46.92 o
   0   2   7        409.62        556.05        21.68 o
   2   2   7       4086.22       4130.76        82.75 o
   4   2   7      10558.68      11564.35       232.77 o
   6   2   7       2591.72       2897.81        80.97 o
   8   2   7        408.10        351.60        23.22 o
  10   2   7        302.50        301.50        26.15 o
  12   2   7       5401.54       5754.74       149.88 o
  14   2   7       1503.77       1402.07        68.56 o
  16   2   7        283.46        139.06        41.83 o
  18   2   7        170.41         39.90        44.96 o
  20   2   7       2021.84       2130.01        81.39 o
  22   2   7        392.43        376.93        42.92 o
  24   2   7        136.93         38.43        65.91 o
 -33   3   7        421.84        465.40        63.76 o
 -31   3   7        683.86        626.97        73.51 o
 -29   3   7       1373.79       1308.33        92.72 o
 -27   3   7       5701.46       5750.53       142.26 o
 -25   3   7         49.62        150.92        46.19 o
 -23   3   7        280.68        304.46        63.88 o
 -21   3   7       1634.21       1629.48       116.01 o
 -19   3   7      19039.02      19141.60       370.93 o
 -17   3   7         10.69         -6.12        22.05 o
 -15   3   7       1300.03       1156.87        37.73 o
 -13   3   7        743.28        787.45        30.75 o
 -11   3   7      31810.13      32432.11       593.62 o
  -9   3   7        239.62        250.55        13.76 o
  -7   3   7      15194.83      14712.90       246.21 o
  -5   3   7        158.36        251.02        13.41 o
  -3   3   7      18554.88      18345.99       316.55 o
  -1   3   7       2513.87       2396.31        50.27 o
   1   3   7      30733.42      29786.61       528.00 o
   3   3   7        603.13        681.17        31.65 o
   5   3   7       1329.16       1361.97        45.52 o
   7   3   7       3223.81       3457.62        89.79 o
   9   3   7      21895.78      22199.69       486.96 o
  11   3   7       2167.72       2062.56        94.71 o
  13   3   7       1262.32       1102.83        66.89 o
  15   3   7       1108.85        896.60        70.60 o
  17   3   7       6733.10       6895.72       210.29 o
  19   3   7       2530.16       2578.21        88.47 o
  21   3   7       2732.01       2910.53       107.26 o
  23   3   7         13.24         28.17        47.45 o
 -32   4   7        611.59        635.08        80.82 o
 -30   4   7        202.00        231.99        45.55 o
 -28   4   7       1147.52       1201.44        86.22 o
 -26   4   7        968.94        945.40        64.30 o
 -24   4   7       3006.73       3162.40       110.41 o
 -22   4   7          5.00         45.20        60.05 o
 -20   4   7       1873.11       1836.86        72.64 o
 -18   4   7       4086.08       4169.51       105.18 o
 -16   4   7       9394.54       9483.96       214.53 o
 -14   4   7       1119.61       1212.80        44.61 o
 -12   4   7       1104.33       1049.11        39.25 o
 -10   4   7       8605.74       8231.68       156.03 o
  -8   4   7      18025.74      17080.97       340.94 o
  -6   4   7       6253.48       6177.21       124.18 o
  -4   4   7          1.26          8.89        15.14 o
  -2   4   7       8912.61       8122.36       159.71 o
   0   4   7      17118.52      16004.61       333.64 o
   2   4   7       9434.70       9608.26       214.74 o
   4   4   7       1433.10       1353.77        53.79 o
   6   4   7       4350.31       4206.51       105.41 o
   8   4   7       7866.27       7856.74       201.47 o
  10   4   7       7020.25       6759.24       194.08 o
  12   4   7       3658.36       3487.13       121.96 o
  14   4   7       1240.37       1049.51        75.96 o
  16   4   7       1588.66       1511.36        84.83 o
  18   4   7       3587.57       3637.53       123.96 o
  20   4   7       3340.71       3608.75       131.21 o
  22   4   7        204.07         96.14        48.31 o
 -29   5   7        243.28        154.76        47.31 o
 -27   5   7       1307.15       1289.37        88.19 o
 -25   5   7       2157.63       2204.72        97.57 o
 -23   5   7        190.09        170.90        44.60 o
 -21   5   7       3777.13       3937.35       123.71 o
 -19   5   7        377.03        377.72        43.07 o
 -17   5   7       2547.68       2572.25        91.12 o
 -15   5   7        224.32        248.99        37.79 o
 -13   5   7      16566.59      17561.22       409.20 o
 -11   5   7         10.11        -11.08        31.02 o
  -9   5   7        201.88        166.84        23.81 o
  -7   5   7          3.33         60.12        22.05 o
  -5   5   7      28149.75      27637.40       548.15 o
  -3   5   7         88.57        113.58        20.75 o
  -1   5   7       2508.39       2484.13        69.54 o
   1   5   7         24.38         73.24        24.11 o
   3   5   7      19943.38      19905.60       436.48 o
   5   5   7         34.55         56.08        43.42 o
   7   5   7       8471.10       8241.19       204.30 o
   9   5   7        116.93         57.32        48.99 o
  11   5   7       5453.98       5053.08       234.00 o
  13   5   7        208.10         58.22        51.51 o
  15   5   7       7356.00       6946.73       248.02 o
  17   5   7        889.48        819.84        85.11 o
  19   5   7        212.83        143.68        52.29 o
  21   5   7         40.76        -25.52        72.52 o
 -28   6   7         84.86        110.35        57.28 o
 -26   6   7        106.87         92.68        75.60 o
 -24   6   7       1320.65       1401.36       107.79 o
 -22   6   7       7407.70       7761.01       228.06 o
 -20   6   7       1676.72       1638.31        88.36 o
 -18   6   7        511.33        454.34        48.06 o
 -16   6   7       1453.27       1542.31        80.68 o
 -14   6   7      14314.81      15090.10       377.81 o
 -12   6   7       6050.56       6422.77       175.51 o
 -10   6   7       2136.44       2279.92       119.51 o
  -8   6   7        545.05        524.15        43.03 o
  -6   6   7      15940.85      15908.14       351.92 o
  -4   6   7       9328.06       9153.65       208.81 o
  -2   6   7       4566.29       4779.08       128.82 o
   0   6   7          1.95         95.86        34.48 o
   2   6   7       9322.52       9075.61       251.05 o
   4   6   7       6700.25       6793.19       174.62 o
   6   6   7       5203.34       5302.49       139.09 o
   8   6   7        321.64        196.01        86.42 o
  10   6   7       2175.35       1848.51        98.13 o
  12   6   7       2713.09       2571.11       107.35 o
  14   6   7       3307.96       2461.05       163.77 o
  16   6   7        373.61        345.86        51.27 o
  18   6   7         13.63        186.45       215.68 o
 -25   7   7         75.73         83.40        45.83 o
 -23   7   7         17.74        -26.75        75.54 o
 -21   7   7        742.32        772.55        62.21 o
 -19   7   7       1026.25       1203.53        85.32 o
 -17   7   7       1042.45       1065.58        67.68 o
 -15   7   7       1047.78       1124.89        70.30 o
 -13   7   7        114.29        109.18        40.38 o
 -11   7   7       2133.42       2314.11       101.63 o
  -9   7   7       1857.92       1523.76       115.17 o
  -7   7   7       5483.49       4947.50       160.22 o
  -5   7   7         59.93        130.99        38.23 o
  -3   7   7        972.25        988.61        89.63 o
  -1   7   7       1273.64       1270.21       168.28 o
   1   7   7       9298.55       9747.42       301.08 o
   3   7   7         40.79        146.84        43.67 o
   5   7   7          4.04        -21.12        48.62 o
   7   7   7        618.10        393.03        63.15 o
   9   7   7       6760.23       5641.29       211.02 o
  11   7   7         87.94        -12.76        73.33 o
  13   7   7        727.81        621.47        69.53 o
  15   7   7        572.70        476.52       107.42 o
 -20   8   7        567.81        373.12        78.97 o
 -18   8   7       2280.21       1497.46       126.68 o
 -16   8   7        550.76        509.94        59.66 o
 -14   8   7         70.52         59.19        46.73 o
 -12   8   7        667.89        682.23        64.02 o
 -10   8   7       1637.15       1753.99       102.77 o
  -8   8   7       1964.83       1974.98       104.93 o
  -6   8   7        811.09       1002.10        67.91 o
  -4   8   7        200.54        246.48        53.32 o
  -2   8   7        188.21        304.53        81.42 o
   0   8   7       3142.39       3758.43       171.61 o
   2   8   7       1217.45       1255.37       105.29 o
   4   8   7         25.24         70.33        52.38 o
   6   8   7        223.53        179.38        78.50 o
   8   8   7       2549.12       1985.65       113.47 o
  10   8   7        635.78        444.45        91.13 o
  12   8   7        471.99        171.53        79.59 o
 -15   9   7        785.42        383.96       208.57 o
 -13   9   7        268.82        289.58        58.90 o
 -11   9   7        428.29        425.65        75.09 o
  -9   9   7          1.51        -44.01        58.98 o
  -7   9   7        262.11        107.62        83.08 o
  -5   9   7        749.04        886.17       180.13 o
  -3   9   7        657.07        686.13        71.14 o
  -1   9   7        137.85        203.50        61.12 o
   1   9   7          4.40        -43.34        79.64 o
   3   9   7        532.23        833.02       146.46 o
   5   9   7        200.39         53.59        69.43 o
 -34   0   8        942.42        943.44       218.05 o
 -32   0   8       2525.58       2667.99       198.15 o
 -30   0   8        210.00        361.12        62.18 o
 -28   0   8      13222.96      12941.68       578.95 o
 -26   0   8       2898.20       2852.85       264.72 o
 -24   0   8      50550.59      54476.06      2159.03 o
 -22   0   8       3995.87       4058.07       259.38 o
 -20   0   8       5793.79       5420.79       186.24 o
 -18   0   8         62.44         34.35        30.29 o
 -16   0   8       3953.41       3584.27        97.98 o
 -14   0   8        642.42        563.55        31.58 o
 -12   0   8       7890.04       8323.43       220.60 o
 -10   0   8       2076.88       2345.15        74.98 o
  -8   0   8      50731.47      51731.77      1580.39 o
  -6   0   8      16614.94      15358.16       432.50 o
  -4   0   8      25518.82      24242.26       587.82 o
  -2   0   8      23405.52      22183.92       576.12 o
   0   0   8       4165.97       4261.90       120.27 o
   2   0   8       7180.89       7437.53       216.50 o
   4   0   8       1413.63       1707.75        77.35 o
   6   0   8         68.86        132.97        28.56 o
   8   0   8       4315.05       4494.76       172.79 o
  10   0   8        344.13        412.90        58.83 o
  12   0   8       7757.90       8364.05       261.24 o
  14   0   8       9680.00       9885.35       321.58 o
  16   0   8       2186.34       2240.14       114.60 o
  18   0   8      11999.70      12437.65       400.03 o
  20   0   8        273.39        204.09        58.23 o
  22   0   8       1564.11       1604.36       110.65 o
  24   0   8         47.16        -22.80       126.84 o
 -33   1   8         47.93        126.46        61.28 o
 -31   1   8       1473.63       1604.61       158.73 o
 -29   1   8       1437.44       1731.98        94.20 o
 -27   1   8      11271.57      11187.38       270.06 o
 -25   1   8       8129.77       8266.66       221.00 o
 -23   1   8       4766.67       4872.58       140.31 o
 -21   1   8      47379.11      48655.14       964.34 o
 -19   1   8        651.82        654.08        28.63 o
 -17   1   8       5124.47       5073.47        89.95 o
 -15   1   8        973.35        907.77        33.00 o
 -13   1   8      11508.75      12303.50       214.30 o
 -11   1   8       9866.85      10272.72       205.92 o
  -9   1   8      14981.84      15693.62       311.98 o
  -7   1   8      26430.77      28452.47       473.05 o
  -5   1   8     147154.30     159002.25      3002.94 o
  -3   1   8          0.75         39.11        11.36 o
  -1   1   8      23762.23      23283.44       428.55 o
   1   1   8      19289.44      20744.87       432.12 o
   3   1   8       5153.79       5760.41       122.51 o
   5   1   8        410.48        472.62        36.14 o
   7   1   8       4143.50       4503.99       106.37 o
   9   1   8      13032.38      13390.05       300.13 o
  11   1   8      32879.38      36027.21       784.80 o
  13   1   8        516.35        514.91        41.29 o
  15   1   8       9302.36       9983.94       230.28 o
  17   1   8       8807.92       9630.98       235.94 o
  19   1   8        161.58        172.08        50.97 o
  21   1   8       2390.99       2462.76        99.61 o
  23   1   8        348.82        336.68        53.06 o
 -34   2   8         83.64        127.17        78.88 o
 -32   2   8       3244.41       3136.93       121.95 o
 -30   2   8       6397.40       6319.81       208.03 o
 -28   2   8       6508.10       6445.00       172.67 o
 -26   2   8       2512.72       2851.69       121.81 o
 -24   2   8       4905.29       5039.50       124.67 o
 -22   2   8       8017.53       7714.66       185.65 o
 -20   2   8       2017.42       2008.47        59.48 o
 -18   2   8      18449.50      18547.07       332.94 o
 -16   2   8       4332.71       4492.58        92.38 o
 -14   2   8        429.72        465.46        21.02 o
 -12   2   8      19206.10      19257.14       342.77 o
 -10   2   8       4572.52       4325.59        87.58 o
  -8   2   8      28123.76      28838.59       510.45 o
  -6   2   8        993.20        799.67        25.15 o
  -4   2   8      15214.52      15403.81       257.78 o
  -2   2   8      27932.21      26523.82       469.90 o
   0   2   8       1381.37       1446.19        39.90 o
   2   2   8      17471.23      17934.07       344.13 o
   4   2   8        205.70        244.11        20.96 o
   6   2   8        313.43        357.70        23.44 o
   8   2   8       6203.86       6339.12       143.99 o
  10   2   8        389.32        414.90        38.40 o
  12   2   8      12781.80      13036.22       328.71 o
  14   2   8       8459.73       8734.23       241.20 o
  16   2   8       2842.25       2802.02       110.29 o
  18   2   8       6873.34       7072.06       213.09 o
  20   2   8        518.06        484.18        59.18 o
  22   2   8        190.34        220.75        58.20 o
 -33   3   8        172.20        151.21        56.56 o
 -31   3   8       2358.22       2473.52       145.24 o
 -29   3   8         67.47         89.42        59.71 o
 -27   3   8       8861.93       9060.93       205.29 o
 -25   3   8       4226.21       4288.86       125.53 o
 -23   3   8       1048.17       1105.74        86.59 o
 -21   3   8      14723.90      14507.12       286.96 o
 -19   3   8       2393.39       2593.90        71.91 o
 -17   3   8       6286.34       6161.23       123.86 o
 -15   3   8        551.64        532.19        24.56 o
 -13   3   8       1091.09       1191.21        36.09 o
 -11   3   8      21869.19      22943.34       421.77 o
  -9   3   8       9141.92       9383.35       164.84 o
  -7   3   8       4569.37       4933.79        93.04 o
  -5   3   8      33004.05      30834.06       566.11 o
  -3   3   8       7532.75       7801.42       134.02 o
  -1   3   8      18818.81      17691.38       295.93 o
   1   3   8       1723.45       1893.47        47.65 o
   3   3   8       2881.79       3062.56        73.38 o
   5   3   8       4437.88       4879.34       129.43 o
   7   3   8       3134.23       3168.71        91.33 o
   9   3   8       1301.74       1245.26        66.87 o
  11   3   8       9583.50       9474.75       283.48 o
  13   3   8       2018.74       1885.97        94.23 o
  15   3   8       7655.89       7672.21       229.28 o
  17   3   8       1528.94       1423.65        71.54 o
  19   3   8       1356.06       1329.65        94.74 o
  21   3   8         20.32         24.30        41.42 o
  23   3   8        222.62        163.00        78.11 o
 -32   4   8         93.58        149.38        77.76 o
 -30   4   8        296.72        348.38        49.70 o
 -28   4   8       2607.05       2803.01       109.08 o
 -26   4   8       2223.83       2350.36        92.75 o
 -24   4   8      12240.89      12441.03       300.68 o
 -22   4   8        354.18        329.54        40.84 o
 -20   4   8      10927.43      11204.84       270.18 o
 -18   4   8        630.55        569.36        38.47 o
 -16   4   8       1837.54       1915.14        63.74 o
 -14   4   8         38.66         30.90        23.96 o
 -12   4   8        928.76        931.84        37.09 o
 -10   4   8       5133.79       5154.52       104.43 o
  -8   4   8       8358.47       8195.06       151.31 o
  -6   4   8       8289.74       8007.15       158.98 o
  -4   4   8      18476.30      18003.09       332.81 o
  -2   4   8       4931.28       4542.29        94.16 o
   0   4   8       7987.02       7558.43       164.10 o
   2   4   8       2580.93       2445.23        74.06 o
   4   4   8       1418.33       1283.85        59.99 o
   6   4   8       1133.97       1002.97        57.09 o
   8   4   8       2127.64       1940.01        76.77 o
  10   4   8       1285.85       1158.32        62.64 o
  12   4   8       2435.63       2232.49       107.60 o
  14   4   8       3896.76       3525.60       217.53 o
  16   4   8        369.59        267.14        48.88 o
  18   4   8       4537.75       4546.00       208.73 o
  20   4   8         42.42        -41.87        41.87 o
 -29   5   8        361.31        300.41        64.17 o
 -27   5   8        332.41        249.95        48.11 o
 -25   5   8       3309.50       3519.20       127.69 o
 -23   5   8       1560.38       1593.95        81.25 o
 -21   5   8       8182.44       8289.27       224.47 o
 -19   5   8       4277.91       4369.78       131.47 o
 -17   5   8       1102.84       1217.19        64.45 o
 -15   5   8        859.44        998.23        66.33 o
 -13   5   8        427.00        499.40        35.08 o
 -11   5   8        471.83        485.20        33.39 o
  -9   5   8      17072.00      17099.30       397.10 o
  -7   5   8        308.44        307.64        32.30 o
  -5   5   8      25606.00      24497.34       509.97 o
  -3   5   8       4106.49       4107.00        94.71 o
  -1   5   8       1025.70       1050.31        46.85 o
   1   5   8         61.85        108.29        31.31 o
   3   5   8        419.23        440.68        31.87 o
   5   5   8       1568.37       1513.56        72.87 o
   7   5   8      14776.04      14278.49       359.46 o
   9   5   8          4.00        -38.28        43.41 o
  11   5   8      10562.03       9933.59       437.89 o
  13   5   8        288.08        187.71        51.86 o
  15   5   8        152.41         90.46        44.60 o
  17   5   8        506.42        445.01        61.45 o
  19   5   8        170.98        175.04        62.65 o
 -28   6   8       2854.18       3015.25       298.64 o
 -26   6   8         60.54         74.60        44.11 o
 -24   6   8        111.10        125.90        47.20 o
 -22   6   8        601.92        544.66        49.31 o
 -20   6   8        169.80        113.83        56.12 o
 -18   6   8        193.62        135.78        47.48 o
 -16   6   8       9498.41      10109.38       302.71 o
 -14   6   8       7325.82       7800.56       207.51 o
 -12   6   8      19057.92      19693.46       458.71 o
 -10   6   8       3250.98       3408.81       121.93 o
  -8   6   8       2324.90       2268.92        88.33 o
  -6   6   8        403.08        335.75        32.12 o
  -4   6   8        187.46        247.96        30.11 o
  -2   6   8         52.64        145.07        35.52 o
   0   6   8       3466.79       3472.80       107.29 o
   2   6   8       5070.77       5169.20       156.34 o
   4   6   8       7752.15       7736.91       197.93 o
   6   6   8       7080.45       6799.88       235.95 o
   8   6   8       1105.47        966.51        60.71 o
  10   6   8       2611.29       2270.52       146.44 o
  12   6   8        140.24        109.91        76.41 o
  14   6   8        458.98        350.87        53.07 o
  16   6   8       1173.85       1066.14        97.18 o
 -23   7   8         26.91         87.61        48.35 o
 -21   7   8        624.98        563.55        54.06 o
 -19   7   8        555.00        572.55        71.92 o
 -17   7   8       6797.25       7293.05       213.48 o
 -15   7   8       3218.56       3614.28       127.55 o
 -13   7   8       7872.60       8575.64       234.95 o
 -11   7   8       1085.15       1038.28        61.77 o
  -9   7   8       2066.78       1912.20        81.60 o
  -7   7   8        531.42        457.58        38.78 o
  -5   7   8        535.61        548.82        51.06 o
  -3   7   8        219.83        257.81        47.12 o
  -1   7   8       2568.88       2881.83       111.53 o
   1   7   8       1594.53       1941.00       124.04 o
   3   7   8       7588.43       8090.97       276.47 o
   5   7   8        995.99        911.87        88.33 o
   7   7   8       5647.27       4721.26       166.71 o
   9   7   8        977.87        588.74       119.51 o
  11   7   8        906.92        770.09        71.84 o
  13   7   8       1627.47       1488.80       130.64 o
 -20   8   8       4291.89       3780.86       173.10 o
 -18   8   8       1368.46       1158.10       102.54 o
 -16   8   8       9707.27      10278.02       490.41 o
 -14   8   8        380.48        409.69        55.37 o
 -12   8   8        994.70       1206.57        71.47 o
 -10   8   8       5175.12       6049.58       235.66 o
  -8   8   8        896.36        786.76        61.82 o
  -6   8   8       1871.99       2068.36       112.69 o
  -4   8   8        812.46        992.03        89.46 o
  -2   8   8         52.07        133.39        71.04 o
   0   8   8      10239.80      11024.08       420.26 o
   2   8   8        277.42        334.32        73.49 o
   4   8   8       5459.54       5073.63       290.69 o
   6   8   8       2459.63       1834.96       123.17 o
   8   8   8         52.64        -50.83        76.33 o
  10   8   8       1442.38       1189.77       144.28 o
 -13   9   8       5250.74       6014.09       444.88 o
 -11   9   8       1755.23       2116.24       130.57 o
  -9   9   8       3090.35       2978.35       372.11 o
  -7   9   8        819.40        901.47       129.31 o
  -5   9   8        167.70        228.39        68.08 o
  -3   9   8       2111.18       2196.85       235.14 o
  -1   9   8        435.35        509.66       103.37 o
   1   9   8       2443.77       2245.30       123.85 o
   3   9   8       4080.20       3444.10       240.59 o
 -33   1   9          6.11         41.93        51.31 o
 -31   1   9        540.33        599.50        61.27 o
 -29   1   9       3768.34       4024.32       130.06 o
 -27   1   9        173.47        297.14        41.80 o
 -25   1   9       1397.45       1370.83        77.50 o
 -23   1   9       2260.21       2275.25        96.15 o
 -21   1   9       4341.64       4329.67        98.63 o
 -19   1   9       4353.76       3970.21        88.89 o
 -17   1   9       9485.14       9341.15       171.89 o
 -15   1   9       2146.48       2067.62        50.08 o
 -13   1   9        495.58        512.89        21.86 o
 -11   1   9      18109.57      19175.28       341.14 o
  -9   1   9      17575.94      18144.70       302.69 o
  -7   1   9         17.42         33.66        11.52 o
  -5   1   9       2880.18       2845.55        59.33 o
  -3   1   9      23629.39      25090.69       461.67 o
  -1   1   9       8886.40       9221.56       181.06 o
   1   1   9       4472.06       4758.51       105.59 o
   3   1   9       8600.63       8934.09       178.14 o
   5   1   9       9449.90      10433.14       214.36 o
   7   1   9        429.60        433.82        30.28 o
   9   1   9       7478.80       8073.18       199.99 o
  11   1   9       5397.52       5530.24       150.82 o
  13   1   9        735.34        616.40        40.69 o
  15   1   9        593.61        498.05        41.80 o
  17   1   9       4117.48       4259.57       137.03 o
  19   1   9       1048.56       1120.16        73.46 o
  21   1   9        152.47         35.75        42.63 o
  23   1   9        879.92        749.76        78.07 o
 -34   2   9         10.80        -37.32        91.25 o
 -32   2   9         73.80         68.89        46.56 o
 -30   2   9       1405.84       1258.65       138.57 o
 -28   2   9        157.60        241.73        46.86 o
 -26   2   9         62.78        158.64        44.76 o
 -24   2   9        108.51        108.32        38.22 o
 -22   2   9       1195.33       1174.85        57.65 o
 -20   2   9        541.74        539.61        32.49 o
 -18   2   9        408.76        274.60        25.44 o
 -16   2   9        118.67        101.43        20.61 o
 -14   2   9        114.09        135.29        19.48 o
 -12   2   9        892.59        959.29        30.71 o
 -10   2   9        521.57        402.47        16.98 o
  -8   2   9         11.28         19.81        12.28 o
  -6   2   9        837.30        833.69        27.20 o
  -4   2   9        696.50        851.03        27.47 o
  -2   2   9        194.98        117.01        17.00 o
   0   2   9         43.32         76.17        15.21 o
   2   2   9       3482.52       3674.82        84.24 o
   4   2   9        298.45        345.81        24.65 o
   6   2   9          5.33         69.32        24.09 o
   8   2   9        119.27        131.25        28.69 o
  10   2   9       3729.03       3760.20       143.82 o
  12   2   9         47.91        -38.19        38.19 o
  14   2   9        206.02         58.59        55.70 o
  16   2   9        115.39          1.46        44.74 o
  18   2   9       2088.55       1994.92        91.46 o
  20   2   9          1.25        -39.85        39.85 o
  22   2   9        346.78        223.21        55.81 o
 -33   3   9        948.45        876.90       103.07 o
 -31   3   9        786.51        840.43        99.21 o
 -29   3   9         25.99         54.86        61.23 o
 -27   3   9       4317.51       4552.16       135.90 o
 -25   3   9       4199.69       4266.14       129.64 o
 -23   3   9       4722.72       4913.63       146.51 o
 -21   3   9        142.36        113.30        32.75 o
 -19   3   9       1482.24       1463.48        54.34 o
 -17   3   9      10445.88      10151.07       209.30 o
 -15   3   9       7727.58       7835.38       151.15 o
 -13   3   9       3400.97       3515.85        72.70 o
 -11   3   9        371.98        342.94        19.08 o
  -9   3   9      11363.78      11190.90       189.98 o
  -7   3   9       3117.20       3100.08        62.26 o
  -5   3   9      11907.60      11888.30       214.22 o
  -3   3   9       3764.92       3552.41        65.66 o
  -1   3   9       3108.70       3194.20        71.51 o
   1   3   9        148.31        158.79        19.13 o
   3   3   9      12838.34      13411.06       282.90 o
   5   3   9       2920.06       3246.60        92.18 o
   7   3   9         71.88        165.54        40.53 o
   9   3   9       3082.03       2874.19       117.92 o
  11   3   9       4906.28       4899.12       184.29 o
  13   3   9        358.96        107.39        99.64 o
  15   3   9       1476.09       1283.12        73.69 o
  17   3   9       2932.26       3000.16       120.68 o
  19   3   9        426.56        383.94        42.60 o
  21   3   9         52.09        -41.40        45.81 o
 -30   4   9        171.52        186.17        57.75 o
 -28   4   9          4.18         52.87        47.41 o
 -26   4   9        179.53        189.20        46.37 o
 -24   4   9       4189.18       4230.13       139.69 o
 -22   4   9        414.11        351.48        55.22 o
 -20   4   9       1174.79       1185.84        59.55 o
 -18   4   9        276.23        227.17        31.40 o
 -16   4   9       5415.29       5310.38       128.93 o
 -14   4   9        564.01        518.67        29.48 o
 -12   4   9       6495.12       6282.61       142.51 o
 -10   4   9        339.55        326.02        21.95 o
  -8   4   9       3025.38       2689.36        66.47 o
  -6   4   9        307.85        340.80        21.04 o
  -4   4   9      12398.82      11712.41       212.65 o
  -2   4   9        509.74        537.41        26.44 o
   0   4   9        163.23        165.27        20.95 o
   2   4   9         64.69         97.26        24.23 o
   4   4   9      11529.15      10831.62       368.53 o
   6   4   9        648.20        650.93        45.02 o
   8   4   9        612.72        541.52        41.31 o
  10   4   9          2.55        -39.14        39.14 o
  12   4   9       5343.42       4831.90       205.21 o
  14   4   9        571.82        387.82        51.09 o
  16   4   9       1446.41       1360.02       106.88 o
  18   4   9          0.78         -6.18        43.73 o
  20   4   9       1331.77       1516.00       137.63 o
 -29   5   9       2752.01       2873.04       145.39 o
 -27   5   9        462.44        473.53        48.76 o
 -25   5   9        903.20        905.63        64.41 o
 -23   5   9       2479.78       2469.34        98.57 o
 -21   5   9       4606.78       4773.13       145.54 o
 -19   5   9       2535.87       2723.36       123.12 o
 -17   5   9         15.26         13.04        34.54 o
 -15   5   9       2016.96       1950.50        84.63 o
 -13   5   9       2029.10       2087.17        80.11 o
 -11   5   9       6365.72       6311.54       150.04 o
  -9   5   9        720.23        681.01        49.67 o
  -7   5   9         37.45         40.14        26.45 o
  -5   5   9         24.18         52.57        23.34 o
  -3   5   9       6418.10       6246.10       149.35 o
  -1   5   9        310.46        324.57        29.42 o
   1   5   9       1524.15       1486.71        67.03 o
   3   5   9       1760.01       1715.89        72.11 o
   5   5   9       1805.64       1688.78        96.69 o
   7   5   9        136.81        129.25        45.93 o
   9   5   9       2843.43       2823.90       192.92 o
  11   5   9       1941.64       1748.67       121.87 o
  13   5   9          0.86        -49.31        49.31 o
  15   5   9        899.97        849.07        59.54 o
  17   5   9       1339.47        897.24        97.90 o
 -26   6   9        660.40        584.34        54.98 o
 -24   6   9         38.16         56.52        45.94 o
 -22   6   9       4336.46       4551.30       155.23 o
 -20   6   9        294.36        219.94        46.27 o
 -18   6   9       3076.67       3136.03       107.98 o
 -16   6   9          6.23          9.45        38.04 o
 -14   6   9       2028.53       2207.11        99.39 o
 -12   6   9         46.46        -13.77        34.88 o
 -10   6   9       5326.51       5433.29       161.33 o
  -8   6   9        553.37        500.41        42.12 o
  -6   6   9          5.93          8.32        30.80 o
  -4   6   9         30.74        128.55        39.91 o
  -2   6   9       4342.70       4511.80       126.47 o
   0   6   9       2028.09       2084.43        86.29 o
   2   6   9       1554.74       1420.00        85.80 o
   4   6   9         47.63         33.05        37.85 o
   6   6   9       1386.44       1110.46        89.51 o
   8   6   9       2842.87       1905.41       128.08 o
  10   6   9       3090.59       2710.39       196.02 o
  12   6   9         11.23         42.44        67.63 o
  14   6   9         46.74        -49.18        49.18 o
  16   6   9       2258.33       4207.39       426.42 o
 -23   7   9        425.08        486.13       165.98 o
 -21   7   9        223.83        190.92        72.08 o
 -19   7   9       1695.63       1701.63       108.12 o
 -17   7   9       1495.45       1502.54        93.38 o
 -15   7   9       1206.91       1156.75        64.43 o
 -13   7   9         31.16         10.82        39.97 o
 -11   7   9        376.99        244.70        44.04 o
  -9   7   9       1325.16       1186.40        59.99 o
  -7   7   9        708.26        554.78        41.90 o
  -5   7   9       1232.76       1259.25        83.76 o
  -3   7   9          1.18         95.70        41.68 o
  -1   7   9         81.58        113.61        44.33 o
   1   7   9          8.09         11.46        45.98 o
   3   7   9       2225.35       2175.40       143.73 o
   5   7   9          0.56        -44.65        94.61 o
   7   7   9        531.81        256.62        73.38 o
   9   7   9        199.17         85.99       114.93 o
  11   7   9       1058.34        789.86        86.96 o
 -18   8   9       1515.48        933.92        98.75 o
 -16   8   9       3311.94       3733.88       163.84 o
 -14   8   9        296.94        241.68        51.43 o
 -12   8   9        566.76        627.47        71.50 o
 -10   8   9       2205.72       2062.06       188.64 o
  -8   8   9       3285.32       3767.28       163.88 o
  -6   8   9       1309.84       1266.88        99.92 o
  -4   8   9       1972.53       2143.73       161.01 o
  -2   8   9       1279.93       1697.21       146.09 o
   0   8   9       1363.26       1281.76       112.36 o
   2   8   9       2015.23       1857.78       137.46 o
   4   8   9       2250.11       1245.31       151.82 o
   6   8   9        167.78       -105.36       107.83 o
   8   8   9        101.06        -23.70        94.81 o
  -9   9   9        230.38        223.80        76.18 o
  -7   9   9        248.16        292.44        81.22 o
  -5   9   9        179.27        177.00        70.01 o
  -3   9   9       1254.72       1178.45        88.29 o
  -1   9   9        271.61        436.10       218.05 o
 -34   0  10        207.70        255.97       118.51 o
 -32   0  10        810.94        948.00       104.03 o
 -30   0  10         35.86         93.46        58.99 o
 -28   0  10       4717.61       4612.40       239.32 o
 -26   0  10       3765.87       3671.93       182.99 o
 -24   0  10      11906.66      11357.04       487.86 o
 -22   0  10       4055.54       3914.65       238.14 o
 -20   0  10      10044.73       9799.89       268.93 o
 -18   0  10         34.94         11.18        34.93 o
 -16   0  10       1359.48       1197.03        64.71 o
 -14   0  10         11.31         17.10        23.62 o
 -12   0  10       2717.15       2535.97        79.12 o
 -10   0  10       2636.95       2568.39        85.36 o
  -8   0  10      28199.16      28014.35       677.90 o
  -6   0  10        541.26        461.62        25.23 o
  -4   0  10      32805.31      34162.08      1051.04 o
  -2   0  10       4563.52       4335.11       137.48 o
   0   0  10       5540.66       5577.44       184.91 o
   2   0  10       1306.03       1543.55        95.10 o
   4   0  10       2218.07       2475.52        96.87 o
   6   0  10       3243.11       3646.10       139.05 o
   8   0  10      10395.87      10989.14       407.25 o
  10   0  10        666.28        640.50       107.19 o
  12   0  10       6953.65       7141.42       254.95 o
  14   0  10       5226.00       5566.54       278.92 o
  16   0  10        565.03        486.22        66.42 o
  18   0  10       5309.80       5757.10       284.10 o
  20   0  10        583.33        530.19        75.06 o
 -33   1  10        227.98        306.92        51.17 o
 -31   1  10       1688.71       1820.90        91.38 o
 -29   1  10        845.58       1000.90        84.21 o
 -27   1  10       9987.32       9483.12       279.99 o
 -25   1  10         58.54        154.81        35.34 o
 -23   1  10       5799.38       5652.62       137.98 o
 -21   1  10        548.78        392.24        34.51 o
 -19   1  10        832.74        796.11        35.62 o
 -17   1  10       5769.45       5765.54       125.01 o
 -15   1  10       7010.74       6979.16       129.37 o
 -13   1  10       3317.40       3453.75        68.04 o
 -11   1  10      22285.29      22604.21       389.28 o
  -9   1  10        591.52        552.05        21.79 o
  -7   1  10       8477.26       7604.82       144.28 o
  -5   1  10       8630.43       8762.79       180.37 o
  -3   1  10       1134.98       1244.48        38.87 o
  -1   1  10      18243.13      19012.59       380.91 o
   1   1  10       3880.81       4403.23       104.58 o
   3   1  10       2705.07       2922.11        80.30 o
   5   1  10       4162.41       4694.00       109.81 o
   7   1  10        434.63        436.45        43.62 o
   9   1  10       1827.36       1876.61        93.86 o
  11   1  10       6775.11       7078.62       231.46 o
  13   1  10       1186.78       1070.54        81.01 o
  15   1  10       8129.83       8524.12       263.78 o
  17   1  10        113.01        -24.06        55.77 o
  19   1  10        704.45        622.58        48.60 o
  21   1  10         71.81         21.74        60.95 o
 -32   2  10       1460.56       1507.66        80.73 o
 -30   2  10       5725.28       5635.55       209.44 o
 -28   2  10        162.47        230.83        48.62 o
 -26   2  10        466.53        562.84        45.38 o
 -24   2  10       2681.71       2706.74        94.52 o
 -22   2  10        739.47        650.40        45.18 o
 -20   2  10      11513.02      11230.79       255.25 o
 -18   2  10        159.27        164.22        26.83 o
 -16   2  10       8922.39       8641.33       171.93 o
 -14   2  10       2940.05       2949.39        64.02 o
 -12   2  10       8145.17       8111.95       144.37 o
 -10   2  10        882.46        958.60        29.07 o
  -8   2  10      17542.30      17444.79       322.47 o
  -6   2  10         59.02         46.54        15.82 o
  -4   2  10      13925.56      14388.45       289.58 o
  -2   2  10          4.50         33.69        16.14 o
   0   2  10       3266.43       3476.98        82.49 o
   2   2  10        388.15        381.57        27.87 o
   4   2  10       2951.60       3279.07        84.55 o
   6   2  10        907.48       1148.00        63.30 o
   8   2  10      10541.92      11060.65       266.21 o
  10   2  10        398.99        281.23        51.30 o
  12   2  10       9837.26       9830.62       348.05 o
  14   2  10        118.27        -35.82        46.76 o
  16   2  10       1957.40       1883.88        94.65 o
  18   2  10        125.00         81.20        46.63 o
  20   2  10         98.28         21.87        47.04 o
 -31   3  10        515.48        554.29        61.91 o
 -29   3  10         51.79        151.39        50.10 o
 -27   3  10       1873.13       2030.36       101.02 o
 -25   3  10        108.83        100.73        65.17 o
 -23   3  10       7939.29       7503.50       206.95 o
 -21   3  10       3259.49       3102.80        89.84 o
 -19   3  10       7077.75       7182.33       171.10 o
 -17   3  10       8141.40       7840.20       165.61 o
 -15   3  10       2312.18       2262.24        61.63 o
 -13   3  10        345.61        357.52        22.86 o
 -11   3  10       3966.02       3624.62        76.35 o
  -9   3  10        158.69        149.96        15.73 o
  -7   3  10      11463.37      11263.23       219.25 o
  -5   3  10      10942.17      11284.35       220.26 o
  -3   3  10       7683.67       8173.82       156.64 o
  -1   3  10      19110.48      18639.67       358.16 o
   1   3  10       1270.54       1363.79        49.80 o
   3   3  10       1008.71       1074.11        61.47 o
   5   3  10        480.93        458.83        32.01 o
   7   3  10        152.74        177.61        32.63 o
   9   3  10       2108.59       1933.03        93.84 o
  11   3  10       6924.35       6795.69       216.27 o
  13   3  10       2017.12       1840.65       106.13 o
  15   3  10       7927.11       8125.43       303.89 o
  17   3  10         90.21         67.24        45.58 o
  19   3  10        380.46        311.07        56.08 o
 -30   4  10         84.66         90.00        53.69 o
 -28   4  10       3708.91       3621.46       128.42 o
 -26   4  10        809.67        771.41        60.06 o
 -24   4  10       6646.40       6797.67       214.13 o
 -22   4  10       1535.37       1561.08        75.29 o
 -20   4  10       4623.25       4732.96       120.07 o
 -18   4  10       1748.12       1740.38        66.30 o
 -16   4  10       2562.19       2554.58        85.80 o
 -14   4  10        406.27        425.33        32.98 o
 -12   4  10       4193.26       4186.29        98.58 o
 -10   4  10        262.43        303.73        24.68 o
  -8   4  10       8364.00       7867.55       157.84 o
  -6   4  10        151.38        158.26        19.03 o
  -4   4  10      10045.17      10201.67       200.13 o
  -2   4  10        127.05        148.14        20.68 o
   0   4  10      10282.39      10060.13       225.61 o
   2   4  10         28.03         70.88        30.38 o
   4   4  10       6945.81       6830.09       187.18 o
   6   4  10        144.03        220.92        45.18 o
   8   4  10       1936.78       1707.86        88.12 o
  10   4  10        115.68         43.41        43.90 o
  12   4  10        621.23        449.66        77.92 o
  14   4  10        296.74        138.39       105.37 o
  16   4  10       1845.04       1691.14        88.27 o
  18   4  10       1087.45        951.56       127.64 o
 -29   5  10       1777.08       1768.31       162.10 o
 -27   5  10       4784.78       4876.12       163.84 o
 -25   5  10        741.95        610.40        63.99 o
 -23   5  10       5801.61       5889.24       169.32 o
 -21   5  10        317.89        226.11        39.69 o
 -19   5  10       1437.95       1442.25        73.16 o
 -17   5  10       7651.16       7487.54       284.57 o
 -15   5  10       1814.88       1930.56        83.52 o
 -13   5  10       7176.70       7292.28       191.34 o
 -11   5  10       5456.38       5484.91       170.73 o
  -9   5  10        277.28        265.03        31.48 o
  -7   5  10       4234.73       4083.21       106.15 o
  -5   5  10        205.11        257.66        28.73 o
  -3   5  10       2449.74       2608.75        78.49 o
  -1   5  10      11344.93      11105.43       253.26 o
   1   5  10       2737.76       2592.22       108.19 o
   3   5  10       6993.94       7322.45       239.79 o
   5   5  10       1124.18       1177.29       108.25 o
   7   5  10        386.32        306.08        48.26 o
   9   5  10        287.75        210.51        46.29 o
  11   5  10        690.31        556.17        91.16 o
  13   5  10        658.46        514.32        76.32 o
  15   5  10       2523.08       1885.91       115.61 o
 -26   6  10       1241.50       1350.18        78.39 o
 -24   6  10        832.86        839.46        64.87 o
 -22   6  10        128.38         83.65        52.39 o
 -20   6  10       5235.93       5564.50       192.61 o
 -18   6  10         38.27         52.02        40.10 o
 -16   6  10       5167.74       5582.85       158.78 o
 -14   6  10         25.04         -7.47        36.96 o
 -12   6  10       3943.70       4028.85       221.18 o
 -10   6  10        313.94        413.08        51.49 o
  -8   6  10       4908.83       4639.66       192.26 o
  -6   6  10       1947.31       1851.15        85.60 o
  -4   6  10       3211.50       3201.91       160.91 o
  -2   6  10        324.87        296.20        50.86 o
   0   6  10       1930.89       1917.60        85.95 o
   2   6  10       1794.75       1771.12        87.99 o
   4   6  10       3726.25       3723.11       128.82 o
   6   6  10       2334.43       2083.31       125.85 o
   8   6  10       4375.06       4450.25       222.76 o
  10   6  10          9.26        -43.89        50.76 o
  12   6  10       1614.18       1604.98       212.72 o
  14   6  10        383.39        751.71       129.89 o
 -23   7  10       1059.25        979.96        98.39 o
 -21   7  10        469.62        435.70        69.19 o
 -19   7  10       5327.08       5697.42       204.08 o
 -17   7  10       2186.36       2450.33       101.44 o
 -15   7  10       3673.88       3842.55       179.84 o
 -13   7  10       1343.11       1385.41       103.17 o
 -11   7  10        189.22        123.16        42.47 o
  -9   7  10        178.24        186.38        35.59 o
  -7   7  10        380.18        406.98        56.78 o
  -5   7  10        622.85        757.07        63.90 o
  -3   7  10       5246.34       5343.23       196.92 o
  -1   7  10       3002.86       3080.58       119.70 o
   1   7  10       4294.53       4197.01       161.12 o
   3   7  10       2723.06       2617.77       145.27 o
   5   7  10         40.08        -34.50        61.50 o
   7   7  10       1052.68        841.04        81.99 o
   9   7  10        238.61        185.27        73.63 o
 -18   8  10       1998.49       2301.46       154.51 o
 -16   8  10       1501.74       1603.08       161.22 o
 -14   8  10        171.70        114.14        50.47 o
 -12   8  10        413.35        493.76        71.66 o
 -10   8  10        941.07        837.85        95.79 o
  -8   8  10        988.01       1039.77        89.43 o
  -6   8  10        251.79        398.36        89.63 o
  -4   8  10       3888.10       4187.42       236.01 o
  -2   8  10        575.52        778.80       119.22 o
   0   8  10       5601.27       4748.18       252.63 o
   2   8  10        284.53        127.10        58.56 o
   4   8  10       2305.30       2009.50       188.16 o
 -33   1  11       1252.68       1221.33        99.15 o
 -31   1  11        166.14        188.62        50.04 o
 -29   1  11       3158.89       3021.71       152.27 o
 -27   1  11       1331.78       1429.42        65.67 o
 -25   1  11        349.58        347.07        42.73 o
 -23   1  11       3068.37       2710.02        94.66 o
 -21   1  11      11449.70      10833.94       217.64 o
 -19   1  11        906.18        904.76        43.67 o
 -17   1  11       1541.35       1489.83        53.15 o
 -15   1  11      10405.81      10643.53       218.14 o
 -13   1  11      14800.42      15345.19       285.72 o
 -11   1  11        155.04        132.50        16.08 o
  -9   1  11      11755.53      11442.50       200.33 o
  -7   1  11      11597.22      11579.23       216.73 o
  -5   1  11       5829.99       5674.83       112.55 o
  -3   1  11       3688.73       3743.84        96.83 o
  -1   1  11      16674.57      17573.98       369.32 o
   1   1  11       3485.99       3755.64        90.41 o
   3   1  11         65.65        117.02        25.48 o
   5   1  11       4820.22       5481.62       134.26 o
   7   1  11       8404.66       9253.50       229.50 o
   9   1  11         15.30         -6.14        36.59 o
  11   1  11        848.47        750.40        49.39 o
  13   1  11       1641.94       1380.69        84.85 o
  15   1  11       1568.97       1526.27       111.65 o
  17   1  11        443.47        396.90        48.79 o
  19   1  11        811.27        761.60        95.38 o
 -32   2  11        820.83        782.24        57.80 o
 -30   2  11       1906.18       1995.56        94.73 o
 -28   2  11        161.02        198.95        50.10 o
 -26   2  11        806.96        950.98        71.62 o
 -24   2  11       1053.86       1132.29        85.80 o
 -22   2  11       3424.17       3199.32        99.44 o
 -20   2  11        970.75        798.10        38.02 o
 -18   2  11       3409.06       3384.34        89.04 o
 -16   2  11        643.56        522.82        27.53 o
 -14   2  11       3521.84       3733.31        79.99 o
 -12   2  11       2244.27       2349.94        52.21 o
 -10   2  11       7299.07       7954.79       147.27 o
  -8   2  11        111.99         91.16        16.22 o
  -6   2  11       1539.41       1616.48        46.83 o
  -4   2  11       2835.25       2984.08        71.66 o
  -2   2  11       8027.99       8556.75       172.12 o
   0   2  11         29.69         89.24        26.20 o
   2   2  11         27.51         98.45        24.36 o
   4   2  11       2140.32       2456.47        88.96 o
   6   2  11       4687.36       5188.85       130.49 o
   8   2  11        202.83        154.03        35.09 o
  10   2  11        336.23        247.59        43.43 o
  12   2  11       1073.23        929.23       106.16 o
  14   2  11       1478.14       1305.13       125.05 o
  16   2  11        218.79        124.04        46.43 o
  18   2  11        613.63        575.68        50.55 o
 -31   3  11        291.82        291.20        55.73 o
 -29   3  11          0.32        107.30        43.33 o
 -27   3  11       6267.56       6215.43       189.46 o
 -25   3  11         69.19        104.32        53.63 o
 -23   3  11       6941.44       6905.00       171.30 o
 -21   3  11        112.77         92.76        36.33 o
 -19   3  11       6208.02       5903.04       137.45 o
 -17   3  11        247.45        227.59        28.85 o
 -15   3  11      25626.12      25659.72       512.39 o
 -13   3  11          0.93         22.23        20.92 o
 -11   3  11        745.79        798.43        32.28 o
  -9   3  11       1481.00       1568.09        51.30 o
  -7   3  11      37253.40      36675.50       726.92 o
  -5   3  11       1207.02       1255.63        42.91 o
  -3   3  11       1734.74       1777.99        54.75 o
  -1   3  11        909.06        987.31        43.73 o
   1   3  11      23692.73      24428.19       510.42 o
   3   3  11       4073.27       4215.09       170.12 o
   5   3  11       5714.96       6336.88       206.46 o
   7   3  11         25.17        -19.39        38.03 o
   9   3  11       6813.71       6575.79       203.26 o
  11   3  11       3562.43       3321.59       146.50 o
  13   3  11       4238.64       3689.27       153.42 o
  15   3  11       1205.52        931.86       105.51 o
  17   3  11        920.55        787.96        55.85 o
 -30   4  11        753.42        530.89        96.70 o
 -28   4  11       3541.54       3579.77       188.32 o
 -26   4  11       1932.87       2104.80       101.79 o
 -24   4  11       4326.41       4408.43       136.53 o
 -22   4  11        268.60        240.60        37.13 o
 -20   4  11       2466.07       2314.93        77.89 o
 -18   4  11       2521.08       2539.94        87.42 o
 -16   4  11       8385.52       8386.44       197.59 o
 -14   4  11          3.39         21.56        30.14 o
 -12   4  11        235.84        218.37        27.02 o
 -10   4  11       1507.35       1639.95        62.39 o
  -8   4  11       9056.81       8797.58       191.03 o
  -6   4  11        179.75        249.73        21.94 o
  -4   4  11        935.49        963.45        47.80 o
  -2   4  11        274.30        324.74        27.05 o
   0   4  11       4520.49       4463.39       128.33 o
   2   4  11        502.74        416.31        41.88 o
   4   4  11       3558.11       3811.81       115.80 o
   6   4  11         15.65         -3.80        39.19 o
   8   4  11        662.28        554.56        44.66 o
  10   4  11        468.97        291.67        54.89 o
  12   4  11       3393.83       2526.50       165.53 o
  14   4  11        183.48        151.17        81.26 o
  16   4  11         25.78        -41.64        45.98 o
 -27   5  11         13.21         -0.90        55.96 o
 -25   5  11        104.78        154.74        46.64 o
 -23   5  11       1009.31       1033.37        69.94 o
 -21   5  11      15262.36      15449.41       413.28 o
 -19   5  11          0.52         34.16        36.39 o
 -17   5  11       1575.18       1594.24        77.56 o
 -15   5  11       1011.69        962.27        92.91 o
 -13   5  11      19896.51      20656.41       506.74 o
 -11   5  11        388.04        373.23        57.24 o
  -9   5  11       9758.61       9426.33       256.27 o
  -7   5  11       2121.04       2061.30        81.94 o
  -5   5  11      11610.06      10965.68       275.99 o
  -3   5  11       1462.98       1871.69        95.63 o
  -1   5  11      15274.08      14788.12       393.28 o
   1   5  11       4976.30       5038.74       198.92 o
   3   5  11       2349.52       2198.16        89.93 o
   5   5  11       1073.09        955.46        72.79 o
   7   5  11      10161.28       9923.48       382.07 o
   9   5  11       6521.46       6531.61       266.40 o
  11   5  11         37.59         22.78        89.50 o
  13   5  11         62.13        -25.39        99.71 o
 -26   6  11        307.12        325.67        75.90 o
 -24   6  11        112.10        138.51        47.88 o
 -22   6  11       5618.22       5787.06       187.33 o
 -20   6  11       1122.10       1230.38        74.01 o
 -18   6  11       2402.13       2584.32       102.19 o
 -16   6  11        242.05        206.87        40.20 o
 -14   6  11       6347.79       6520.98       218.33 o
 -12   6  11       1767.95       1890.48       129.89 o
 -10   6  11       6248.71       5977.11       240.96 o
  -8   6  11       1637.43       1682.48        82.92 o
  -6   6  11       3280.42       3009.64       117.16 o
  -4   6  11       1412.05       1702.53       133.35 o
  -2   6  11       7795.36       7334.17       226.74 o
   0   6  11       2638.26       2672.41       111.15 o
   2   6  11        286.34        234.25        51.25 o
   4   6  11        671.66        590.87        70.07 o
   6   6  11       4774.79       5036.04       245.97 o
   8   6  11       2053.40       1998.91       127.30 o
  10   6  11        207.53        277.94       161.65 o
  12   6  11        220.18        411.45       431.36 o
 -21   7  11        301.73        241.88        44.51 o
 -19   7  11       1883.43       2116.70       110.35 o
 -17   7  11         55.24         57.43        37.46 o
 -15   7  11       4001.46       4218.04       154.04 o
 -13   7  11        443.93        450.02        52.51 o
 -11   7  11        342.29        307.12        43.86 o
  -9   7  11         19.20        100.05        49.18 o
  -7   7  11       5525.97       5284.54       213.10 o
  -5   7  11       1277.92       1837.57       111.19 o
  -3   7  11        202.84        209.20        50.89 o
  -1   7  11          7.17          4.93        48.60 o
   1   7  11       3074.03       2827.64       139.88 o
   3   7  11       2037.12       1716.06       126.21 o
   5   7  11        888.60        704.34       115.81 o
   7   7  11        139.51        104.97        66.91 o
 -16   8  11       1426.53       1929.38       130.74 o
 -14   8  11       1754.20       2072.60       125.93 o
 -12   8  11          0.12         62.49        66.94 o
 -10   8  11         17.84         72.59        82.79 o
  -8   8  11       2031.85       1929.21       143.62 o
  -6   8  11       1499.81       1819.32       155.73 o
  -4   8  11        719.34        458.52        91.01 o
  -2   8  11        242.68        123.80        79.46 o
   0   8  11       1236.45        987.32        90.85 o
   2   8  11        578.40        306.61       180.13 o
 -32   0  12       3232.16       2822.15       194.99 o
 -30   0  12        160.74        179.17        61.72 o
 -28   0  12       4136.52       3848.13       173.33 o
 -26   0  12        225.12        252.42        59.87 o
 -24   0  12        108.66        105.18        50.92 o
 -22   0  12       8826.69       8338.51       252.61 o
 -20   0  12       1122.38        944.17        64.68 o
 -18   0  12      24364.06      24620.43       697.58 o
 -16   0  12       9758.01      10291.10       300.68 o
 -14   0  12       6780.85       7002.53       194.54 o
 -12   0  12      29446.82      31246.38       761.26 o
 -10   0  12       2266.58       2350.76        77.26 o
  -8   0  12        761.23        731.36        43.75 o
  -6   0  12        361.52        308.96        33.25 o
  -4   0  12       2548.89       2776.03       103.37 o
  -2   0  12      16035.65      17229.66       491.04 o
   0   0  12      14349.37      15778.90       496.30 o
   2   0  12      19118.26      20777.46       593.64 o
   4   0  12      37796.38      41303.36      1162.16 o
   6   0  12        152.11        174.64        57.69 o
   8   0  12       1072.30       1130.18       149.32 o
  10   0  12       3562.52       3438.75       318.84 o
  12   0  12       4025.86       3921.54       283.26 o
  14   0  12         38.45         16.60        84.35 o
  16   0  12       1724.79       1654.28       162.15 o
  18   0  12       2113.64       1993.64       151.72 o
 -33   1  12        152.54        113.89        77.28 o
 -31   1  12       2716.28       2483.35       177.61 o
 -29   1  12       2933.07       2675.91       126.15 o
 -27   1  12       1344.49       1325.30        64.95 o
 -25   1  12       1810.85       1693.67        92.77 o
 -23   1  12       1754.88       1512.92        66.93 o
 -21   1  12      14787.02      14353.27       340.62 o
 -19   1  12      28734.31      28641.24       597.89 o
 -17   1  12          4.64          1.21        30.34 o
 -15   1  12      18158.18      18823.18       394.79 o
 -13   1  12      14253.81      14826.63       287.33 o
 -11   1  12        882.04       1094.91        35.15 o
  -9   1  12        244.12        226.31        19.46 o
  -7   1  12       1636.45       1693.46        49.21 o
  -5   1  12       9084.18       9250.18       191.19 o
  -3   1  12      12451.51      12343.94       263.84 o
  -1   1  12         38.32         53.27        40.61 o
   1   1  12      16764.26      17889.64       379.15 o
   3   1  12       9277.73      10343.11       218.29 o
   5   1  12       7572.32       8312.20       208.30 o
   7   1  12       2537.25       2781.54        95.03 o
   9   1  12        593.00        484.19        42.66 o
  11   1  12        155.04        -17.03        54.64 o
  13   1  12        129.45        -24.88        67.94 o
  15   1  12         58.28        -47.74        47.74 o
  17   1  12       1991.00       1891.80       144.15 o
 -32   2  12       2170.50       2026.26       115.63 o
 -30   2  12        981.31       1081.32        80.16 o
 -28   2  12         55.29        140.85        50.72 o
 -26   2  12        963.59       1045.68        62.68 o
 -24   2  12        914.73        864.71        46.21 o
 -22   2  12       2692.51       2589.84        75.64 o
 -20   2  12       1157.74       1088.69        51.26 o
 -18   2  12       8346.77       8351.91       177.42 o
 -16   2  12      15205.52      15478.30       362.14 o
 -14   2  12       8071.59       8277.61       172.69 o
 -12   2  12      11668.75      12210.24       229.52 o
 -10   2  12        368.59        425.78        22.05 o
  -8   2  12       1044.07       1120.39        40.78 o
  -6   2  12        571.53        726.67        33.55 o
  -4   2  12        202.85        199.23        24.77 o
  -2   2  12      12333.98      12305.10       263.31 o
   0   2  12       3017.34       3352.41        90.74 o
   2   2  12       5930.62       6454.46       143.33 o
   4   2  12      10176.15      11038.27       252.50 o
   6   2  12       2077.66       2430.89        90.25 o
   8   2  12      10235.99      10480.26       275.77 o
  10   2  12       1105.43        990.24        64.36 o
  12   2  12       2270.63       1870.70       106.97 o
  14   2  12       4966.46       4818.01       195.07 o
  16   2  12         94.47        103.38        52.35 o
 -31   3  12       1556.61       1485.77       103.51 o
 -29   3  12       1501.66       1433.76        82.97 o
 -27   3  12        175.05        229.01        53.36 o
 -25   3  12        193.48        265.20        39.78 o
 -23   3  12       3110.37       2898.91        85.53 o
 -21   3  12       9630.77       9630.28       214.19 o
 -19   3  12      16258.95      16026.09       312.86 o
 -17   3  12       3098.39       3059.05        77.91 o
 -15   3  12       8653.49       9165.57       183.72 o
 -13   3  12      10295.49      10450.62       238.35 o
 -11   3  12       1562.76       1785.15        53.55 o
  -9   3  12       4419.14       4279.20       107.87 o
  -7   3  12       4039.94       3992.48        92.66 o
  -5   3  12       7676.14       7592.63       167.67 o
  -3   3  12      10613.75      10907.16       275.24 o
  -1   3  12       2196.85       2296.63        70.34 o
   1   3  12       9183.82       9727.42       212.35 o
   3   3  12       8301.14       8897.16       218.96 o
   5   3  12       3262.07       3512.21       180.59 o
   7   3  12       5283.74       5403.59       208.73 o
   9   3  12        700.44        519.70        48.74 o
  11   3  12        225.47         75.09        54.88 o
  13   3  12       1185.84        911.12        92.92 o
  15   3  12        122.80        -31.35        48.05 o
 -30   4  12        243.75        211.73        56.59 o
 -28   4  12        757.67        568.35        65.36 o
 -26   4  12       3806.69       3692.77       207.04 o
 -24   4  12        339.48        301.52        38.93 o
 -22   4  12       6531.25       6254.87       163.69 o
 -20   4  12       1334.17       1363.06        62.10 o
 -18   4  12       3152.06       3122.26        93.54 o
 -16   4  12       2820.50       2898.92        81.20 o
 -14   4  12       1939.34       2125.69        68.70 o
 -12   4  12       1303.93       1348.31        65.60 o
 -10   4  12       1433.58       1621.01        59.04 o
  -8   4  12       1435.84       1320.48        52.37 o
  -6   4  12        684.08        678.10        37.75 o
  -4   4  12       6468.30       6549.42       182.61 o
  -2   4  12       1832.31       1861.93        74.00 o
   0   4  12       8730.19       8913.23       244.98 o
   2   4  12       4419.03       4719.90       228.52 o
   4   4  12       2694.48       2729.50       109.17 o
   6   4  12       1687.79       1537.44        84.38 o
   8   4  12        320.72        181.48        57.68 o
  10   4  12         76.90        -54.66        55.85 o
  12   4  12        686.91        468.28        55.67 o
  14   4  12        240.84        179.41        54.06 o
 -27   5  12       1611.84       1601.92       105.26 o
 -25   5  12        282.63        299.73        49.82 o
 -23   5  12       2700.31       2666.03       115.33 o
 -21   5  12        183.81         93.55        39.98 o
 -19   5  12       3562.21       3543.14       111.03 o
 -17   5  12         14.63          7.92        33.09 o
 -15   5  12       3856.92       4092.39       129.18 o
 -13   5  12         70.84         86.02        39.30 o
 -11   5  12       4668.44       4939.66       156.37 o
  -9   5  12        319.58        393.06        47.02 o
  -7   5  12       4374.34       4456.51       149.93 o
  -5   5  12        142.02        189.86        38.07 o
  -3   5  12       3016.80       3034.91       135.87 o
  -1   5  12       1905.72       2045.91       102.34 o
   1   5  12       3775.24       3689.21       122.77 o
   3   5  12       2187.03       2297.34       132.09 o
   5   5  12       4457.36       4178.33       195.03 o
   7   5  12        171.07        160.14        85.64 o
   9   5  12       1448.52        962.10        74.81 o
  11   5  12        250.73        288.31        73.36 o
 -24   6  12        545.70        587.49        45.24 o
 -22   6  12        300.64        283.57        46.07 o
 -20   6  12       1584.52       1584.23        84.45 o
 -18   6  12        121.75        121.79        42.03 o
 -16   6  12       1843.49       2027.51        99.38 o
 -14   6  12       2532.20       2831.72       181.75 o
 -12   6  12       1562.24       1667.49        99.21 o
 -10   6  12       6634.88       6597.50       235.02 o
  -8   6  12       1651.04       1816.13       119.39 o
  -6   6  12       2898.28       3001.49       137.86 o
  -4   6  12       1803.63       1855.70       113.17 o
  -2   6  12         70.90        109.19        49.71 o
   0   6  12       1502.69       1431.08        82.22 o
   2   6  12         72.16         77.21        52.21 o
   4   6  12       1577.01       1423.49        80.76 o
   6   6  12        222.51        229.77        82.07 o
   8   6  12       2383.04       2501.75       231.12 o
 -19   7  12       1162.42       1209.69        77.95 o
 -17   7  12         88.14         97.30        56.16 o
 -15   7  12        121.25         90.38        38.14 o
 -13   7  12        392.31        361.16        45.88 o
 -11   7  12       2446.33       2264.45       127.03 o
  -9   7  12          3.97        216.94        78.68 o
  -7   7  12      11117.25      11546.48       644.60 o
  -5   7  12        315.71        251.23        77.09 o
  -3   7  12       4129.59       4175.42       267.52 o
  -1   7  12        370.06        305.66        56.85 o
   1   7  12        133.59        147.15        68.24 o
   3   7  12         60.81        -73.23        73.23 o
   5   7  12        126.40        -86.62        86.62 o
 -12   8  12        364.85        462.65        78.21 o
 -10   8  12       2314.36       2718.46       124.82 o
  -8   8  12       3713.18       3796.76       386.65 o
  -6   8  12        255.09        384.12        74.92 o
  -4   8  12       9529.07      10843.43       782.31 o
 -31   1  13       4433.55       3725.14       130.04 o
 -29   1  13        827.35        893.15        57.52 o
 -27   1  13       2576.61       2434.21       104.32 o
 -25   1  13       5815.15       5256.10       140.19 o
 -23   1  13       2835.47       2682.92        79.58 o
 -21   1  13         76.05         49.97        30.95 o
 -19   1  13       5639.62       5442.11       124.76 o
 -17   1  13       4450.36       4548.62       113.37 o
 -15   1  13         20.32          3.18        24.12 o
 -13   1  13       2455.90       2515.12        63.93 o
 -11   1  13       3587.89       3632.58        86.97 o
  -9   1  13        244.55        322.38        29.05 o
  -7   1  13       2234.28       2256.80        76.16 o
  -5   1  13       3538.17       3616.98        93.41 o
  -3   1  13        101.62         76.85        38.40 o
  -1   1  13       1494.63       1667.86        61.98 o
   1   1  13       3610.44       4147.72       102.86 o
   3   1  13       1218.21       1487.47        89.33 o
   5   1  13       1083.57       1273.14        70.43 o
   7   1  13       3242.79       3554.77       127.87 o
   9   1  13       1382.02       1363.26        89.96 o
  11   1  13         32.88        -57.26        57.26 o
  13   1  13       1780.55       1719.39        93.82 o
  15   1  13       1885.03       1514.37       185.42 o
 -32   2  13         47.49        327.08       222.79 o
 -30   2  13        123.75        219.84        43.63 o
 -28   2  13         17.03         73.59        45.08 o
 -26   2  13       1580.68       1493.18        79.32 o
 -24   2  13         84.90         99.46        38.21 o
 -22   2  13         13.04          4.71        31.97 o
 -20   2  13         62.28         37.98        31.05 o
 -18   2  13       2466.23       2484.54        70.74 o
 -16   2  13        132.41         99.60        25.68 o
 -14   2  13        626.50        688.52        31.87 o
 -12   2  13         84.14         84.89        21.37 o
 -10   2  13       1868.03       1901.79        56.61 o
  -8   2  13        106.71        103.35        23.76 o
  -6   2  13       1633.31       1645.26        56.90 o
  -4   2  13         52.79         65.63        24.62 o
  -2   2  13        588.20        655.65        41.96 o
   0   2  13         43.48         84.80        44.68 o
   2   2  13       1564.85       1809.64        71.18 o
   4   2  13         15.47         86.06        34.73 o
   6   2  13         23.88         37.23        36.74 o
   8   2  13          3.00        -42.95        42.95 o
  10   2  13        768.91        614.70        64.50 o
  12   2  13          4.06        -56.22        56.22 o
  14   2  13         44.25        -35.16        57.47 o
 -29   3  13        118.86        127.04        45.21 o
 -27   3  13        441.01        467.09        47.61 o
 -25   3  13       3796.40       3703.26       115.91 o
 -23   3  13       3784.72       3682.77       100.11 o
 -21   3  13       2583.21       2580.77        79.55 o
 -19   3  13       2811.39       2521.19        73.92 o
 -17   3  13       1584.41       1549.02        62.77 o
 -15   3  13        935.74        927.89        46.02 o
 -13   3  13       6835.27       7247.39       171.38 o
 -11   3  13       3328.79       3317.76        86.02 o
  -9   3  13        179.53        175.54        24.49 o
  -7   3  13        130.28        167.35        24.56 o
  -5   3  13       5429.76       5727.06       139.63 o
  -3   3  13        839.39        849.83        50.95 o
  -1   3  13       3368.29       3460.71        99.81 o
   1   3  13       1005.14       1036.07        57.21 o
   3   3  13       1002.10       1142.61        65.37 o
   5   3  13         22.61         11.99        39.27 o
   7   3  13       3990.51       4006.98       171.55 o
   9   3  13        565.39        203.66       115.17 o
  11   3  13         34.00        -47.20        52.14 o
  13   3  13        324.13         43.56        69.15 o
 -28   4  13        193.86        146.95        46.50 o
 -26   4  13        270.51        274.94        49.38 o
 -24   4  13       1385.46       1342.45        76.68 o
 -22   4  13       1863.61       1884.92        76.25 o
 -20   4  13       1978.84       2014.70        74.54 o
 -18   4  13        543.93        444.42        35.33 o
 -16   4  13        571.24        566.37        37.99 o
 -14   4  13       2962.86       2880.14        81.75 o
 -12   4  13       4389.22       4439.96       128.54 o
 -10   4  13        714.48        676.99        43.18 o
  -8   4  13          3.68         -7.02        25.73 o
  -6   4  13       2712.43       2634.34        81.64 o
  -4   4  13       3959.12       3957.67       160.07 o
  -2   4  13        591.53        566.47        49.05 o
   0   4  13        494.43        506.76        44.45 o
   2   4  13       1437.44       1373.03        71.20 o
   4   4  13       1522.03       1536.04        81.32 o
   6   4  13        375.73        346.41        59.46 o
   8   4  13        787.19        697.37        74.63 o
  10   4  13        389.67        199.84        66.47 o
  12   4  13        154.43         17.31        52.64 o
 -25   5  13       1122.80        989.52        90.80 o
 -23   5  13         87.37         73.84        50.45 o
 -21   5  13         57.36         61.59        40.19 o
 -19   5  13       4112.22       4394.63       130.43 o
 -17   5  13       1512.53       1507.58        74.90 o
 -15   5  13       2699.39       2836.25        94.36 o
 -13   5  13        382.12        417.72        44.21 o
 -11   5  13       2802.04       2964.53       119.34 o
  -9   5  13        464.60        532.68        59.00 o
  -7   5  13       6804.59       7269.58       223.61 o
  -5   5  13        797.41       1043.08       101.73 o
  -3   5  13        230.21        227.81        51.08 o
  -1   5  13          1.84         87.84        44.00 o
   1   5  13       5622.49       6062.08       208.01 o
   3   5  13        203.14        143.90        50.81 o
   5   5  13        323.18        247.20        52.02 o
   7   5  13         71.25          0.03        70.38 o
   9   5  13       1720.48       1142.47       180.13 o
 -22   6  13        526.81        407.03        62.78 o
 -20   6  13        792.59        721.68        71.90 o
 -18   6  13       3730.77       4111.62       152.12 o
 -16   6  13         60.31         29.83        40.60 o
 -14   6  13          7.29        -33.34        60.16 o
 -12   6  13        743.87        719.23        69.76 o
 -10   6  13       2533.97       2462.51       137.00 o
  -8   6  13        563.50        641.78        63.81 o
  -6   6  13        647.05        665.74        98.94 o
  -4   6  13        272.54        273.43        55.30 o
  -2   6  13        561.41        554.58        62.16 o
   0   6  13        989.84        827.83        73.23 o
   2   6  13       1003.03        987.27        72.10 o
   4   6  13          6.40        -24.90        73.21 o
   6   6  13          2.13        310.89       111.79 o
 -17   7  13       1312.09       1363.00        84.15 o
 -15   7  13        173.51        125.72        51.04 o
 -13   7  13       2984.60       3542.79       158.94 o
 -11   7  13         40.16        -58.59        58.59 o
  -9   7  13        144.92         63.35        59.85 o
  -7   7  13        517.49        608.41        62.89 o
  -5   7  13       2378.25       2520.37       203.12 o
  -3   7  13         26.48         57.29        56.45 o
  -1   7  13        119.55         63.60        52.42 o
   1   7  13        325.31        141.14        73.47 o
 -30   0  14       1572.40       1306.50        81.20 o
 -28   0  14       1259.87       1274.95       123.70 o
 -26   0  14        360.29        320.90        55.25 o
 -24   0  14        789.91        639.14        51.81 o
 -22   0  14       7098.94       6645.46       193.62 o
 -20   0  14       1470.28       1368.56        75.51 o
 -18   0  14      22577.19      22473.69       591.66 o
 -16   0  14        101.93         85.15        35.83 o
 -14   0  14       5075.47       5482.04       159.64 o
 -12   0  14       2152.81       2236.74        96.96 o
 -10   0  14        762.40        899.38        62.41 o
  -8   0  14        348.78        416.86        43.45 o
  -6   0  14       2370.33       2270.64        93.63 o
  -4   0  14       8333.71       8784.39       263.67 o
  -2   0  14      24035.33      25488.28       792.75 o
   0   0  14       1800.67       1972.97       143.92 o
   2   0  14      12520.98      14189.71       455.19 o
   4   0  14        405.63        481.73        82.10 o
   6   0  14        145.77        152.26        73.21 o
   8   0  14         28.34         70.79        58.45 o
  10   0  14        228.32        209.67       108.10 o
  12   0  14       1492.63       1379.40       133.42 o
 -31   1  14       2246.71       1837.49       120.16 o
 -29   1  14       1649.96       1318.60        77.90 o
 -27   1  14        758.55        689.14        45.82 o
 -25   1  14        341.95        318.49        36.54 o
 -23   1  14         81.79         55.41        33.47 o
 -21   1  14       2766.74       2674.92        78.39 o
 -19   1  14       3229.41       3092.96        90.21 o
 -17   1  14       9248.80       9087.98       184.08 o
 -15   1  14      12679.06      12127.60       250.37 o
 -13   1  14       1629.97       1712.62        59.95 o
 -11   1  14       3937.29       3902.48        98.84 o
  -9   1  14        411.67        392.47        27.17 o
  -7   1  14        170.51        219.36        26.61 o
  -5   1  14       1734.50       1858.79        64.26 o
  -3   1  14       3715.73       3958.57        95.98 o
  -1   1  14       8305.00       8410.72       174.75 o
   1   1  14      14212.16      14795.42       447.19 o
   3   1  14        222.77        296.23        36.08 o
   5   1  14       5228.62       5385.82       157.48 o
   7   1  14       1991.45       1981.39       100.78 o
   9   1  14        132.69         19.43        44.64 o
  11   1  14         64.60        -59.47        59.47 o
  13   1  14        378.22         40.69        62.04 o
 -30   2  14        497.11        516.00        47.36 o
 -28   2  14        247.70        245.58        42.21 o
 -26   2  14       1458.41       1318.88        65.72 o
 -24   2  14       1131.16       1159.24        57.41 o
 -22   2  14       6533.03       6167.98       140.61 o
 -20   2  14       2165.72       2106.10        67.70 o
 -18   2  14       4027.00       4051.36       103.24 o
 -16   2  14       3020.95       2964.90        77.67 o
 -14   2  14       2843.65       3081.25        79.41 o
 -12   2  14       9003.54       9102.04       183.41 o
 -10   2  14      10938.61      11022.38       237.49 o
  -8   2  14        745.62        718.76        55.10 o
  -6   2  14      11209.54      11478.91       274.63 o
  -4   2  14       6507.51       6729.04       153.68 o
  -2   2  14       1359.64       1548.92        59.73 o
   0   2  14       1521.19       1745.50        67.33 o
   2   2  14        289.44        318.42        33.94 o
   4   2  14      12982.40      14028.89       354.81 o
   6   2  14       2756.98       2880.23       152.07 o
   8   2  14       1988.84       1772.23       144.77 o
  10   2  14       4252.66       3886.44       220.60 o
  12   2  14        511.55        317.44        74.90 o
 -29   3  14       2456.41       2118.92       102.40 o
 -27   3  14        716.08        657.23        52.56 o
 -25   3  14       1585.59       1576.80        92.94 o
 -23   3  14        208.06        216.62        38.20 o
 -21   3  14       1058.72       1055.07        49.23 o
 -19   3  14       2357.48       2182.28        71.86 o
 -17   3  14       3582.27       3484.50        93.35 o
 -15   3  14       4708.06       4655.73       114.14 o
 -13   3  14       2427.50       2548.21        81.67 o
 -11   3  14       3244.34       3372.69        85.84 o
  -9   3  14         79.24        131.57        25.67 o
  -7   3  14       3953.69       4122.25       110.16 o
  -5   3  14       1038.16       1115.73        79.85 o
  -3   3  14       3726.14       4054.76       109.34 o
  -1   3  14       5093.13       5265.12       138.51 o
   1   3  14       1489.00       1544.31        68.11 o
   3   3  14        149.37        188.25        39.08 o
   5   3  14       2496.87       2351.61       103.60 o
   7   3  14       1536.29       1329.85       114.48 o
   9   3  14       4794.45       3734.69       175.69 o
  11   3  14         97.14        -50.02        76.67 o
 -28   4  14        316.89        250.16       151.34 o
 -26   4  14       1288.73       1269.28        76.39 o
 -24   4  14        116.89        139.40        41.26 o
 -22   4  14       3192.83       3183.08       115.19 o
 -20   4  14        657.02        694.60        47.25 o
 -18   4  14       7591.87       7493.60       190.95 o
 -16   4  14        800.37        830.01        44.67 o
 -14   4  14       4694.55       4939.80       127.26 o
 -12   4  14        275.00        341.46        34.44 o
 -10   4  14        678.86        833.14        47.49 o
  -8   4  14       2018.16       2078.70        75.04 o
  -6   4  14       1105.51       1166.07        58.59 o
  -4   4  14       1294.72       1245.71        64.71 o
  -2   4  14       7330.88       7486.91       208.85 o
   0   4  14        319.37        376.19        53.35 o
   2   4  14       8673.83       9549.47       285.46 o
   4   4  14         31.46         24.74        44.49 o
   6   4  14       1255.08       1272.22       194.35 o
   8   4  14         53.43        -29.86        56.16 o
  10   4  14        131.18        -67.19       172.57 o
 -25   5  14        183.88        115.70        47.01 o
 -23   5  14        458.93        357.66        46.81 o
 -21   5  14        347.74        346.67        38.29 o
 -19   5  14       2499.20       2637.28        99.71 o
 -17   5  14       3807.34       3977.97       153.14 o
 -15   5  14       3067.77       3281.69       180.90 o
 -13   5  14       4683.45       4915.28       209.04 o
 -11   5  14       1104.42       1157.24        68.09 o
  -9   5  14        211.41        245.31        79.75 o
  -7   5  14       1203.91       1514.62       114.98 o
  -5   5  14        349.77        423.24        56.74 o
  -3   5  14       3812.29       4503.30       326.37 o
  -1   5  14        472.82        495.23        53.78 o
   1   5  14       4025.57       4527.28       188.53 o
   3   5  14       2789.17       2881.02       170.26 o
   5   5  14       1406.94       1510.87       146.57 o
   7   5  14        458.00        141.58       135.07 o
 -20   6  14        199.49        177.97        49.57 o
 -18   6  14       1355.04       1336.48       100.94 o
 -16   6  14          7.65          4.00        44.00 o
 -14   6  14       6580.47       7650.36       321.01 o
 -12   6  14         16.40         51.22        78.00 o
 -10   6  14       6871.20       7164.29       347.57 o
  -8   6  14        241.06        602.18       331.82 o
  -6   6  14       1609.37       1693.87       127.75 o
  -4   6  14         95.47        129.97        54.32 o
  -2   6  14        118.87         78.20        83.23 o
   0   6  14         22.09         25.43        84.36 o
   2   6  14        456.98        273.35        77.17 o
 -13   7  14       1017.72       1045.06       160.10 o
 -11   7  14       4978.81       5771.59       348.26 o
  -9   7  14        775.71        991.88       135.93 o
  -7   7  14       4552.01       4128.96       248.89 o
  -5   7  14        404.57        438.16        85.55 o
 -29   1  15       2927.96       2528.65       118.09 o
 -27   1  15        594.86        565.07        38.18 o
 -25   1  15       3901.79       3590.27       110.92 o
 -23   1  15       2483.80       2343.76        70.95 o
 -21   1  15       2127.12       2011.14        63.61 o
 -19   1  15       4203.02       4082.04        96.90 o
 -17   1  15      11194.70      11324.48       246.60 o
 -15   1  15       1601.30       1618.75        60.86 o
 -13   1  15        161.83        112.28        29.61 o
 -11   1  15       7550.89       7563.63       156.41 o
  -9   1  15      12360.17      12487.12       247.17 o
  -7   1  15         71.95         63.81        33.04 o
  -5   1  15        304.47        333.85        47.25 o
  -3   1  15       4665.92       5006.24       115.10 o
  -1   1  15       6251.60       6712.59       139.82 o
   1   1  15        235.83        299.98        34.21 o
   3   1  15        479.85        498.69        40.79 o
   5   1  15        741.37        725.52        54.27 o
   7   1  15       1763.04       1720.88        96.09 o
   9   1  15        220.12         85.80        47.30 o
  11   1  15         76.97       -100.01       100.01 o
 -28   2  15        690.38        551.49        40.90 o
 -26   2  15        908.13        811.65        44.24 o
 -24   2  15        284.50        237.30        38.63 o
 -22   2  15        715.22        673.67        35.91 o
 -20   2  15       1431.17       1357.04        55.61 o
 -18   2  15       2230.62       2280.99        73.84 o
 -16   2  15        180.83        152.81        30.02 o
 -14   2  15         45.85         42.59        27.86 o
 -12   2  15       1867.56       1935.32        58.73 o
 -10   2  15       2762.03       2824.21        81.98 o
  -8   2  15         41.30         31.86        28.19 o
  -6   2  15        308.36        290.71        29.72 o
  -4   2  15       1571.97       1744.08        65.93 o
  -2   2  15       1857.72       2050.96        70.71 o
   0   2  15          1.42         47.80        34.34 o
   2   2  15       1064.52       1125.27        74.37 o
   4   2  15        878.19        833.40        54.47 o
   6   2  15        634.33        545.75        54.57 o
   8   2  15         54.37        -67.17        75.26 o
  10   2  15       1117.50        851.19        83.38 o
 -27   3  15       1163.27       1276.01        70.14 o
 -25   3  15       1641.65       1542.08        85.96 o
 -23   3  15       8378.37       8031.81       200.20 o
 -21   3  15        773.77        657.05        43.11 o
 -19   3  15         46.18         24.39        31.45 o
 -17   3  15       2270.26       2123.99        70.70 o
 -15   3  15       9717.94       9967.13       217.43 o
 -13   3  15       3478.24       3304.07        90.65 o
 -11   3  15       2431.65       2611.71        71.64 o
  -9   3  15        575.27        596.80        35.37 o
  -7   3  15       5059.47       5025.55       127.57 o
  -5   3  15       4581.35       4641.05       119.90 o
  -3   3  15       4066.93       4263.64       130.93 o
  -1   3  15        181.97        241.66        53.42 o
   1   3  15       1259.41       1191.86        66.26 o
   3   3  15       1927.21       1863.27       103.50 o
   5   3  15       2554.75       2167.47       125.49 o
   7   3  15       1244.65        932.58        71.36 o
   9   3  15        217.02         32.32        74.34 o
 -26   4  15       2745.87       2471.69       106.61 o
 -24   4  15       4410.90       4036.65       148.64 o
 -22   4  15        813.82        780.22        59.05 o
 -20   4  15        535.25        428.94        40.84 o
 -18   4  15       3517.67       3578.67       174.85 o
 -16   4  15       3962.16       4171.48       120.29 o
 -14   4  15       1466.65       1457.04        63.18 o
 -12   4  15       3301.39       3429.62       104.88 o
 -10   4  15       3079.95       3119.99       151.86 o
  -8   4  15       1423.72       1614.29        76.57 o
  -6   4  15       1660.65       1620.61        89.81 o
  -4   4  15       5875.81       6198.48       220.77 o
  -2   4  15       1821.98       1773.64       115.65 o
   0   4  15         38.09         59.18        38.79 o
   2   4  15       1324.68       1166.14       148.37 o
   4   4  15       5226.19       4864.36       288.81 o
   6   4  15        682.94        322.34       213.31 o
 -23   5  15         11.72         39.32        55.20 o
 -21   5  15       5500.25       5273.07       202.98 o
 -19   5  15       1961.05       1809.96        87.75 o
 -17   5  15       3697.88       3827.87       167.04 o
 -15   5  15        794.47        848.12        62.54 o
 -13   5  15       2229.45       2397.68       135.52 o
 -11   5  15       2093.22       2206.87       141.84 o
  -9   5  15       4567.09       5173.18       240.42 o
  -7   5  15       3184.70       3996.94       173.55 o
  -5   5  15        164.26        254.58        56.79 o
  -3   5  15        466.15        444.99        50.77 o
  -1   5  15       2390.91       2897.13       204.77 o
   1   5  15       4128.17       4283.27       186.10 o
   3   5  15         36.20       -124.02       124.02 o
 -18   6  15       3929.18       4192.59       179.94 o
 -16   6  15        248.94        313.71        56.52 o
 -14   6  15        123.78         82.70        88.88 o
 -12   6  15        664.29        723.87        80.55 o
 -10   6  15       4911.03       5079.02       402.31 o
  -8   6  15        543.83        584.97        81.09 o
  -6   6  15        285.17        312.88        57.69 o
  -4   6  15        465.68        394.31        66.52 o
  -2   6  15       3217.01       3377.93       278.99 o
 -28   0  16        494.85        324.74        50.99 o
 -26   0  16      15979.55      13377.60       601.24 o
 -24   0  16        422.82        329.94        51.37 o
 -22   0  16       3249.85       3000.50       132.32 o
 -20   0  16        665.22        502.68        55.79 o
 -18   0  16        990.36       1057.23        69.04 o
 -16   0  16      10685.85      10602.55       344.88 o
 -14   0  16        531.76        525.48        46.34 o
 -12   0  16       6516.88       6860.89       213.11 o
 -10   0  16       9480.80      10057.82       299.19 o
  -8   0  16       1567.47       1586.73        78.73 o
  -6   0  16       8485.91       8016.24       265.10 o
  -4   0  16       5661.90       6029.65       181.76 o
  -2   0  16       4473.11       4666.16       162.00 o
   0   0  16       1278.24       1278.92       116.06 o
   2   0  16       2299.89       2349.74       149.97 o
   4   0  16      11198.83      11769.80       425.84 o
   6   0  16        344.34        264.84        82.10 o
   8   0  16        352.53        235.71        77.21 o
 -27   1  16       1233.96       1083.58        58.15 o
 -25   1  16       3801.76       3250.90        90.20 o
 -23   1  16       3030.30       2733.63        85.38 o
 -21   1  16        192.11        166.70        35.33 o
 -19   1  16         38.56        -14.91        34.11 o
 -17   1  16       1083.05       1108.71        54.99 o
 -15   1  16       2126.26       1923.52        71.08 o
 -13   1  16      11226.45      11255.31       233.76 o
 -11   1  16        127.65        214.52        44.76 o
  -9   1  16      11202.70      10931.53       228.14 o
  -7   1  16       7330.63       7054.86       155.76 o
  -5   1  16        741.86        719.81        38.09 o
  -3   1  16       4372.43       4551.18       108.70 o
  -1   1  16        109.97        145.55        31.95 o
   1   1  16        114.58        130.90        41.78 o
   3   1  16       2641.68       2579.72        94.65 o
   5   1  16        334.86        253.25        40.02 o
   7   1  16       5262.30       4967.91       205.79 o
 -28   2  16       6380.10       5440.75       287.82 o
 -26   2  16       4150.33       3683.61       106.58 o
 -24   2  16        149.17        115.50        41.30 o
 -22   2  16         83.95         75.90        35.92 o
 -20   2  16       1547.85       1396.38        60.85 o
 -18   2  16        159.70        121.96        33.46 o
 -16   2  16       2021.72       1899.16        65.08 o
 -14   2  16       7271.41       7451.27       200.54 o
 -12   2  16       8070.26       8203.22       174.92 o
 -10   2  16      20641.70      21423.05       430.05 o
  -8   2  16       1330.00       1479.35        57.56 o
  -6   2  16       3969.02       4019.29       105.59 o
  -4   2  16         86.41         94.56        38.72 o
  -2   2  16       1432.43       1603.60        78.45 o
   0   2  16         73.69        107.21        54.37 o
   2   2  16        133.50         95.18        38.33 o
   4   2  16         24.55        -16.79        42.86 o
   6   2  16      10743.65      10251.56       332.19 o
 -25   3  16       4351.85       3645.62       131.13 o
 -23   3  16         19.51         81.68        37.54 o
 -21   3  16        337.57        241.47        37.29 o
 -19   3  16        617.07        555.20        61.59 o
 -17   3  16        331.63        312.11        34.39 o
 -15   3  16        607.96        556.37        37.98 o
 -13   3  16       7437.19       7726.92       212.86 o
 -11   3  16       2493.46       2558.75        84.41 o
  -9   3  16      11998.18      12163.45       261.28 o
  -7   3  16        356.73        383.42        39.83 o
  -5   3  16       1389.44       1733.11        87.57 o
  -3   3  16         89.69        152.65        35.91 o
  -1   3  16        196.28        155.36        36.50 o
   1   3  16        844.80        767.44        60.52 o
   3   3  16       1093.44        872.07        72.29 o
   5   3  16       1081.08        718.40        73.65 o
 -24   4  16        244.38        212.81        51.94 o
 -22   4  16       3321.62       3155.52       104.19 o
 -20   4  16       1463.32       1311.80        76.96 o
 -18   4  16        360.56        344.97        41.78 o
 -16   4  16       4284.41       4380.38       143.86 o
 -14   4  16        273.23        336.90        50.14 o
 -12   4  16       1254.95       1371.43        78.70 o
 -10   4  16       2671.24       2923.97       110.63 o
  -8   4  16        964.87       1109.78        94.79 o
  -6   4  16       5581.81       6218.82       211.90 o
  -4   4  16        721.95        728.31        62.54 o
  -2   4  16       4253.52       4471.07       205.57 o
   0   4  16       1973.63       2007.59       114.48 o
   2   4  16       1805.75       2191.88       324.47 o
 -19   5  16         12.53         -2.78        44.02 o
 -17   5  16       7196.93       7581.90       320.14 o
 -15   5  16         19.37         32.47        55.67 o
 -13   5  16       2445.25       2460.85       252.33 o
 -11   5  16        106.09        163.65        65.94 o
  -9   5  16        106.47         61.58        78.20 o
  -7   5  16       1109.23        940.92       127.92 o
  -5   5  16        611.91        716.38       116.34 o
  -3   5  16       1578.10       1649.79       124.17 o
  -1   5  16       5396.38       5590.91       425.19 o
 -25   1  17        766.32        633.22        40.06 o
 -23   1  17        390.63        362.99        42.27 o
 -21   1  17       1370.02       1336.33        75.97 o
 -19   1  17       1164.85       1136.61        52.67 o
 -17   1  17          3.05        -31.64        38.16 o
 -15   1  17       1033.62       1127.13        62.03 o
 -13   1  17        598.41        618.40        46.30 o
 -11   1  17          0.02         23.09        28.46 o
  -9   1  17        271.19        269.61        29.19 o
  -7   1  17        419.83        440.53        31.56 o
  -5   1  17          1.87         69.66        35.97 o
  -3   1  17        471.94        467.11        34.74 o
  -1   1  17        221.66        278.85        34.34 o
   1   1  17          1.31          3.37        35.00 o
   3   1  17        130.87         75.04        40.73 o
   5   1  17        387.46        116.25        66.71 o
 -26   2  17        544.37        488.25       127.99 o
 -24   2  17         25.13         80.97        43.78 o
 -22   2  17        151.17        111.09        37.39 o
 -20   2  17          2.05        -13.29        36.49 o
 -18   2  17        363.75        422.14        40.29 o
 -16   2  17         33.98         19.07        34.25 o
 -14   2  17        395.84        344.41        44.54 o
 -12   2  17          0.07         -5.98        32.52 o
 -10   2  17         87.09        129.76        32.06 o
  -8   2  17         15.80         13.47        38.31 o
  -6   2  17        413.31        446.52        35.13 o
  -4   2  17          1.21         -1.97        30.12 o
  -2   2  17          0.77        -14.09        31.25 o
   0   2  17          0.89        -30.69        35.58 o
   2   2  17        200.59        124.79        43.69 o
   4   2  17         17.64        -92.65        92.65 o
 -23   3  17        172.49        247.45        47.72 o
 -21   3  17       2345.82       2080.00        99.62 o
 -19   3  17        632.38        605.27        43.89 o
 -17   3  17        286.81        293.88        43.95 o
 -15   3  17        667.78        688.62        54.98 o
 -13   3  17        825.90        797.04        48.49 o
 -11   3  17         49.50         49.72        37.15 o
  -9   3  17       1033.58       1333.66        66.21 o
  -7   3  17        412.63        482.88        43.08 o
  -5   3  17          8.64        -26.94        31.73 o
  -3   3  17         12.83        -26.44        36.11 o
  -1   3  17        519.85        524.54        44.94 o
   1   3  17         50.88         19.76        52.54 o
 -20   4  17       1051.38       1117.79        98.52 o
 -18   4  17         24.86          6.90        51.00 o
 -16   4  17         22.89        -17.11        43.64 o
 -14   4  17        401.88        325.50        59.43 o
 -12   4  17        954.67        978.36        66.85 o
 -10   4  17         53.30         26.98        54.98 o
  -8   4  17         69.21         54.42        48.69 o
  -6   4  17        204.99        173.78        44.98 o
  -4   4  17        413.55        406.14        47.81 o
  -2   4  17         17.66        195.20        73.42 o
 -13   5  17          0.55        -35.30        54.40 o
 -11   5  17        102.81        132.57        53.00 o
  -9   5  17         63.49        179.07        56.64 o
 -24   0  18       1769.79       1636.03       167.63 o
 -22   0  18       3660.10       3352.44       139.08 o
 -20   0  18       5808.54       5451.78       192.13 o
 -18   0  18       3468.58       3345.29       168.69 o
 -16   0  18       5579.69       5654.43       199.78 o
 -14   0  18       4069.95       4233.73       160.41 o
 -12   0  18        474.01        562.99        84.28 o
 -10   0  18       6707.83       6694.42       228.95 o
  -8   0  18        109.77        191.15        42.52 o
  -6   0  18      17683.11      18041.09       604.49 o
  -4   0  18       1898.54       1978.05        95.34 o
  -2   0  18        348.19        320.31        49.85 o
   0   0  18       6460.75       6204.18       257.84 o
 -23   1  18         92.11         56.19        38.37 o
 -21   1  18       1303.28       1098.69        51.73 o
 -19   1  18       1130.33       1104.77        57.74 o
 -17   1  18        689.93        696.89        42.38 o
 -15   1  18       3221.17       2970.53        97.89 o
 -13   1  18       3314.45       3177.72        99.91 o
 -11   1  18        159.44        172.29        29.85 o
  -9   1  18       6281.20       5995.73       141.87 o
  -7   1  18        876.09        802.65        40.22 o
  -5   1  18       2406.68       2356.45        76.59 o
  -3   1  18         34.76        -19.68        31.67 o
  -1   1  18        460.06        408.59        43.72 o
   1   1  18        921.29        717.60        75.88 o
 -22   2  18        202.73        221.38        38.70 o
 -20   2  18        720.77        596.54        43.72 o
 -18   2  18       1129.62       1105.50        59.86 o
 -16   2  18       2013.73       1962.06        81.00 o
 -14   2  18       2039.74       2079.39       104.12 o
 -12   2  18      15816.76      15543.91       470.08 o
 -10   2  18       1216.60       1260.78        72.05 o
  -8   2  18       7102.70       7072.08       196.57 o
  -6   2  18         34.59         72.65        35.80 o
  -4   2  18        519.23        473.19        51.80 o
  -2   2  18         80.82         99.42        38.87 o
 -19   3  18         19.89         78.93        55.56 o
 -17   3  18        868.45        861.73        93.48 o
 -15   3  18         97.33        165.18        46.15 o
 -13   3  18       7301.75       7121.70       507.64 o
 -11   3  18       1077.15        922.80       124.82 o
  -9   3  18       5426.22       5491.10       231.56 o
  -7   3  18        499.88        567.62        39.26 o
  -5   3  18        333.57        228.38        47.48 o
  -3   3  18         77.01         42.98        59.27 o
 -14   4  18       1370.69       1137.58       135.10 o
 -12   4  18         97.44         94.24        50.19 o
 -10   4  18       1444.58       1286.02        99.69 o
 -19   1  19        493.59        459.62        40.69 o
 -17   1  19       1290.26       1185.05        57.99 o
 -15   1  19        517.31        498.04        40.88 o
 -13   1  19         51.34         63.63        36.29 o
 -11   1  19         15.81          4.23        34.12 o
  -9   1  19        526.97        582.54        38.72 o
  -7   1  19        585.23        573.74        35.61 o
  -5   1  19          9.82        -46.47        59.71 o
 -16   2  19         17.74         63.65        54.07 o
 -14   2  19        258.79        204.82        45.72 o
 -12   2  19        342.35        352.60        60.07 o
 -10   2  19       1555.08       1519.71        90.48 o
  -8   2  19         65.84         14.13        56.66 o
                                                
